# Supplementary material for: Familial NSD1 Exon 3 Deletion Associated with Phenotypic and Epigenetic Variability
Source: Genes (Basel). 2025 Oct 13;16(10):1190. doi: 10.3390/genes16101190 (PMC12563888; doi:10.3390/genes16101190)
Supplement: Supplementary file 1 [file genes-16-01190-s001.zip]

Archive with 6 entries (6 files):
- Copy of Supplementary Table 3.xlsx
- Copy of Supplementary Table 4 05092025.xlsx
- Copy of Supplementary Table 5 05092025.xlsx
- SUPPLEMENTARY DATA for Lee et al-combined-combined 05092025.pdf
- Supplementary Table 1 05092025.xlsx
- Supplementary Table 2 05092025.xlsx
