# Supplementary material for: Familial NSD1 Exon 3 Deletion Associated with Phenotypic and Epigenetic Variability
Source: Genes (Basel). 2025 Oct 13;16(10):1190. doi: 10.3390/genes16101190 (PMC12563888; doi:10.3390/genes16101190)
Supplement: Supplementary file 1 [file genes-16-01190-s001.zip › Copy of Supplementary Table 3.xlsx]

## Sheet: Sotos only
Sotos (n=8)	DMB Association	Gene (Total Unique Genes n=400)	G2P ID	Disease name
Open Sea:chr1:156846336-156846386	Sotos Only	NTRK1	G2P00007	NTRK1-related congenital insensitivity to pain with anhidrosis
Open Sea:chr21:43183943-43183992	Sotos Only	RIPK4	G2P00026	RIPK4-related popliteal pterygium syndrome, lethal type
Island:chr22:19751654-19751909	Sotos Only	TBX1	G2P00152	TBX1-related 22q11.2 deletion syndrome
Island:chr11:76849068-76849565	Sotos Only	MYO7A	G2P00237	MYO7A-related deafness
Island:chr9:126128197-126128757	Sotos Only	CRB2	G2P00472	CRB2-related ventriculomegaly with cystic kidney disease
Island:chr9:94648654-94648964	Sotos Only	ROR2	G2P00572	ROR2-related brachydactyly
Open Sea:chr20:57443965-57444004	Sotos Only	GNAS	G2P00591	GNAS-related pseudohypoparathyroidism
Island:chr9:37787075-37787609	Sotos Only	EXOSC3	G2P00730	EXOSC3-related pontocerebellar hypoplasia
Island:chr1:3649295-3649674	Sotos Only	TP73	G2P00761	TP63-related ectrodactyly, ectodermal dysplasia, and cleft lip/palate syndrome
Island:chr1:226127113-226127695	Sotos Only	LEFTY2	G2P00907	LEFTY2-related heterotaxy syndrome
Island:chr2:220312699-220314094	Sotos Only	SPEG	G2P01203	SPEG-related centronuclear myopathy with dilated cardiomyopathy
Island:chr9:32955652-32956278	Sotos Only	APTX	G2P01241	APTX-related ataxia with oculomotor apraxia
Island:chr13:20716138-20717372	Sotos Only	GJA3	G2P01295	GJA3-related cataract
Island:chr9:129433767-129433970	Sotos Only	LMX1B	G2P01347	LMX1B-related nail-patella syndrome
Island:chr19:46915312-46915802	Sotos Only	CCDC8	G2P01387	CCDC8-related 3-M syndrome
Island:chr19:51165250-51165775	Sotos Only	SHANK1	G2P01620	SHANK1-related autism
Island:chr10:127462231-127462987	Sotos Only	MMP21	G2P01650	MMP21-related heterotaxy
Island:chr2:240868279-240868590	Sotos Only	NDUFA10	G2P01697	NDUFA10-related Leigh syndrome
Open Sea:chr3:195749125-195749185	Sotos Only	TFRC	G2P01748	TFRC-related combined immunodeficiency
Island:chr21:44592720-44593643	Sotos Only	CRYAA	G2P01964	CRYAA-related cataract, multiple types
Open Sea:chr19:35620782-35620799	Sotos Only	LGI4	G2P02237	LGI4-related arthrogryposis multiplex congenita
Island:chr19:46438603-46438846	Sotos Only	NOVA2	G2P02446	NOVA2-related neurodevelopmental disorder
Island:chr1:39547014-39547959	Sotos Only	MACF1	G2P02631	MACF1-related defects in neuronal migration and axon guidance
Island:chr22:21024740-21025482	Sotos Only	ABHD17AP4
Island:chr1:18152379-18152842	Sotos Only	ACTL8
Island:chr15:79092539-79092887	Sotos Only	ADAMTS7
Open Sea:chr10:134915636-134915657	Sotos Only	ADGRA1
Island:chr8:143535485-143535892	Sotos Only	ADGRB1
Island:chr2:237028849-237029121	Sotos Only	AGAP1
Island:chr17:6898821-6900427	Sotos Only	ALOX12,MIR497HG
Island:chr9:95675546-95675773	Sotos Only	ALOX15P2
Island:chr10:45922832-45923375	Sotos Only	ALOX5
Island:chr2:233323381-233323936	Sotos Only	ALPI
Island:chr10:99337990-99338241	Sotos Only	ANKRD2
Open Sea:chr12:52281880-52281907	Sotos Only	ANKRD33
Island:chr15:40572079-40572758	Sotos Only	ANKRD63,PCLB2
Island:chr11:925184-926083	Sotos Only	AP2A2
Island:chr11:116661035-116661410	Sotos Only	APOA5
Open Sea:chr17:36577669-36577691	Sotos Only	ARHGAP23
Open Sea:chr1:17896280-17896291	Sotos Only	ARHGEF10L
Open Sea:chr2:131724226-131724250	Sotos Only	ARHGEF4
Open Sea:chr2:131798850-131798893	Sotos Only	ARHGEF4,SMIM39
Island:chr16:29912897-29913203	Sotos Only	ASPHD1
Island:chr1:1389556-1389889	Sotos Only	ATAD3C
Island:chr11:113660756-113661046	Sotos Only	ATF4P4
Island:chr3:10370439-10370806	Sotos Only	ATP2B2
Open Sea:chr17:79068939-79068986	Sotos Only	BAIAP2
Open Sea:chr17:59213440-59213447	Sotos Only	BCAS3,BCAS3-AS1
Island:chr19:12865420-12865825	Sotos Only	BEST2
Island:chr16:87250098-87250745	Sotos Only	C16orf95
Open Sea:chr17:30669476-30669517	Sotos Only	C17orf75
Island:chr13:24882099-24882951	Sotos Only	C1QTNF9
Island:chr2:202483585-202483957	Sotos Only	C2CD6
Island:chr2:74641734-74643350	Sotos Only	C2orf81
Island:chr12:1973740-1974958	Sotos Only	CACNA2D4
Island:chr19:54496203-54496612	Sotos Only	CACNG6
Open Sea:chr1:26527870-26527941	Sotos Only	CATSPER4
Island:chr17:20798958-20800112	Sotos Only	CCDC144NL,CCDC144NL-AS1
Open Sea:chr4:77341790-77341842	Sotos Only	CCDC158
Island:chr1:46088195-46089142	Sotos Only	CCDC17
Open Sea:chr10:118084350-118084361	Sotos Only	CCDC172
Island:chr9:139142011-139142288	Sotos Only	CCDC187
Open Sea:chr14:100029624-100029671	Sotos Only	CCDC85C
Island:chr11:6292257-6292693	Sotos Only	CCKBR
Open Sea:chr11:6291911-6291952	Sotos Only	CCKBR
Island:chr12:7592407-7593030	Sotos Only	CD163L1
Island:chr16:28948001-28948450	Sotos Only	CD19
Island:chr1:158147434-158147854	Sotos Only	CD1D,ELL2P1
Island:chr18:59221452-59221986	Sotos Only	CDH20
Island:chr20:60348099-60348428	Sotos Only	CDH4
Island:chr5:149546028-149546988	Sotos Only	CDX1
Shore:chr22:17848532-17848582	Sotos Only	CECR2
Island:chr10:11386303-11386875	Sotos Only	CELF2-AS1
Open Sea:chr19:3290345-3290415	Sotos Only	CELF5
Island:chr16:55866648-55866998	Sotos Only	CES1
Island:chr16:55794662-55794939	Sotos Only	CES1P1
Island:chr9:135361993-135362481	Sotos Only	CFAP77
Shelf:chr12:133413325-133413356	Sotos Only	CHFR
Island:chr22:51016254-51017020	Sotos Only	CHKB-CPT1B,CPT1B
Island:chr11:45671198-45672412	Sotos Only	CHST1
Island:chr2:26785882-26786101	Sotos Only	CIMIP2C
Open Sea:chr12:54141979-54142050	Sotos Only	CISTR
Island:chr7:73245435-73246045	Sotos Only	CLDN4
Island:chr3:45077070-45077690	Sotos Only	CLEC3B,EXOSC7
Island:chr6:35733590-35733825	Sotos Only	CMPK1P1
Open Sea:chr2:237880604-237880680	Sotos Only	COPS8-DT
Island:chr10:101824962-101825186	Sotos Only	CPN1
Open Sea:chr6:49681230-49681244	Sotos Only	CRISP2
Open Sea:chr6:49681273-49681300	Sotos Only	CRISP2
Island:chr1:17186112-17186523	Sotos Only	CROCC
Open Sea:chr1:17188443-17188477	Sotos Only	CROCC
Island:chr1:17198627-17200049	Sotos Only	CROCC,LINC03126
Open Sea:chr1:17201544-17201649	Sotos Only	CROCC,LINC03126
Open Sea:chr1:17201765-17201846	Sotos Only	CROCC,LINC03126
Island:chr2:208976901-208977396	Sotos Only	CRYGEP
Island:chr13:20989008-20989836	Sotos Only	CRYL1
Open Sea:chr11:70246023-70246045	Sotos Only	CTTN
Island:chr12:111474954-111475242	Sotos Only	CUX2,MYL2
Open Sea:chr2:38323202-38323243	Sotos Only	CYP1B1,CYP1B1-AS1
Island:chr22:42538475-42539579	Sotos Only	CYP2D7
Island:chr22:42548153-42549207	Sotos Only	CYP2D8P
Island:chr7:1026168-1026395	Sotos Only	CYP2W1
Island:chr7:44104747-44105116	Sotos Only	DBNL,PGAM2
Island:chr7:81240382-81240708	Sotos Only	DDX43P3
Island:chr19:2717061-2717800	Sotos Only	DIRAS1
Island:chr13:51417372-51418149	Sotos Only	DLEU1,DLEU7
Open Sea:chr18:3666052-3666083	Sotos Only	DLGAP1
Shelf:chr17:76495017-76495066	Sotos Only	DNAH17,DNAH17-AS1
Island:chr17:7643798-7644311	Sotos Only	DNAH2
Open Sea:chr16:30023594-30023645	Sotos Only	DOC2A
Island:chr6:74063520-74064471	Sotos Only	DPPA5
Island:chr8:105379567-105379986	Sotos Only	DPYS
Island:chr10:76803361-76803857	Sotos Only	DUSP29
Island:chr20:2729998-2730797	Sotos Only	EBF4
Island:chr2:233251362-233253414	Sotos Only	ECEL1P2
Island:chr19:1299755-1300239	Sotos Only	EFNA2
Open Sea:chr3:170625511-170625528	Sotos Only	EIF5A2
Open Sea:chr5:54281319-54281368	Sotos Only	ESM1
Island:chr1:6511690-6512110	Sotos Only	ESPN
Island:chr1:17022987-17023284	Sotos Only	ESPNP
Island:chr4:187422035-187422244	Sotos Only	F11-AS1
Open Sea:chr10:27235554-27235633	Sotos Only	FAM238C
Island:chr2:242843761-242844198	Sotos Only	FAM240C,LINC01237
Island:chr8:124219412-124219809	Sotos Only	FAM83A
Island:chr11:46164652-46164852	Sotos Only	FBLIM1P2
Open Sea:chr2:112898379-112898450	Sotos Only	FBLN7
Island:chr9:90439606-90440092	Sotos Only	FBP2P1,NPAP1P7
Island:chr16:743472-743702	Sotos Only	FBXL16
Open Sea:chr3:33319681-33319744	Sotos Only	FBXL2
Open Sea:chr19:39523309-39523383	Sotos Only	FBXO27
Island:chr19:40421060-40421771	Sotos Only	FCGBP
Island:chr6:112688078-112688730	Sotos Only	FEM1AP3
Island:chr8:21905462-21905757	Sotos Only	FGF17
Island:chr7:72439688-72440646	Sotos Only	FKBP6P1,TRIM74
Island:chr6:1599091-1599402	Sotos Only	FOXCUT
Shore:chr6:1604157-1604185	Sotos Only	FOXCUT
Open Sea:chr6:41462505-41462532	Sotos Only	FOXP4-AS1
Open Sea:chr2:181738084-181738133	Sotos Only	FTH1P20,SCHLAP1
Island:chr3:72978000-72978325	Sotos Only	FTH1P23,GXYLT2
Island:chr13:23270581-23270919	Sotos Only	FTH1P7
Island:chr15:27138902-27139653	Sotos Only	GABRA5,GABRB3
Open Sea:chr12:51786566-51786621	Sotos Only	GALNT6,SLC4A8
Island:chr1:247681400-247681951	Sotos Only	GCSAML
Island:chr2:20870007-20871280	Sotos Only	GDF7
Island:chr10:5882304-5882635	Sotos Only	GDI2
Open Sea:chr1:78511312-78511361	Sotos Only	GIPC2
Island:chr11:18210885-18211205	Sotos Only	GLTPP1
Island:chr11:58731312-58731535	Sotos Only	GLYATL1
Open Sea:chr11:58667975-58668009	Sotos Only	GLYATL2
Island:chr19:2525141-2525460	Sotos Only	GNG7
Open Sea:chr19:2675084-2675130	Sotos Only	GNG7
Open Sea:chr8:41425365-41425415	Sotos Only	GPAT4-AS1
Island:chr2:11622001-11623297	Sotos Only	GREB1
Island:chr13:114432776-114433353	Sotos Only	GRK1
Island:chr6:34024202-34024457	Sotos Only	GRM4
Island:chr2:48844752-48844985	Sotos Only	GTF2A1L,STON1-GTF2A1L
Island:chr6:25732693-25732957	Sotos Only	H2AC2P
Open Sea:chr8:71016356-71016385	Sotos Only	H2AZP2
Open Sea:chr6:27831954-27832034	Sotos Only	H2BC16P
Shelf:chr6:26016714-26016785	Sotos Only	H3P26,LINC02980
Open Sea:chr6:134436495-134436575	Sotos Only	HMGA1P7
Shore:chr17:46712052-46712092	Sotos Only	HOXB-AS4
Open Sea:chr12:54412494-54412545	Sotos Only	HOXC4,HOXC6
Open Sea:chr17:14213081-14213120	Sotos Only	HS3ST3B1
Island:chr3:50359840-50360042	Sotos Only	HYAL2,TUSC2
Open Sea:chr20:2645271-2645310	Sotos Only	IDH3B-DT
Open Sea:chr17:56744275-56744370	Sotos Only	IGBP1C,TEX14
Shore:chr15:65713476-65713512	Sotos Only	IGDCC4
Island:chr4:58061752-58062115	Sotos Only	IGFBP7-AS1
Island:chr19:17931952-17932370	Sotos Only	INSL3
Island:chr7:150901551-150901978	Sotos Only	IQCA1L
Island:chr1:949330-949851	Sotos Only	ISG15
Open Sea:chr13:102105006-102105072	Sotos Only	ITGBL1
Island:chr9:5042798-5043270	Sotos Only	JAK2
Island:chr3:128764541-128766055	Sotos Only	JMJD4P1
Open Sea:chr19:2256438-2256469	Sotos Only	JSRP1
Island:chr19:18108895-18109272	Sotos Only	KCNN1
Island:chr9:21696488-21696754	Sotos Only	KHSRPP1
Island:chr1:180904317-180904711	Sotos Only	KIAA1614
Island:chr9:116860980-116861591	Sotos Only	KIF12
Open Sea:chr2:23613228-23613281	Sotos Only	KLHL29
Island:chr19:51330213-51330470	Sotos Only	KLK15
Island:chr19:51411635-51412004	Sotos Only	KLK4
Open Sea:chr10:135013810-135013886	Sotos Only	KNDC1
Island:chr3:42977831-42978090	Sotos Only	KRBOX1,KRBOX1-AS1
Island:chr17:39019388-39020101	Sotos Only	KRT12
Open Sea:chr17:39739511-39739552	Sotos Only	KRT14
Island:chr17:26633895-26634470	Sotos Only	KRT18P55
Island:chr17:38953214-38953513	Sotos Only	KRT28
Island:chr12:52994773-52995312	Sotos Only	KRT72,KRT73-AS1
Island:chr12:52714801-52715051	Sotos Only	KRT83
Island:chr12:52695728-52696004	Sotos Only	KRT86
Open Sea:chr2:183936169-183936221	Sotos Only	KRT8P10
Island:chr5:154070261-154070470	Sotos Only	LARP1
Open Sea:chr15:29968029-29968074	Sotos Only	LCIIAR
Open Sea:chr11:18433732-18433912	Sotos Only	LDHC
Island:chr1:226075151-226075680	Sotos Only	LEFTY1
Island:chr19:39281368-39283662	Sotos Only	LGALS7B
Island:chr2:8596908-8597573	Sotos Only	LINC00299
Island:chr11:60414667-60414919	Sotos Only	LINC00301
Island:chr4:14864509-14864801	Sotos Only	LINC00504
Island:chr8:58192500-58192884	Sotos Only	LINC00588
Open Sea:chr10:8338503-8338553	Sotos Only	LINC00708
Island:chr3:194014481-194014983	Sotos Only	LINC00887
Open Sea:chr16:86333959-86333985	Sotos Only	LINC01081
Open Sea:chr16:86229786-86229884	Sotos Only	LINC01082
Open Sea:chr10:134778465-134778485	Sotos Only	LINC01166
Island:chr10:134778684-134779073	Sotos Only	LINC01166,LINC01168
Island:chr1:116710158-116710546	Sotos Only	LINC01179
Island:chr2:25427102-25427577	Sotos Only	LINC01381
Open Sea:chr22:46008478-46008536	Sotos Only	LINC01589
Open Sea:chr22:46008560-46008585	Sotos Only	LINC01589
Open Sea:chr22:23799730-23799802	Sotos Only	LINC01659
Island:chr1:16847281-16847892	Sotos Only	LINC01783
Open Sea:chr1:16847080-16847158	Sotos Only	LINC01783
Shore:chr1:16859092-16859159	Sotos Only	LINC01783
Island:chr19:22800693-22801041	Sotos Only	LINC01785
Open Sea:chr1:71172119-71172161	Sotos Only	LINC01788
Open Sea:chr2:383328-383411	Sotos Only	LINC01865
Island:chr19:51774429-51774694	Sotos Only	LINC01872
Open Sea:chr3:184474954-184475004	Sotos Only	LINC02069
Island:chr16:88220022-88220541	Sotos Only	LINC02182
Shore:chr14:97205990-97206028	Sotos Only	LINC02299
Island:chr4:6659272-6659787	Sotos Only	LINC02482
Open Sea:chr1:77230799-77230836	Sotos Only	LINC02567
Open Sea:chr1:149288069-149288144	Sotos Only	LINC02591
Open Sea:chr10:7517758-7517808	Sotos Only	LINC02642
Island:chr11:134632046-134632987	Sotos Only	LINC02714
Island:chr1:12600348-12600556	Sotos Only	LINC02766
Open Sea:chr6:159359954-159359984	Sotos Only	LINC02901
Island:chr2:114048829-114049055	Sotos Only	LINC02966
Island:chr19:28400281-28400833	Sotos Only	LINC02987
Island:chr18:44236840-44237056	Sotos Only	LOXHD1
Open Sea:chr17:56326496-56326544	Sotos Only	LPO
Island:chr12:133179887-133180351	Sotos Only	LRCOL1
Open Sea:chr1:204599653-204599683	Sotos Only	LRRN2
Island:chr11:62455074-62455868	Sotos Only	LRRN4CL
Open Sea:chr5:90575382-90575423	Sotos Only	LUCAT1
Open Sea:chr1:248855545-248855578	Sotos Only	LYPD9P,OR14I1
Open Sea:chr2:217180868-217180935	Sotos Only	MARCHF4
Open Sea:chr10:94179920-94179973	Sotos Only	MARK2P9
Open Sea:chr19:7067294-7067381	Sotos Only	MBD3L3
Open Sea:chr12:57915583-57915637	Sotos Only	MBD6
Open Sea:chr3:182898134-182898166	Sotos Only	MCF2L2
Island:chr6:37617864-37618147	Sotos Only	MDGA1
Island:chr5:131280908-131281440	Sotos Only	MEIKIN
Island:chr17:20492359-20492695	Sotos Only	MEIS3P2,ZSWIM5P2
Island:chr17:81036331-81039407	Sotos Only	METRNL
Island:chr9:99687156-99687587	Sotos Only	MFSD14CP
Island:chr17:29885901-29887377	Sotos Only	MIR193A
Open Sea:chr16:14397932-14397982	Sotos Only	MIR193BHG
Island:chr12:110271001-110271582	Sotos Only	MIR4497,TRPV4
Island:chr11:3239218-3239988	Sotos Only	MRGPRG,MRGPRG-AS1
Open Sea:chr8:142483014-142483035	Sotos Only	MROH5
Island:chr11:1990900-1991211	Sotos Only	MRPL23
Island:chr21:35445088-35446013	Sotos Only	MRPS6,SLC5A3
Island:chr19:22123653-22123886	Sotos Only	MTDHP2,ZNF208
Island:chr2:233765850-233766119	Sotos Only	NGEF
Island:chr22:49447340-49448283	Sotos Only	NHIP
Island:chr1:160340605-160340843	Sotos Only	NHLH1
Island:chr6:28226980-28227483	Sotos Only	NKAPL
Open Sea:chr15:72095294-72095301	Sotos Only	NR2E3
Island:chr9:127249546-127249996	Sotos Only	NR5A1
Island:chr1:40598509-40599209	Sotos Only	OAZ1P1
Island:chr15:28147926-28148465	Sotos Only	OCA2
Shelf:chr2:26781503-26781553	Sotos Only	OTOF
Island:chr3:155027499-155027703	Sotos Only	PABPC1P10
Island:chr12:64215500-64215990	Sotos Only	PABPC1P4,RXYLT1-AS1
Open Sea:chr19:710144-710202	Sotos Only	PALM
Island:chr4:155702341-155703328	Sotos Only	PBM46
Island:chr4:645237-645579	Sotos Only	PDE6B
Island:chr16:15083367-15084045	Sotos Only	PDXDC1
Island:chr10:102778605-102778922	Sotos Only	PDZD7
Open Sea:chr10:102777924-102777981	Sotos Only	PDZD7
Island:chr8:57350948-57351285	Sotos Only	PENK
Island:chr5:176827082-176827754	Sotos Only	PFN3
Open Sea:chr3:111577673-111577711	Sotos Only	PHLDB2
Island:chr22:25159866-25160212	Sotos Only	PIWIL3
Island:chr15:42371635-42371842	Sotos Only	PLA2G4D
Open Sea:chr11:73357342-73357397	Sotos Only	PLEKHB1
Open Sea:chr7:44163921-44163986	Sotos Only	POLD2
Island:chr22:38379094-38379964	Sotos Only	POLR2F,SOX10
Island:chr7:94953770-94953971	Sotos Only	PON1
Island:chr7:36010998-36011407	Sotos Only	PPP1R14BP4,SEPTIN7P3
Island:chr13:64385720-64386057	Sotos Only	PPP1R2P10
Island:chr13:47012103-47012440	Sotos Only	PPP1R2P4,RUBCNL
Island:chr19:8563442-8564225	Sotos Only	PRAM1
Open Sea:chr5:23507370-23507467	Sotos Only	PRDM9
Shore:chr12:42876090-42876129	Sotos Only	PRICKLE1
Island:chr10:11911555-11912432	Sotos Only	PROSER2,PROSER2-AS1
Island:chr2:113956344-113957042	Sotos Only	PSD4
Island:chr18:23713729-23713953	Sotos Only	PSMA8
Island:chr10:27702369-27703378	Sotos Only	PTCHD3
Island:chr9:139872238-139873143	Sotos Only	PTGDS
Island:chr3:120025416-120026241	Sotos Only	PTOV1P1
Island:chr7:157453775-157454208	Sotos Only	PTPRN2
Island:chr7:157550548-157551025	Sotos Only	PTPRN2
Open Sea:chr12:80907162-80907213	Sotos Only	PTPRQ
Island:chr13:81229048-81229445	Sotos Only	PWWP2AP1
Island:chr1:21948675-21949263	Sotos Only	RAP1GAP
Island:chr12:113549886-113550165	Sotos Only	RASAL1
Island:chr20:43945122-43945661	Sotos Only	RBPJL
Island:chr6:56298004-56298214	Sotos Only	RCC2P7
Open Sea:chr19:6092494-6092588	Sotos Only	RFX2
Island:chr16:324798-326177	Sotos Only	RGS11
Island:chr12:131171169-131171548	Sotos Only	RIMBP2
Island:chr1:41119853-41120136	Sotos Only	RIMS3
Open Sea:chr17:16587076-16587199	Sotos Only	RNASEH1P2
Shelf:chr1:6265012-6265105	Sotos Only	RNF207-AS1,RPL22
Island:chr17:170980-171340	Sotos Only	RPH3AL
Island:chr16:66955944-66956251	Sotos Only	RRAD
Island:chr17:26708226-26708805	Sotos Only	SARM1
Island:chr17:80278862-80279563	Sotos Only	SECTM1
Island:chr3:122631723-122632854	Sotos Only	SEMA5B
Island:chr18:61669870-61670255	Sotos Only	SERPINB8
Island:chr1:27189913-27190128	Sotos Only	SFN
Island:chr11:85645715-85646191	Sotos Only	SLC25A1P1
Open Sea:chr1:220102277-220102308	Sotos Only	SLC30A10
Island:chr22:32439047-32439442	Sotos Only	SLC5A1
Open Sea:chr10:98900771-98900805	Sotos Only	SLIT1
Open Sea:chr10:98900829-98900879	Sotos Only	SLIT1
Island:chr2:241974907-241975143	Sotos Only	SNED1,SNED1-AS1
Open Sea:chr5:9546803-9546849	Sotos Only	SNHG18
Island:chr6:88757293-88757879	Sotos Only	SPACA1
Island:chr2:231854998-231855957	Sotos Only	SPATA3,SPATA3-AS1
Island:chr10:44223817-44224026	Sotos Only	SPRING1P1
Island:chr3:140813914-140814134	Sotos Only	SPSB4
Open Sea:chr7:39873504-39873544	Sotos Only	SSBP3P1
Open Sea:chr7:39873630-39873638	Sotos Only	SSBP3P1
Open Sea:chr13:48575887-48575936	Sotos Only	SUCLA2,SUCLA2-AS1
Open Sea:chr8:110658002-110658030	Sotos Only	SYBU,SYBU-AS1
Island:chr15:30336645-30337136	Sotos Only	SYNGR2P1
Open Sea:chr15:99557434-99557495	Sotos Only	SYNM-AS1
Island:chr14:62331010-62331641	Sotos Only	SYT16
Open Sea:chr17:77924569-77924662	Sotos Only	TBC1D16
Island:chr5:77146999-77147785	Sotos Only	TBCA
Shore:chr22:19752552-19752592	Sotos Only	TBX1
Island:chr10:115938963-115939292	Sotos Only	TDRD1
Island:chr2:95537197-95537810	Sotos Only	TEKT4
Open Sea:chr13:31506752-31506806	Sotos Only	TEX26,TEX26-AS1
Island:chr11:65123374-65123705	Sotos Only	TIGD3
Island:chr4:940614-941057	Sotos Only	TMEM175
Island:chr19:55889006-55889476	Sotos Only	TMEM190
Open Sea:chr17:7298661-7298674	Sotos Only	TMEM256-PLSCR3
Open Sea:chr10:45359684-45359737	Sotos Only	TMEM72-AS1
Island:chr1:1361561-1361787	Sotos Only	TMEM88B
Island:chr12:51236634-51236924	Sotos Only	TMPRSS12
Island:chr19:6659887-6660094	Sotos Only	TNFSF14
Island:chr2:218898491-218898835	Sotos Only	TNS1
Island:chr1:3634634-3635101	Sotos Only	TP73
Island:chr7:128696027-128696230	Sotos Only	TPI1P2
Open Sea:chr1:48452514-48452556	Sotos Only	TRABD2B
Island:chr5:180622179-180622658	Sotos Only	TRIM7,TRIM7-AS1,TRIM7-AS2
Island:chr4:122853555-122854169	Sotos Only	TRPC3
Island:chr1:55246743-55247519	Sotos Only	TTC22
Island:chr9:124658946-124659191	Sotos Only	TTLL11
Island:chr1:242220285-242220615	Sotos Only	TUBB8P6
Island:chr1:242220750-242221000	Sotos Only	TUBB8P6
Island:chr9:136844421-136844775	Sotos Only	VAV2
Open Sea:chr9:136705387-136705399	Sotos Only	VAV2
Island:chr7:158905271-158905537	Sotos Only	VIPR2
Island:chr16:84346477-84346931	Sotos Only	WFDC1
Open Sea:chr17:48912621-48912637	Sotos Only	WFIKKN2
Open Sea:chr11:102678726-102678800	Sotos Only	WTAPP1
Open Sea:chr11:102702600-102702700	Sotos Only	WTAPP1
Shore:chr4:184018618-184018641	Sotos Only	WWC2-AS2
Island:chr5:71713268-71713859	Sotos Only	YBX1P5
Open Sea:chr17:74073798-74073843	Sotos Only	ZACN
Island:chr16:67433129-67433554	Sotos Only	ZDHHC1
Island:chr19:3831364-3831807	Sotos Only	ZFR2
Island:chr4:2341196-2341569	Sotos Only	ZFYVE28
Open Sea:chr7:64335475-64335495	Sotos Only	ZNF273
Island:chr19:11773064-11773405	Sotos Only	ZNF833P
Island:chr19:58549306-58549712	Sotos Only	ZSCAN1

## Sheet: Exon3Del only
Exon3Del (n=3)	DMB and Gene Association	Gene (Total Unique Genes n=10)	G2P ID	Disease name
Island:chr10:530714-531099	Exon3Del Only	DIP2C	G2P03573	DIP2C-related developmental disorder with speech delay
Open Sea:chr8:53476905-53476918	Exon3Del Only	ALKAL1
Island:chr1:68517255-68517474	Exon3Del Only	DIRAS3,GNG12-AS1
Island:chr17:80708193-80708528	Exon3Del Only	FN3K
Island:chr1:240656254-240656720	Exon3Del Only	GREM2
Island:chr1:205818899-205819191	Exon3Del Only	PM20D1,PM20D1-AS1
Island:chr7:138348963-138349444	Exon3Del Only	SVOPL
Island:chr8:143407247-143408048	Exon3Del Only	TSNARE1
Open Sea:chr8:143404298-143404356	Exon3Del Only	TSNARE1

## Sheet: Sheet1
Supplementary Table 3
Gene	DMB Association	Gene (Total Unique Genes for Sotos only n=400)	G2P ID	Develpmental Disorder associated with gene (G2P)
Open Sea:chr1:156846336-156846386	Sotos Only	NTRK1	G2P00007	NTRK1-related congenital insensitivity to pain with anhidrosis
Open Sea:chr21:43183943-43183992	Sotos Only	RIPK4	G2P00026	RIPK4-related popliteal pterygium syndrome, lethal type
Island:chr22:19751654-19751909	Sotos Only	TBX1	G2P00152	TBX1-related 22q11.2 deletion syndrome
Island:chr11:76849068-76849565	Sotos Only	MYO7A	G2P00237	MYO7A-related deafness
Island:chr9:126128197-126128757	Sotos Only	CRB2	G2P00472	CRB2-related ventriculomegaly with cystic kidney disease
Island:chr9:94648654-94648964	Sotos Only	ROR2	G2P00572	ROR2-related brachydactyly
Open Sea:chr20:57443965-57444004	Sotos Only	GNAS	G2P00591	GNAS-related pseudohypoparathyroidism
Island:chr9:37787075-37787609	Sotos Only	EXOSC3	G2P00730	EXOSC3-related pontocerebellar hypoplasia
Island:chr1:3649295-3649674	Sotos Only	TP73	G2P00761	TP63-related ectrodactyly, ectodermal dysplasia, and cleft lip/palate syndrome
Island:chr1:226127113-226127695	Sotos Only	LEFTY2	G2P00907	LEFTY2-related heterotaxy syndrome
Island:chr2:220312699-220314094	Sotos Only	SPEG	G2P01203	SPEG-related centronuclear myopathy with dilated cardiomyopathy
Island:chr9:32955652-32956278	Sotos Only	APTX	G2P01241	APTX-related ataxia with oculomotor apraxia
Island:chr13:20716138-20717372	Sotos Only	GJA3	G2P01295	GJA3-related cataract
Island:chr9:129433767-129433970	Sotos Only	LMX1B	G2P01347	LMX1B-related nail-patella syndrome
Island:chr19:46915312-46915802	Sotos Only	CCDC8	G2P01387	CCDC8-related 3-M syndrome
Island:chr19:51165250-51165775	Sotos Only	SHANK1	G2P01620	SHANK1-related autism
Island:chr10:127462231-127462987	Sotos Only	MMP21	G2P01650	MMP21-related heterotaxy
Island:chr2:240868279-240868590	Sotos Only	NDUFA10	G2P01697	NDUFA10-related Leigh syndrome
Open Sea:chr3:195749125-195749185	Sotos Only	TFRC	G2P01748	TFRC-related combined immunodeficiency
Island:chr21:44592720-44593643	Sotos Only	CRYAA	G2P01964	CRYAA-related cataract, multiple types
Open Sea:chr19:35620782-35620799	Sotos Only	LGI4	G2P02237	LGI4-related arthrogryposis multiplex congenita
Island:chr19:46438603-46438846	Sotos Only	NOVA2	G2P02446	NOVA2-related neurodevelopmental disorder
Island:chr1:39547014-39547959	Sotos Only	MACF1	G2P02631	MACF1-related defects in neuronal migration and axon guidance
Island:chr22:21024740-21025482	Sotos Only	ABHD17AP4
Island:chr1:18152379-18152842	Sotos Only	ACTL8
Island:chr15:79092539-79092887	Sotos Only	ADAMTS7
Open Sea:chr10:134915636-134915657	Sotos Only	ADGRA1
Island:chr8:143535485-143535892	Sotos Only	ADGRB1
Island:chr2:237028849-237029121	Sotos Only	AGAP1
Island:chr17:6898821-6900427	Sotos Only	ALOX12,MIR497HG
Island:chr9:95675546-95675773	Sotos Only	ALOX15P2
Island:chr10:45922832-45923375	Sotos Only	ALOX5
Island:chr2:233323381-233323936	Sotos Only	ALPI
Island:chr10:99337990-99338241	Sotos Only	ANKRD2
Open Sea:chr12:52281880-52281907	Sotos Only	ANKRD33
Island:chr15:40572079-40572758	Sotos Only	ANKRD63,PCLB2
Island:chr11:925184-926083	Sotos Only	AP2A2
Island:chr11:116661035-116661410	Sotos Only	APOA5
Open Sea:chr17:36577669-36577691	Sotos Only	ARHGAP23
Open Sea:chr1:17896280-17896291	Sotos Only	ARHGEF10L
Open Sea:chr2:131724226-131724250	Sotos Only	ARHGEF4
Open Sea:chr2:131798850-131798893	Sotos Only	ARHGEF4,SMIM39
Island:chr16:29912897-29913203	Sotos Only	ASPHD1
Island:chr1:1389556-1389889	Sotos Only	ATAD3C
Island:chr11:113660756-113661046	Sotos Only	ATF4P4
Island:chr3:10370439-10370806	Sotos Only	ATP2B2
Open Sea:chr17:79068939-79068986	Sotos Only	BAIAP2
Open Sea:chr17:59213440-59213447	Sotos Only	BCAS3,BCAS3-AS1
Island:chr19:12865420-12865825	Sotos Only	BEST2
Island:chr16:87250098-87250745	Sotos Only	C16orf95
Open Sea:chr17:30669476-30669517	Sotos Only	C17orf75
Island:chr13:24882099-24882951	Sotos Only	C1QTNF9
Island:chr2:202483585-202483957	Sotos Only	C2CD6
Island:chr2:74641734-74643350	Sotos Only	C2orf81
Island:chr12:1973740-1974958	Sotos Only	CACNA2D4
Island:chr19:54496203-54496612	Sotos Only	CACNG6
Open Sea:chr1:26527870-26527941	Sotos Only	CATSPER4
Island:chr17:20798958-20800112	Sotos Only	CCDC144NL,CCDC144NL-AS1
Open Sea:chr4:77341790-77341842	Sotos Only	CCDC158
Island:chr1:46088195-46089142	Sotos Only	CCDC17
Open Sea:chr10:118084350-118084361	Sotos Only	CCDC172
Island:chr9:139142011-139142288	Sotos Only	CCDC187
Open Sea:chr14:100029624-100029671	Sotos Only	CCDC85C
Island:chr11:6292257-6292693	Sotos Only	CCKBR
Open Sea:chr11:6291911-6291952	Sotos Only	CCKBR
Island:chr12:7592407-7593030	Sotos Only	CD163L1
Island:chr16:28948001-28948450	Sotos Only	CD19
Island:chr1:158147434-158147854	Sotos Only	CD1D,ELL2P1
Island:chr18:59221452-59221986	Sotos Only	CDH20
Island:chr20:60348099-60348428	Sotos Only	CDH4
Island:chr5:149546028-149546988	Sotos Only	CDX1
Shore:chr22:17848532-17848582	Sotos Only	CECR2
Island:chr10:11386303-11386875	Sotos Only	CELF2-AS1
Open Sea:chr19:3290345-3290415	Sotos Only	CELF5
Island:chr16:55866648-55866998	Sotos Only	CES1
Island:chr16:55794662-55794939	Sotos Only	CES1P1
Island:chr9:135361993-135362481	Sotos Only	CFAP77
Shelf:chr12:133413325-133413356	Sotos Only	CHFR
Island:chr22:51016254-51017020	Sotos Only	CHKB-CPT1B,CPT1B
Island:chr11:45671198-45672412	Sotos Only	CHST1
Island:chr2:26785882-26786101	Sotos Only	CIMIP2C
Open Sea:chr12:54141979-54142050	Sotos Only	CISTR
Island:chr7:73245435-73246045	Sotos Only	CLDN4
Island:chr3:45077070-45077690	Sotos Only	CLEC3B,EXOSC7
Island:chr6:35733590-35733825	Sotos Only	CMPK1P1
Open Sea:chr2:237880604-237880680	Sotos Only	COPS8-DT
Island:chr10:101824962-101825186	Sotos Only	CPN1
Open Sea:chr6:49681230-49681244	Sotos Only	CRISP2
Open Sea:chr6:49681273-49681300	Sotos Only	CRISP2
Island:chr1:17186112-17186523	Sotos Only	CROCC
Open Sea:chr1:17188443-17188477	Sotos Only	CROCC
Island:chr1:17198627-17200049	Sotos Only	CROCC,LINC03126
Open Sea:chr1:17201544-17201649	Sotos Only	CROCC,LINC03126
Open Sea:chr1:17201765-17201846	Sotos Only	CROCC,LINC03126
Island:chr2:208976901-208977396	Sotos Only	CRYGEP
Island:chr13:20989008-20989836	Sotos Only	CRYL1
Open Sea:chr11:70246023-70246045	Sotos Only	CTTN
Island:chr12:111474954-111475242	Sotos Only	CUX2,MYL2
Open Sea:chr2:38323202-38323243	Sotos Only	CYP1B1,CYP1B1-AS1
Island:chr22:42538475-42539579	Sotos Only	CYP2D7
Island:chr22:42548153-42549207	Sotos Only	CYP2D8P
Island:chr7:1026168-1026395	Sotos Only	CYP2W1
Island:chr7:44104747-44105116	Sotos Only	DBNL,PGAM2
Island:chr7:81240382-81240708	Sotos Only	DDX43P3
Island:chr19:2717061-2717800	Sotos Only	DIRAS1
Island:chr13:51417372-51418149	Sotos Only	DLEU1,DLEU7
Open Sea:chr18:3666052-3666083	Sotos Only	DLGAP1
Shelf:chr17:76495017-76495066	Sotos Only	DNAH17,DNAH17-AS1
Island:chr17:7643798-7644311	Sotos Only	DNAH2
Open Sea:chr16:30023594-30023645	Sotos Only	DOC2A
Island:chr6:74063520-74064471	Sotos Only	DPPA5
Island:chr8:105379567-105379986	Sotos Only	DPYS
Island:chr10:76803361-76803857	Sotos Only	DUSP29
Island:chr20:2729998-2730797	Sotos Only	EBF4
Island:chr2:233251362-233253414	Sotos Only	ECEL1P2
Island:chr19:1299755-1300239	Sotos Only	EFNA2
Open Sea:chr3:170625511-170625528	Sotos Only	EIF5A2
Open Sea:chr5:54281319-54281368	Sotos Only	ESM1
Island:chr1:6511690-6512110	Sotos Only	ESPN
Island:chr1:17022987-17023284	Sotos Only	ESPNP
Island:chr4:187422035-187422244	Sotos Only	F11-AS1
Open Sea:chr10:27235554-27235633	Sotos Only	FAM238C
Island:chr2:242843761-242844198	Sotos Only	FAM240C,LINC01237
Island:chr8:124219412-124219809	Sotos Only	FAM83A
Island:chr11:46164652-46164852	Sotos Only	FBLIM1P2
Open Sea:chr2:112898379-112898450	Sotos Only	FBLN7
Island:chr9:90439606-90440092	Sotos Only	FBP2P1,NPAP1P7
Island:chr16:743472-743702	Sotos Only	FBXL16
Open Sea:chr3:33319681-33319744	Sotos Only	FBXL2
Open Sea:chr19:39523309-39523383	Sotos Only	FBXO27
Island:chr19:40421060-40421771	Sotos Only	FCGBP
Island:chr6:112688078-112688730	Sotos Only	FEM1AP3
Island:chr8:21905462-21905757	Sotos Only	FGF17
Island:chr7:72439688-72440646	Sotos Only	FKBP6P1,TRIM74
Island:chr6:1599091-1599402	Sotos Only	FOXCUT
Shore:chr6:1604157-1604185	Sotos Only	FOXCUT
Open Sea:chr6:41462505-41462532	Sotos Only	FOXP4-AS1
Open Sea:chr2:181738084-181738133	Sotos Only	FTH1P20,SCHLAP1
Island:chr3:72978000-72978325	Sotos Only	FTH1P23,GXYLT2
Island:chr13:23270581-23270919	Sotos Only	FTH1P7
Island:chr15:27138902-27139653	Sotos Only	GABRA5,GABRB3
Open Sea:chr12:51786566-51786621	Sotos Only	GALNT6,SLC4A8
Island:chr1:247681400-247681951	Sotos Only	GCSAML
Island:chr2:20870007-20871280	Sotos Only	GDF7
Island:chr10:5882304-5882635	Sotos Only	GDI2
Open Sea:chr1:78511312-78511361	Sotos Only	GIPC2
Island:chr11:18210885-18211205	Sotos Only	GLTPP1
Island:chr11:58731312-58731535	Sotos Only	GLYATL1
Open Sea:chr11:58667975-58668009	Sotos Only	GLYATL2
Island:chr19:2525141-2525460	Sotos Only	GNG7
Open Sea:chr19:2675084-2675130	Sotos Only	GNG7
Open Sea:chr8:41425365-41425415	Sotos Only	GPAT4-AS1
Island:chr2:11622001-11623297	Sotos Only	GREB1
Island:chr13:114432776-114433353	Sotos Only	GRK1
Island:chr6:34024202-34024457	Sotos Only	GRM4
Island:chr2:48844752-48844985	Sotos Only	GTF2A1L,STON1-GTF2A1L
Island:chr6:25732693-25732957	Sotos Only	H2AC2P
Open Sea:chr8:71016356-71016385	Sotos Only	H2AZP2
Open Sea:chr6:27831954-27832034	Sotos Only	H2BC16P
Shelf:chr6:26016714-26016785	Sotos Only	H3P26,LINC02980
Open Sea:chr6:134436495-134436575	Sotos Only	HMGA1P7
Shore:chr17:46712052-46712092	Sotos Only	HOXB-AS4
Open Sea:chr12:54412494-54412545	Sotos Only	HOXC4,HOXC6
Open Sea:chr17:14213081-14213120	Sotos Only	HS3ST3B1
Island:chr3:50359840-50360042	Sotos Only	HYAL2,TUSC2
Open Sea:chr20:2645271-2645310	Sotos Only	IDH3B-DT
Open Sea:chr17:56744275-56744370	Sotos Only	IGBP1C,TEX14
Shore:chr15:65713476-65713512	Sotos Only	IGDCC4
Island:chr4:58061752-58062115	Sotos Only	IGFBP7-AS1
Island:chr19:17931952-17932370	Sotos Only	INSL3
Island:chr7:150901551-150901978	Sotos Only	IQCA1L
Island:chr1:949330-949851	Sotos Only	ISG15
Open Sea:chr13:102105006-102105072	Sotos Only	ITGBL1
Island:chr9:5042798-5043270	Sotos Only	JAK2
Island:chr3:128764541-128766055	Sotos Only	JMJD4P1
Open Sea:chr19:2256438-2256469	Sotos Only	JSRP1
Island:chr19:18108895-18109272	Sotos Only	KCNN1
Island:chr9:21696488-21696754	Sotos Only	KHSRPP1
Island:chr1:180904317-180904711	Sotos Only	KIAA1614
Island:chr9:116860980-116861591	Sotos Only	KIF12
Open Sea:chr2:23613228-23613281	Sotos Only	KLHL29
Island:chr19:51330213-51330470	Sotos Only	KLK15
Island:chr19:51411635-51412004	Sotos Only	KLK4
Open Sea:chr10:135013810-135013886	Sotos Only	KNDC1
Island:chr3:42977831-42978090	Sotos Only	KRBOX1,KRBOX1-AS1
Island:chr17:39019388-39020101	Sotos Only	KRT12
Open Sea:chr17:39739511-39739552	Sotos Only	KRT14
Island:chr17:26633895-26634470	Sotos Only	KRT18P55
Island:chr17:38953214-38953513	Sotos Only	KRT28
Island:chr12:52994773-52995312	Sotos Only	KRT72,KRT73-AS1
Island:chr12:52714801-52715051	Sotos Only	KRT83
Island:chr12:52695728-52696004	Sotos Only	KRT86
Open Sea:chr2:183936169-183936221	Sotos Only	KRT8P10
Island:chr5:154070261-154070470	Sotos Only	LARP1
Open Sea:chr15:29968029-29968074	Sotos Only	LCIIAR
Open Sea:chr11:18433732-18433912	Sotos Only	LDHC
Island:chr1:226075151-226075680	Sotos Only	LEFTY1
Island:chr19:39281368-39283662	Sotos Only	LGALS7B
Island:chr2:8596908-8597573	Sotos Only	LINC00299
Island:chr11:60414667-60414919	Sotos Only	LINC00301
Island:chr4:14864509-14864801	Sotos Only	LINC00504
Island:chr8:58192500-58192884	Sotos Only	LINC00588
Open Sea:chr10:8338503-8338553	Sotos Only	LINC00708
Island:chr3:194014481-194014983	Sotos Only	LINC00887
Open Sea:chr16:86333959-86333985	Sotos Only	LINC01081
Open Sea:chr16:86229786-86229884	Sotos Only	LINC01082
Open Sea:chr10:134778465-134778485	Sotos Only	LINC01166
Island:chr10:134778684-134779073	Sotos Only	LINC01166,LINC01168
Island:chr1:116710158-116710546	Sotos Only	LINC01179
Island:chr2:25427102-25427577	Sotos Only	LINC01381
Open Sea:chr22:46008478-46008536	Sotos Only	LINC01589
Open Sea:chr22:46008560-46008585	Sotos Only	LINC01589
Open Sea:chr22:23799730-23799802	Sotos Only	LINC01659
Island:chr1:16847281-16847892	Sotos Only	LINC01783
Open Sea:chr1:16847080-16847158	Sotos Only	LINC01783
Shore:chr1:16859092-16859159	Sotos Only	LINC01783
Island:chr19:22800693-22801041	Sotos Only	LINC01785
Open Sea:chr1:71172119-71172161	Sotos Only	LINC01788
Open Sea:chr2:383328-383411	Sotos Only	LINC01865
Island:chr19:51774429-51774694	Sotos Only	LINC01872
Open Sea:chr3:184474954-184475004	Sotos Only	LINC02069
Island:chr16:88220022-88220541	Sotos Only	LINC02182
Shore:chr14:97205990-97206028	Sotos Only	LINC02299
Island:chr4:6659272-6659787	Sotos Only	LINC02482
Open Sea:chr1:77230799-77230836	Sotos Only	LINC02567
Open Sea:chr1:149288069-149288144	Sotos Only	LINC02591
Open Sea:chr10:7517758-7517808	Sotos Only	LINC02642
Island:chr11:134632046-134632987	Sotos Only	LINC02714
Island:chr1:12600348-12600556	Sotos Only	LINC02766
Open Sea:chr6:159359954-159359984	Sotos Only	LINC02901
Island:chr2:114048829-114049055	Sotos Only	LINC02966
Island:chr19:28400281-28400833	Sotos Only	LINC02987
Island:chr18:44236840-44237056	Sotos Only	LOXHD1
Open Sea:chr17:56326496-56326544	Sotos Only	LPO
Island:chr12:133179887-133180351	Sotos Only	LRCOL1
Open Sea:chr1:204599653-204599683	Sotos Only	LRRN2
Island:chr11:62455074-62455868	Sotos Only	LRRN4CL
Open Sea:chr5:90575382-90575423	Sotos Only	LUCAT1
Open Sea:chr1:248855545-248855578	Sotos Only	LYPD9P,OR14I1
Open Sea:chr2:217180868-217180935	Sotos Only	MARCHF4
Open Sea:chr10:94179920-94179973	Sotos Only	MARK2P9
Open Sea:chr19:7067294-7067381	Sotos Only	MBD3L3
Open Sea:chr12:57915583-57915637	Sotos Only	MBD6
Open Sea:chr3:182898134-182898166	Sotos Only	MCF2L2
Island:chr6:37617864-37618147	Sotos Only	MDGA1
Island:chr5:131280908-131281440	Sotos Only	MEIKIN
Island:chr17:20492359-20492695	Sotos Only	MEIS3P2,ZSWIM5P2
Island:chr17:81036331-81039407	Sotos Only	METRNL
Island:chr9:99687156-99687587	Sotos Only	MFSD14CP
Island:chr17:29885901-29887377	Sotos Only	MIR193A
Open Sea:chr16:14397932-14397982	Sotos Only	MIR193BHG
Island:chr12:110271001-110271582	Sotos Only	MIR4497,TRPV4
Island:chr11:3239218-3239988	Sotos Only	MRGPRG,MRGPRG-AS1
Open Sea:chr8:142483014-142483035	Sotos Only	MROH5
Island:chr11:1990900-1991211	Sotos Only	MRPL23
Island:chr21:35445088-35446013	Sotos Only	MRPS6,SLC5A3
Island:chr19:22123653-22123886	Sotos Only	MTDHP2,ZNF208
Island:chr2:233765850-233766119	Sotos Only	NGEF
Island:chr22:49447340-49448283	Sotos Only	NHIP
Island:chr1:160340605-160340843	Sotos Only	NHLH1
Island:chr6:28226980-28227483	Sotos Only	NKAPL
Open Sea:chr15:72095294-72095301	Sotos Only	NR2E3
Island:chr9:127249546-127249996	Sotos Only	NR5A1
Island:chr1:40598509-40599209	Sotos Only	OAZ1P1
Island:chr15:28147926-28148465	Sotos Only	OCA2
Shelf:chr2:26781503-26781553	Sotos Only	OTOF
Island:chr3:155027499-155027703	Sotos Only	PABPC1P10
Island:chr12:64215500-64215990	Sotos Only	PABPC1P4,RXYLT1-AS1
Open Sea:chr19:710144-710202	Sotos Only	PALM
Island:chr4:155702341-155703328	Sotos Only	PBM46
Island:chr4:645237-645579	Sotos Only	PDE6B
Island:chr16:15083367-15084045	Sotos Only	PDXDC1
Island:chr10:102778605-102778922	Sotos Only	PDZD7
Open Sea:chr10:102777924-102777981	Sotos Only	PDZD7
Island:chr8:57350948-57351285	Sotos Only	PENK
Island:chr5:176827082-176827754	Sotos Only	PFN3
Open Sea:chr3:111577673-111577711	Sotos Only	PHLDB2
Island:chr22:25159866-25160212	Sotos Only	PIWIL3
Island:chr15:42371635-42371842	Sotos Only	PLA2G4D
Open Sea:chr11:73357342-73357397	Sotos Only	PLEKHB1
Open Sea:chr7:44163921-44163986	Sotos Only	POLD2
Island:chr22:38379094-38379964	Sotos Only	POLR2F,SOX10
Island:chr7:94953770-94953971	Sotos Only	PON1
Island:chr7:36010998-36011407	Sotos Only	PPP1R14BP4,SEPTIN7P3
Island:chr13:64385720-64386057	Sotos Only	PPP1R2P10
Island:chr13:47012103-47012440	Sotos Only	PPP1R2P4,RUBCNL
Island:chr19:8563442-8564225	Sotos Only	PRAM1
Open Sea:chr5:23507370-23507467	Sotos Only	PRDM9
Shore:chr12:42876090-42876129	Sotos Only	PRICKLE1
Island:chr10:11911555-11912432	Sotos Only	PROSER2,PROSER2-AS1
Island:chr2:113956344-113957042	Sotos Only	PSD4
Island:chr18:23713729-23713953	Sotos Only	PSMA8
Island:chr10:27702369-27703378	Sotos Only	PTCHD3
Island:chr9:139872238-139873143	Sotos Only	PTGDS
Island:chr3:120025416-120026241	Sotos Only	PTOV1P1
Island:chr7:157453775-157454208	Sotos Only	PTPRN2
Island:chr7:157550548-157551025	Sotos Only	PTPRN2
Open Sea:chr12:80907162-80907213	Sotos Only	PTPRQ
Island:chr13:81229048-81229445	Sotos Only	PWWP2AP1
Island:chr1:21948675-21949263	Sotos Only	RAP1GAP
Island:chr12:113549886-113550165	Sotos Only	RASAL1
Island:chr20:43945122-43945661	Sotos Only	RBPJL
Island:chr6:56298004-56298214	Sotos Only	RCC2P7
Open Sea:chr19:6092494-6092588	Sotos Only	RFX2
Island:chr16:324798-326177	Sotos Only	RGS11
Island:chr12:131171169-131171548	Sotos Only	RIMBP2
Island:chr1:41119853-41120136	Sotos Only	RIMS3
Open Sea:chr17:16587076-16587199	Sotos Only	RNASEH1P2
Shelf:chr1:6265012-6265105	Sotos Only	RNF207-AS1,RPL22
Island:chr17:170980-171340	Sotos Only	RPH3AL
Island:chr16:66955944-66956251	Sotos Only	RRAD
Island:chr17:26708226-26708805	Sotos Only	SARM1
Island:chr17:80278862-80279563	Sotos Only	SECTM1
Island:chr3:122631723-122632854	Sotos Only	SEMA5B
Island:chr18:61669870-61670255	Sotos Only	SERPINB8
Island:chr1:27189913-27190128	Sotos Only	SFN
Island:chr11:85645715-85646191	Sotos Only	SLC25A1P1
Open Sea:chr1:220102277-220102308	Sotos Only	SLC30A10
Island:chr22:32439047-32439442	Sotos Only	SLC5A1
Open Sea:chr10:98900771-98900805	Sotos Only	SLIT1
Open Sea:chr10:98900829-98900879	Sotos Only	SLIT1
Island:chr2:241974907-241975143	Sotos Only	SNED1,SNED1-AS1
Open Sea:chr5:9546803-9546849	Sotos Only	SNHG18
Island:chr6:88757293-88757879	Sotos Only	SPACA1
Island:chr2:231854998-231855957	Sotos Only	SPATA3,SPATA3-AS1
Island:chr10:44223817-44224026	Sotos Only	SPRING1P1
Island:chr3:140813914-140814134	Sotos Only	SPSB4
Open Sea:chr7:39873504-39873544	Sotos Only	SSBP3P1
Open Sea:chr7:39873630-39873638	Sotos Only	SSBP3P1
Open Sea:chr13:48575887-48575936	Sotos Only	SUCLA2,SUCLA2-AS1
Open Sea:chr8:110658002-110658030	Sotos Only	SYBU,SYBU-AS1
Island:chr15:30336645-30337136	Sotos Only	SYNGR2P1
Open Sea:chr15:99557434-99557495	Sotos Only	SYNM-AS1
Island:chr14:62331010-62331641	Sotos Only	SYT16
Open Sea:chr17:77924569-77924662	Sotos Only	TBC1D16
Island:chr5:77146999-77147785	Sotos Only	TBCA
Shore:chr22:19752552-19752592	Sotos Only	TBX1
Island:chr10:115938963-115939292	Sotos Only	TDRD1
Island:chr2:95537197-95537810	Sotos Only	TEKT4
Open Sea:chr13:31506752-31506806	Sotos Only	TEX26,TEX26-AS1
Island:chr11:65123374-65123705	Sotos Only	TIGD3
Island:chr4:940614-941057	Sotos Only	TMEM175
Island:chr19:55889006-55889476	Sotos Only	TMEM190
Open Sea:chr17:7298661-7298674	Sotos Only	TMEM256-PLSCR3
Open Sea:chr10:45359684-45359737	Sotos Only	TMEM72-AS1
Island:chr1:1361561-1361787	Sotos Only	TMEM88B
Island:chr12:51236634-51236924	Sotos Only	TMPRSS12
Island:chr19:6659887-6660094	Sotos Only	TNFSF14
Island:chr2:218898491-218898835	Sotos Only	TNS1
Island:chr1:3634634-3635101	Sotos Only	TP73
Island:chr7:128696027-128696230	Sotos Only	TPI1P2
Open Sea:chr1:48452514-48452556	Sotos Only	TRABD2B
Island:chr5:180622179-180622658	Sotos Only	TRIM7,TRIM7-AS1,TRIM7-AS2
Island:chr4:122853555-122854169	Sotos Only	TRPC3
Island:chr1:55246743-55247519	Sotos Only	TTC22
Island:chr9:124658946-124659191	Sotos Only	TTLL11
Island:chr1:242220285-242220615	Sotos Only	TUBB8P6
Island:chr1:242220750-242221000	Sotos Only	TUBB8P6
Island:chr9:136844421-136844775	Sotos Only	VAV2
Open Sea:chr9:136705387-136705399	Sotos Only	VAV2
Island:chr7:158905271-158905537	Sotos Only	VIPR2
Island:chr16:84346477-84346931	Sotos Only	WFDC1
Open Sea:chr17:48912621-48912637	Sotos Only	WFIKKN2
Open Sea:chr11:102678726-102678800	Sotos Only	WTAPP1
Open Sea:chr11:102702600-102702700	Sotos Only	WTAPP1
Shore:chr4:184018618-184018641	Sotos Only	WWC2-AS2
Island:chr5:71713268-71713859	Sotos Only	YBX1P5
Open Sea:chr17:74073798-74073843	Sotos Only	ZACN
Island:chr16:67433129-67433554	Sotos Only	ZDHHC1
Island:chr19:3831364-3831807	Sotos Only	ZFR2
Island:chr4:2341196-2341569	Sotos Only	ZFYVE28
Open Sea:chr7:64335475-64335495	Sotos Only	ZNF273
Island:chr19:11773064-11773405	Sotos Only	ZNF833P
Island:chr19:58549306-58549712	Sotos Only	ZSCAN1
Exon3Del	DMB and Gene Association	Gene (Total Unique Genes for Exon3Del only n=10)	G2P ID	Disease name
Island:chr10:530714-531099	Exon3Del Only	DIP2C	G2P03573	DIP2C-related developmental disorder with speech delay
Open Sea:chr8:53476905-53476918	Exon3Del Only	ALKAL1
Island:chr1:68517255-68517474	Exon3Del Only	DIRAS3,GNG12-AS1
Island:chr17:80708193-80708528	Exon3Del Only	FN3K
Island:chr1:240656254-240656720	Exon3Del Only	GREM2
Island:chr1:205818899-205819191	Exon3Del Only	PM20D1,PM20D1-AS1
Island:chr7:138348963-138349444	Exon3Del Only	SVOPL
Island:chr8:143407247-143408048	Exon3Del Only	TSNARE1
Open Sea:chr8:143404298-143404356	Exon3Del Only	TSNARE1
Both groups	DMB Association	Gene (Total Unique Genes for both groups n=60)	G2P ID	Disease name
Island:chr22:46326913-46327254	Both groups	WNT7B	G2P03494	WNT7B-related PDAC syndrome
Open Sea:chr8:39172020-39172112	Both groups	ADAM5
Island:chr10:1404660-1406219	Both groups	ADARB2
Island:chr5:42924215-42924670	Both groups	ANXA2R-OT1
Island:chr5:42944267-42944582	Both groups	ANXA2R-OT1
Island:chr20:57042167-57042765	Both groups	APCDD1L
Island:chr12:50474870-50475445	Both groups	ASIC1
Island:chr6:42694964-42695631	Both groups	ATP6V0CP3
Island:chr22:36960370-36961054	Both groups	CACNG2
Island:chr3:46618308-46618669	Both groups	CRIPTO,LRRC2
Island:chr6:110721060-110721630	Both groups	DDO
Island:chr8:1321233-1321638	Both groups	DLGAP2
Island:chr20:30437284-30437732	Both groups	DUSP15
Island:chr7:31004-31442	Both groups	FAM157D
Open Sea:chr10:89167515-89167553	Both groups	FAM245A
Island:chr2:16153945-16154419	Both groups	GACAT3
Island:chr19:36024183-36024803	Both groups	GAPDHS
Island:chr9:38487603-38488284	Both groups	GAS2L1P1
Island:chr2:220107845-220108348	Both groups	GLB1L
Island:chr17:46685245-46685449	Both groups	HOXB7
Island:chr16:88706212-88706492	Both groups	IL17C
Open Sea:chr19:49249059-49249189	Both groups	IZUMO1
Island:chr12:52684946-52685222	Both groups	KRT81,KRT86
Island:chr2:232348217-232348866	Both groups	LINC00471,NCL
Island:chr10:81966990-81967517	Both groups	LINC00857
Island:chr2:132152767-132153044	Both groups	LINC01120,MED15P3
Island:chr1:147826168-147826388	Both groups	LINC01138
Island:chr1:147789653-147790094	Both groups	LINC01138,LINC02806
Open Sea:chr1:147801066-147801187	Both groups	LINC01138,LINC02806
Open Sea:chr1:147801259-147801341	Both groups	LINC01138,LINC02806
Open Sea:chr2:27940042-27940092	Both groups	LINC01460
Island:chr10:29214052-29214362	Both groups	LINC01517
Island:chr2:43327937-43328337	Both groups	LINC02580
Open Sea:chr11:45825469-45825486	Both groups	LINC02690
Island:chr9:93879726-93880618	Both groups	LINC02937
Island:chr19:49000562-49001149	Both groups	LMTK3
Island:chr20:43932913-43933400	Both groups	MATN4
Island:chr4:11370230-11370886	Both groups	MIR572
Island:chr19:21860793-21861016	Both groups	MTDHP3
Island:chr7:150705760-150706129	Both groups	NOS3
Island:chr5:131607019-131607889	Both groups	P4HA2,PDLIM4
Island:chr6:163570163-163570814	Both groups	PACRG
Island:chr1:2063783-2064052	Both groups	PRKCZ
Island:chr12:31405185-31405545	Both groups	RPL13AP22
Island:chr20:18485171-18485580	Both groups	RPS19P1
Island:chr11:57232314-57232573	Both groups	RTN4RL2
Island:chr7:36007012-36008154	Both groups	SEPTIN7P3
Island:chr4:77723093-77723424	Both groups	SHROOM3-AS1
Island:chr10:118885566-118885884	Both groups	SHTN1
Island:chr1:234367136-234367496	Both groups	SLC35F3
Island:chr17:36997449-36997661	Both groups	SPMAP1
Island:chr7:99195684-99196001	Both groups	TMEM225B
Island:chr16:10912160-10912719	Both groups	TVP23A
Island:chr17:72915569-72916510	Both groups	USH1G
Open Sea:chr19:30864783-30864904	Both groups	ZNF536
Island:chr19:22700397-22701261	Both groups	ZNF98
Island:chr5:43037260-43037520	Both groups	ANXA2R-OT1
Open Sea:chr5:42953577-42953619	Both groups	ANXA2R-OT1
Open Sea:chr5:42971366-42971373	Both groups	ANXA2R-OT1
Island:chr8:832245-832918	Both groups	DLGAP2
Open Sea:chr22:45705034-45705043	Both groups	FAM118A
Island:chr1:147737016-147737303	Both groups	LINC01138
Island:chr1:147782067-147782473	Both groups	LINC01138,LINC02806
Open Sea:chr8:61325803-61325864	Both groups	LINC01301
Island:chr5:131593040-131593813	Both groups	P4HA2,PDLIM4
Open Sea:chr1:234350805-234350835	Both groups	SLC35F3
Island:chr19:30941854-30942181	Both groups	ZNF536
Open Sea:chr22:45705128-45705150	Both groups	FAM118A
Open Sea:chr8:61325803-61325880	Both groups	LINC01301

## Sheet: Both
Both groups	DMB Association	Gene (Total Unique Genes n=60)	G2P ID	Disease name
Island:chr22:46326913-46327254	Both groups	WNT7B	G2P03494	WNT7B-related PDAC syndrome
Open Sea:chr8:39172020-39172112	Both groups	ADAM5
Island:chr10:1404660-1406219	Both groups	ADARB2
Island:chr5:42924215-42924670	Both groups	ANXA2R-OT1
Island:chr5:42944267-42944582	Both groups	ANXA2R-OT1
Island:chr20:57042167-57042765	Both groups	APCDD1L
Island:chr12:50474870-50475445	Both groups	ASIC1
Island:chr6:42694964-42695631	Both groups	ATP6V0CP3
Island:chr22:36960370-36961054	Both groups	CACNG2
Island:chr3:46618308-46618669	Both groups	CRIPTO,LRRC2
Island:chr6:110721060-110721630	Both groups	DDO
Island:chr8:1321233-1321638	Both groups	DLGAP2
Island:chr20:30437284-30437732	Both groups	DUSP15
Island:chr7:31004-31442	Both groups	FAM157D
Open Sea:chr10:89167515-89167553	Both groups	FAM245A
Island:chr2:16153945-16154419	Both groups	GACAT3
Island:chr19:36024183-36024803	Both groups	GAPDHS
Island:chr9:38487603-38488284	Both groups	GAS2L1P1
Island:chr2:220107845-220108348	Both groups	GLB1L
Island:chr17:46685245-46685449	Both groups	HOXB7
Island:chr16:88706212-88706492	Both groups	IL17C
Open Sea:chr19:49249059-49249189	Both groups	IZUMO1
Island:chr12:52684946-52685222	Both groups	KRT81,KRT86
Island:chr2:232348217-232348866	Both groups	LINC00471,NCL
Island:chr10:81966990-81967517	Both groups	LINC00857
Island:chr2:132152767-132153044	Both groups	LINC01120,MED15P3
Island:chr1:147826168-147826388	Both groups	LINC01138
Island:chr1:147789653-147790094	Both groups	LINC01138,LINC02806
Open Sea:chr1:147801066-147801187	Both groups	LINC01138,LINC02806
Open Sea:chr1:147801259-147801341	Both groups	LINC01138,LINC02806
Open Sea:chr2:27940042-27940092	Both groups	LINC01460
Island:chr10:29214052-29214362	Both groups	LINC01517
Island:chr2:43327937-43328337	Both groups	LINC02580
Open Sea:chr11:45825469-45825486	Both groups	LINC02690
Island:chr9:93879726-93880618	Both groups	LINC02937
Island:chr19:49000562-49001149	Both groups	LMTK3
Island:chr20:43932913-43933400	Both groups	MATN4
Island:chr4:11370230-11370886	Both groups	MIR572
Island:chr19:21860793-21861016	Both groups	MTDHP3
Island:chr7:150705760-150706129	Both groups	NOS3
Island:chr5:131607019-131607889	Both groups	P4HA2,PDLIM4
Island:chr6:163570163-163570814	Both groups	PACRG
Island:chr1:2063783-2064052	Both groups	PRKCZ
Island:chr12:31405185-31405545	Both groups	RPL13AP22
Island:chr20:18485171-18485580	Both groups	RPS19P1
Island:chr11:57232314-57232573	Both groups	RTN4RL2
Island:chr7:36007012-36008154	Both groups	SEPTIN7P3
Island:chr4:77723093-77723424	Both groups	SHROOM3-AS1
Island:chr10:118885566-118885884	Both groups	SHTN1
Island:chr1:234367136-234367496	Both groups	SLC35F3
Island:chr17:36997449-36997661	Both groups	SPMAP1
Island:chr7:99195684-99196001	Both groups	TMEM225B
Island:chr16:10912160-10912719	Both groups	TVP23A
Island:chr17:72915569-72916510	Both groups	USH1G
Open Sea:chr19:30864783-30864904	Both groups	ZNF536
Island:chr19:22700397-22701261	Both groups	ZNF98
Island:chr5:43037260-43037520	Both groups	ANXA2R-OT1
Open Sea:chr5:42953577-42953619	Both groups	ANXA2R-OT1
Open Sea:chr5:42971366-42971373	Both groups	ANXA2R-OT1
Island:chr8:832245-832918	Both groups	DLGAP2
Open Sea:chr22:45705034-45705043	Both groups	FAM118A
Island:chr1:147737016-147737303	Both groups	LINC01138
Island:chr1:147782067-147782473	Both groups	LINC01138,LINC02806
Open Sea:chr8:61325803-61325864	Both groups	LINC01301
Island:chr5:131593040-131593813	Both groups	P4HA2,PDLIM4
Open Sea:chr1:234350805-234350835	Both groups	SLC35F3
Island:chr19:30941854-30942181	Both groups	ZNF536
Open Sea:chr22:45705128-45705150	Both groups	FAM118A
Open Sea:chr8:61325803-61325880	Both groups	LINC01301
