# Supplementary material for: Familial NSD1 Exon 3 Deletion Associated with Phenotypic and Epigenetic Variability
Source: Genes (Basel). 2025 Oct 13;16(10):1190. doi: 10.3390/genes16101190 (PMC12563888; doi:10.3390/genes16101190)
Supplement: Supplementary file 1 [file genes-16-01190-s001.zip › Copy of Supplementary Table 4 05092025.xlsx]

## Sheet: Exon3Del only
source	term_name	term_id	adjusted_p_value	negative_log10_of_adjusted_p_value	term_size	query_size	intersection_size	effective_domain_size	intersections
KEGG	TGF-beta signaling pathway	KEGG:04350	0.025224	1.59819	107	1	1	8484	GREM2
REAC	Oleoyl-phe metabolism	REAC:R-HSA-9673163	0.00508906	2.29336	1	4	1	11004	PM20D1
REAC	Mitochondrial Uncoupling	REAC:R-HSA-166187	0.0152568	1.81654	6	4	1	11004	PM20D1
REAC	Signaling by LTK	REAC:R-HSA-9842663	0.0186345	1.72968	11	4	1	11004	ALKAL1
REAC	Signaling by BMP	REAC:R-HSA-201451	0.0314233	1.50275	31	4	1	11004	GREM2
REAC	Signaling by ALK	REAC:R-HSA-201556	0.0314233	1.50275	28	4	1	11004	ALKAL1
HP	Selective tooth agenesis	HP:0001592	0.0404949	1.3926	46	1	1	5080	GREM2
HP	Abnormal dental root morphology	HP:0006486	0.0404949	1.3926	58	1	1	5080	GREM2
HP	Abnormal permanent molar morphology	HP:0011071	0.0404949	1.3926	54	1	1	5080	GREM2
HP	Abnormality of molar	HP:0011077	0.0404949	1.3926	57	1	1	5080	GREM2
HP	Taurodontia	HP:0000679	0.0404949	1.3926	54	1	1	5080	GREM2
HP	Abnormal molar morphology	HP:0011070	0.0404949	1.3926	56	1	1	5080	GREM2
HP	Abnormal dental pulp morphology	HP:0006479	0.0404949	1.3926	60	1	1	5080	GREM2

## Sheet: Sotos only
source	term_name	term_id	adjusted_p_value	negative_log10_of_adjusted_p_value	term_size	query_size	intersection_size	effective_domain_size	intersections
TF	Factor: ZNF692; motif: SYNGGSCCCASCCNC; match class: 1	TF:M09734_1	1.0287e-05	4.98771	6520	265	133	20092	ADAMTS7,ADGRB1,ALOX12,ALOX5,ANKRD33,AP2A2,ARHGAP23,ARHGEF10L,ARHGEF4,ASPHD1,BAIAP2,BEST2,C16ORF95,C17ORF75,C2ORF81,CACNA2D4,CACNG6,CATSPER4,CCDC158,CCDC187,CCDC85C,CCKBR,CDX1,CELF5,CPN1,CPT1B,CRYL1,CUX2,CYP1B1,CYP2D7,CYP2W1,DBNL,DIRAS1,DLEU7,DLGAP1,DOC2A,EBF4,EFNA2,EIF5A2,ESPN,EXOSC7,FBXL16,FGF17,GABRB3,GDF7,GIPC2,HOXC4,IGDCC4,INSL3,ISG15,JSRP1,KCNN1,KIAA1614,KIF12,KLHL29,KLK15,KNDC1,KRBOX1,LEFTY…
TF	Factor: ZNF37A; motif: CCYYGGCTCCNTSCCMN; match class: 1	TF:M12354_1	7.35094e-05	4.13366	5807	265	119	20092	ADAMTS7,ADGRA1,ADGRB1,AGAP1,ALOX5,ALPI,ANKRD33,AP2A2,ARHGEF4,ASPHD1,ATP2B2,BAIAP2,C17ORF75,CACNG6,CCDC187,CCKBR,CDH4,CELF5,CHFR,CHST1,CIMIP2C,CLDN4,CPT1B,CROCC,CRYAA,CRYL1,CTTN,CUX2,CYP2W1,DLGAP1,DNAH2,DPPA5,EBF4,EFNA2,EIF5A2,ESPN,FBXL16,FBXL2,FBXO27,FGF17,GABRA5,GABRB3,GDF7,GDI2,GLYATL1,GNAS,GNG7,GRK1,GRM4,HYAL2,IGDCC4,ISG15,JAK2,KCNN1,KIAA1614,KLHL29,KNDC1,LGI4,LMX1B,LRRN2,LRRN4CL,MBD6,MCF2L2,M…
TF	Factor: ZNF300; motif: SWGGGGGSN; match class: 1	TF:M07486_1	9.05968e-05	4.04289	7619	265	144	20092	ACTL8,ADAMTS7,ADGRB1,AGAP1,ALOX12,ALOX5,ANKRD2,ANKRD33,AP2A2,APOA5,ARHGAP23,ARHGEF10L,ARHGEF4,ASPHD1,ATP2B2,BAIAP2,BEST2,C2ORF81,CACNA2D4,CACNG6,CATSPER4,CCDC187,CCDC8,CCDC85C,CCKBR,CD19,CDH4,CDX1,CELF5,CHFR,CHKB-CPT1B,CHST1,CIMIP2C,CLEC3B,CPT1B,CRB2,CROCC,CRYAA,CTTN,CUX2,CYP2W1,DBNL,DLEU7,DNAH17,DNAH2,DOC2A,EBF4,EFNA2,EIF5A2,ESPN,FAM83A,FBXL16,FBXO27,FCGBP,FGF17,GABRA5,GABRB3,GDF7,GDI2,GIPC2,GNA…
TF	Factor: SMAD5; motif: GSGGCAGM; match class: 1	TF:M03846_1	0.000561764	3.25045	2574	265	64	20092	ADGRA1,ALPI,ANKRD2,AP2A2,APOA5,BAIAP2,BCAS3,C2ORF81,CATSPER4,CCDC85C,CDH4,CHFR,CTTN,CYP2W1,DBNL,DOC2A,DPYS,EBF4,FGF17,GRK1,HOXC6,HS3ST3B1,HYAL2,IQCA1L,ISG15,KLK15,KNDC1,KRT14,KRT83,KRT86,LEFTY2,LRCOL1,LRRN4CL,MARCHF4,MBD6,MCF2L2,MRGPRG,MYO7A,NGEF,NOVA2,NR2E3,NTRK1,PDE6B,PDZD7,PON1,PRAM1,RAP1GAP,RIMBP2,RPH3AL,RRAD,SEMA5B,SLC4A8,SLIT1,SOX10,TBC1D16,TEKT4,TEX26,TIGD3,TP73,TRABD2B,TRIM7,TTC22,TTLL11,…
TF	Factor: HDAC1; motif: KGCARGGTC	TF:M07041	0.0011911	2.92405	12787	265	205	20092	ACTL8,ADAMTS7,ADGRA1,ADGRB1,AGAP1,ALOX12,ALOX5,ALPI,ANKRD2,ANKRD33,ANKRD63,AP2A2,APOA5,ARHGAP23,ARHGEF10L,ARHGEF4,ASPHD1,ATAD3C,ATP2B2,BAIAP2,BEST2,C16ORF95,C17ORF75,C1QTNF9,C2CD6,C2ORF81,CACNA2D4,CACNG6,CATSPER4,CCDC158,CCDC17,CCDC172,CCDC187,CCDC85C,CCKBR,CD19,CD1D,CDH20,CDH4,CDX1,CHKB-CPT1B,CHST1,CIMIP2C,CLDN4,CLEC3B,CPN1,CPT1B,CRB2,CRYAA,CRYL1,CTTN,CUX2,CYP1B1,CYP2D7,CYP2W1,DBNL,DIRAS1,DLEU7,…
TF	Factor: MED8; motif: CYYNSCYYCCTSCNCC; match class: 1	TF:M13128_1	0.0011911	2.92405	8045	265	145	20092	ADAMTS7,ADGRA1,ADGRB1,AGAP1,ANKRD2,AP2A2,APOA5,ARHGAP23,ARHGEF10L,ARHGEF4,ASPHD1,ATP2B2,BAIAP2,BEST2,C16ORF95,C1QTNF9,C2CD6,C2ORF81,CACNA2D4,CACNG6,CCDC158,CCDC85C,CCKBR,CD19,CDH4,CELF5,CHFR,CHST1,CIMIP2C,CLDN4,CRB2,CROCC,CTTN,CUX2,CYP2D7,CYP2W1,DIRAS1,DLEU7,DNAH17,DNAH2,DOC2A,EBF4,EFNA2,ESPN,FBLN7,FBXL16,FBXO27,FCGBP,FGF17,GABRA5,GABRB3,GDF7,GDI2,GNAS,GNG7,GREB1,GRM4,HOXC4,HOXC6,HYAL2,IGDCC4,KCN…
TF	Factor: ZNF432; motif: NCAGNRCCNSRGRCAGC; match class: 1	TF:M12704_1	0.00158754	2.79927	4874	265	98	20092	ADAMTS7,ADGRA1,AGAP1,ALOX5,ANKRD33,ANKRD63,ARHGAP23,ARHGEF10L,ATP2B2,BAIAP2,C16ORF95,C1QTNF9,CCDC187,CCDC85C,CCKBR,CDH4,CELF5,CHFR,CHST1,CPT1B,CRYL1,CYP2D7,CYP2W1,DBNL,DLEU7,DOC2A,DPPA5,DPYS,EBF4,FAM240C,FBXL16,FBXO27,GABRB3,GDF7,GNAS,GXYLT2,HS3ST3B1,IGDCC4,IQCA1L,JAK2,KIF12,KLHL29,KRT14,KRT72,KRT83,KRT86,LARP1,LEFTY1,LEFTY2,LMX1B,LRRN2,MARCHF4,MBD6,MDGA1,MRGPRG,MROH5,MRPS6,NHLH1,NR2E3,NTRK1,OR14…
TF	Factor: AP-2gamma; motif: NTGSCCTGRGGSNN	TF:M09591	0.00158754	2.79927	8597	265	151	20092	ACTL8,ADGRA1,AGAP1,ALOX12,ALPI,ANKRD2,ANKRD33,ANKRD63,AP2A2,APOA5,APTX,ARHGEF10L,ASPHD1,ATP2B2,BAIAP2,BEST2,C16ORF95,C1QTNF9,C2ORF81,CACNA2D4,CACNG6,CATSPER4,CCDC158,CCDC17,CCDC187,CCDC8,CCDC85C,CD19,CDH4,CDX1,CES1,CHKB-CPT1B,CIMIP2C,CLDN4,CPT1B,CRB2,CRYAA,CRYL1,CTTN,CUX2,CYP1B1,CYP2D7,CYP2W1,DBNL,DNAH17,DNAH2,DPYS,EFNA2,ESPN,EXOSC3,EXOSC7,FBXL16,FCGBP,FGF17,GABRA5,GABRB3,GDF7,GIPC2,GRK1,HOXC4,HS…
TF	Factor: ZNF692; motif: SYNGGSCCCASCCNC	TF:M09734	0.00158754	2.79927	12053	265	195	20092	ADAMTS7,ADGRA1,ADGRB1,ALOX12,ALOX5,ALPI,ANKRD2,ANKRD33,ANKRD63,AP2A2,ARHGAP23,ARHGEF10L,ARHGEF4,ASPHD1,ATP2B2,BAIAP2,BCAS3,BEST2,C16ORF95,C17ORF75,C2ORF81,CACNA2D4,CACNG6,CATSPER4,CCDC158,CCDC17,CCDC187,CCDC8,CCDC85C,CCKBR,CD19,CDH4,CDX1,CELF5,CFAP77,CHFR,CHST1,CLDN4,CLEC3B,CPN1,CPT1B,CRB2,CROCC,CRYAA,CRYL1,CTTN,CUX2,CYP1B1,CYP2D7,CYP2W1,DBNL,DIRAS1,DLEU7,DLGAP1,DNAH17,DNAH2,DOC2A,DUSP29,EBF4,EFN…
TF	Factor: SALL2; motif: GGGTGGG; match class: 1	TF:M04595_1	0.00158754	2.79927	7631	265	138	20092	ACTL8,ADGRA1,ADGRB1,ALOX12,ANKRD33,ANKRD63,AP2A2,ARHGAP23,ARHGEF10L,ARHGEF4,ASPHD1,ATP2B2,BEST2,C16ORF95,C17ORF75,C1QTNF9,C2ORF81,CACNG6,CATSPER4,CCDC158,CCDC17,CCDC187,CCDC85C,CCKBR,CDH4,CDX1,CELF5,CHKB-CPT1B,CHST1,CIMIP2C,CLDN4,CPT1B,CRB2,CROCC,CRYAA,CRYL1,CUX2,CYP2D7,CYP2W1,DBNL,DIRAS1,DLEU7,DLGAP1,DNAH17,DOC2A,DPYS,DUSP29,EIF5A2,ESPN,EXOSC7,FAM240C,FBXL16,FBXL2,FCGBP,FGF17,GABRB3,GDF7,GNAS,GR…
TF	Factor: RREB-1; motif: GRSDSGGGKTGGGKGG	TF:M07062	0.00158754	2.79927	1530	265	43	20092	ARHGAP23,ARHGEF10L,C17ORF75,C2ORF81,CELF5,CLDN4,CRYL1,CUX2,CYP2D7,DLEU7,ESPN,FBXL16,GABRA5,GABRB3,HOXC4,HS3ST3B1,KLK4,KRT86,LARP1,LGI4,LMX1B,MARCHF4,MBD6,MDGA1,NR2E3,NR5A1,PALM,PLA2G4D,PTCHD3,RAP1GAP,RBPJL,RGS11,RIMS3,RRAD,SERPINB8,SHANK1,SOX10,TMEM88B,TNS1,TP73,TRPV4,ZDHHC1,ZFR2
TF	Factor: KLF; motif: GGGNGGGG; match class: 1	TF:M07461_1	0.00169178	2.77166	3542	265	77	20092	ADGRB1,ANKRD33,ANKRD63,AP2A2,ARHGEF10L,ARHGEF4,ASPHD1,BEST2,C16ORF95,C17ORF75,CACNG6,CCDC158,CCDC17,CCDC187,CCKBR,CDX1,CELF5,CHST1,CPT1B,CRYL1,CYP2D7,DLEU7,DLGAP1,ESPN,FBXL16,FCGBP,FGF17,GABRB3,GDF7,GNAS,HOXC4,HYAL2,IGDCC4,ISG15,KCNN1,KIF12,KNDC1,KRT86,LGI4,LRCOL1,LRRN2,MARCHF4,METRNL,NHLH1,NOVA2,NR2E3,NR5A1,OCA2,OTOF,PDZD7,PFN3,PGAM2,PHLDB2,PLA2G4D,PSD4,PTCHD3,PTGDS,PTPRN2,RAP1GAP,RASAL1,RGS11,R…
TF	Factor: RERE; motif: CNGCNSCNNGSRCRGSGSS	TF:M13129	0.00169178	2.77166	10401	265	174	20092	ACTL8,ADAMTS7,ADGRA1,ADGRB1,AGAP1,ALOX12,ALOX5,ALPI,ANKRD2,ANKRD63,AP2A2,APOA5,ARHGAP23,ARHGEF10L,ARHGEF4,ATP2B2,BAIAP2,BCAS3,C17ORF75,C1QTNF9,C2CD6,C2ORF81,CATSPER4,CCDC158,CCDC187,CCDC8,CCDC85C,CCKBR,CDH4,CDX1,CELF5,CFAP77,CHFR,CHST1,CLEC3B,CPT1B,CRB2,CRYAA,CRYL1,CTTN,CUX2,CYP1B1,CYP2W1,DLEU7,DLGAP1,DNAH2,DPPA5,DPYS,DUSP29,EBF4,EFNA2,EIF5A2,ESPN,EXOSC7,FAM240C,FBXL16,FBXL2,FBXO27,FGF17,GABRA5,G…
TF	Factor: ZFP14; motif: SCNNYCCNGNNSCTSCNC; match class: 1	TF:M12694_1	0.00195746	2.70831	5264	265	103	20092	ADAMTS7,ADGRA1,ADGRB1,AGAP1,ALOX12,ANKRD2,ANKRD63,AP2A2,APOA5,ARHGAP23,ARHGEF10L,ARHGEF4,BAIAP2,C16ORF95,C17ORF75,C2ORF81,CACNG6,CCDC17,CCDC187,CCDC8,CCDC85C,CCKBR,CD19,CDH4,CELF5,CRB2,CTTN,CUX2,CYP1B1,CYP2D7,CYP2W1,DBNL,DLGAP1,DOC2A,EBF4,EFNA2,EIF5A2,ESPN,FBXO27,FCGBP,GABRA5,GABRB3,GDF7,GDI2,GJA3,GNAS,GRK1,GRM4,HOXC4,HYAL2,ISG15,ITGBL1,JAK2,JSRP1,KCNN1,KIAA1614,KLK15,KNDC1,KRT86,LEFTY1,LEFTY2,LG…
TF	Factor: MZF-1; motif: TGGGGAR; match class: 1	TF:M01733_1	0.00195746	2.70831	5058	265	100	20092	ACTL8,ADGRB1,ALOX12,ALPI,ANKRD2,ANKRD33,AP2A2,ARHGEF4,ASPHD1,ATAD3C,ATP2B2,BAIAP2,BCAS3,C16ORF95,C17ORF75,C1QTNF9,CACNA2D4,CCDC17,CCDC187,CCDC85C,CELF5,CFAP77,CHKB-CPT1B,CLEC3B,CPT1B,CRB2,CRYAA,CYP2D7,CYP2W1,DLGAP1,DNAH2,DOC2A,DPYS,EBF4,EIF5A2,ESPN,FBXL16,FBXO27,FCGBP,FGF17,GABRA5,GNG7,GRM4,HOXC4,HOXC6,HS3ST3B1,HYAL2,IQCA1L,KCNN1,KIAA1614,KIF12,KRT72,KRT86,LEFTY2,LMX1B,LOXHD1,LRCOL1,LRRN2,LRRN4CL…
TF	Factor: c-Myc:Max; motif: GCCAYGYGSN; match class: 1	TF:M00322_1	0.00197961	2.70342	2959	265	67	20092	ACTL8,AGAP1,ALOX12,ANKRD63,AP2A2,ARHGAP23,ASPHD1,BAIAP2,C17ORF75,C1QTNF9,CCDC187,CCDC8,CHFR,CIMIP2C,CROCC,CRYAA,CRYL1,DLGAP1,DOC2A,EFNA2,ESPN,FBXL16,GDI2,GIPC2,GLYATL1,GRM4,HOXC4,HS3ST3B1,KLHL29,KRT86,LARP1,LRRN2,MBD6,MMP21,MRGPRG,MROH5,MRPL23,MRPS6,NDUFA10,NGEF,NR2E3,PALM,PDE6B,PFN3,PRAM1,PTCHD3,PTPRN2,RAP1GAP,RASAL1,RGS11,RIMS3,RPH3AL,SARM1,SECTM1,SEMA5B,SLC5A3,SMIM39,TBC1D16,TBX1,TEKT4,TEX26,T…
TF	Factor: ZNF432; motif: NCAGNRCCNSRGRCAGC	TF:M12704	0.00226088	2.64572	10318	265	172	20092	ADAMTS7,ADGRA1,AGAP1,ALOX12,ALOX5,ALPI,ANKRD2,ANKRD33,ANKRD63,ARHGAP23,ARHGEF10L,ARHGEF4,ASPHD1,ATP2B2,BAIAP2,BCAS3,C16ORF95,C1QTNF9,C2CD6,CACNA2D4,CACNG6,CATSPER4,CCDC17,CCDC187,CCDC8,CCDC85C,CCKBR,CD19,CDH4,CDX1,CELF5,CFAP77,CHFR,CHST1,CPT1B,CROCC,CRYL1,CTTN,CUX2,CYP1B1,CYP2D7,CYP2W1,DBNL,DIRAS1,DLEU7,DNAH2,DOC2A,DPPA5,DPYS,EBF4,EFNA2,EIF5A2,ESM1,EXOSC7,FAM240C,FBXL16,FBXL2,FBXO27,FGF17,GABRA5,…
TF	Factor: PLAG1; motif: CCCCCKWNNNGGSCCC	TF:M01973	0.00227019	2.64394	6343	265	118	20092	ACTL8,ADAMTS7,ADGRA1,AGAP1,ALOX5,ALPI,ANKRD33,ANKRD63,AP2A2,APOA5,ARHGEF10L,ARHGEF4,ASPHD1,ATP2B2,BAIAP2,BEST2,C16ORF95,CACNA2D4,CACNG6,CCDC8,CCDC85C,CDX1,CFAP77,CHST1,CPT1B,CRYL1,CUX2,CYP1B1,CYP2D7,CYP2W1,DBNL,DIRAS1,DLGAP1,DOC2A,DPPA5,EBF4,EFNA2,ESPN,EXOSC7,FBXL16,GABRB3,GDF7,GIPC2,GJA3,GNAS,GNG7,HOXC4,HOXC6,HYAL2,IGBP1C,IGDCC4,KCNN1,KIAA1614,KIF12,KLHL29,KLK4,KNDC1,KRT14,LARP1,LGI4,LMX1B,LRCOL…
TF	Factor: ZNF219; motif: SNNCAGCACCNNGGNCAGCGSC; match class: 1	TF:M13149_1	0.00227019	2.64394	6826	265	125	20092	ADGRA1,ADGRB1,AGAP1,ALOX12,ALOX5,ANKRD63,AP2A2,ARHGAP23,ARHGEF10L,ARHGEF4,ATP2B2,BAIAP2,C1QTNF9,CATSPER4,CCDC17,CCDC187,CCDC8,CCDC85C,CCKBR,CELF5,CHFR,CHST1,CPT1B,CRYAA,CTTN,CUX2,CYP2W1,DIRAS1,DLEU7,DNAH2,DOC2A,DPPA5,DUSP29,EBF4,EFNA2,EIF5A2,ESPN,FBXL16,FBXL2,GABRA5,GABRB3,GDF7,GDI2,GNAS,GNG7,GRM4,HS3ST3B1,IGDCC4,JAK2,KIAA1614,KLHL29,KLK15,KLK4,KNDC1,KRT14,KRT72,KRT83,KRT86,LARP1,LEFTY1,LEFTY2,LM…
TF	Factor: AP-2alpha; motif: NNNGSCCTGRGGSN	TF:M04896	0.00227019	2.64394	5939	265	112	20092	ACTL8,ADGRA1,ALOX12,ALPI,ANKRD2,ANKRD33,ANKRD63,AP2A2,APOA5,ARHGEF10L,ASPHD1,ATP2B2,BAIAP2,BEST2,C1QTNF9,C2ORF81,CACNA2D4,CACNG6,CATSPER4,CCDC17,CCDC187,CCDC8,CD19,CDX1,CES1,CHKB-CPT1B,CLDN4,CRYAA,CRYL1,CTTN,CUX2,CYP2W1,DBNL,DNAH17,EFNA2,ESPN,EXOSC3,EXOSC7,FBXO27,FCGBP,FGF17,GABRA5,GDF7,GRK1,IGDCC4,IQCA1L,ISG15,JSRP1,KLHL29,KLK15,KLK4,KNDC1,KRT14,KRT86,LEFTY2,LGI4,LMX1B,LOXHD1,LRCOL1,LRRN2,MACF1,…
TF	Factor: MRF4; motif: CASCTGC; match class: 1	TF:M03831_1	0.00227019	2.64394	2873	265	65	20092	ADGRB1,ALPI,ANKRD2,APOA5,C17ORF75,C2ORF81,CCDC187,CCKBR,CDX1,CLDN4,CRB2,CROCC,CRYAA,CRYL1,CYP2D7,CYP2W1,DBNL,DIRAS1,DOC2A,DPPA5,FBXL16,FCGBP,FGF17,GIPC2,GRK1,IGBP1C,INSL3,KIF12,KRT14,LPO,LRCOL1,LRRN4CL,MCF2L2,METRNL,MRGPRG,MROH5,NGEF,NOVA2,NR2E3,OR14I1,PDXDC1,PDZD7,PGAM2,PON1,PRICKLE1,PROSER2,PSD4,PTCHD3,PTPRN2,RASAL1,RBPJL,RRAD,SECTM1,SFN,SLC5A1,SLIT1,SUCLA2,SYBU,TEX14,TFRC,TIGD3,TNFSF14,WFIKKN2…
TF	Factor: HTF4; motif: CASCTGB; match class: 1	TF:M02018_1	0.00227019	2.64394	2873	265	65	20092	ADGRB1,ALPI,ANKRD2,APOA5,C17ORF75,C2ORF81,CCDC187,CCKBR,CDX1,CLDN4,CRB2,CROCC,CRYAA,CRYL1,CYP2D7,CYP2W1,DBNL,DIRAS1,DOC2A,DPPA5,FBXL16,FCGBP,FGF17,GIPC2,GRK1,IGBP1C,INSL3,KIF12,KRT14,LPO,LRCOL1,LRRN4CL,MCF2L2,METRNL,MRGPRG,MROH5,NGEF,NOVA2,NR2E3,OR14I1,PDXDC1,PDZD7,PGAM2,PON1,PRICKLE1,PROSER2,PSD4,PTCHD3,PTPRN2,RASAL1,RBPJL,RRAD,SECTM1,SFN,SLC5A1,SLIT1,SUCLA2,SYBU,TEX14,TFRC,TIGD3,TNFSF14,WFIKKN2…
TF	Factor: AP-2; motif: SNNNCCNCAGGCN	TF:M00915	0.00239147	2.62133	9900	265	166	20092	ADAMTS7,ADGRA1,ADGRB1,AGAP1,ALOX12,ALPI,ANKRD33,ANKRD63,AP2A2,ARHGAP23,ARHGEF10L,ARHGEF4,ASPHD1,BAIAP2,BCAS3,C16ORF95,C17ORF75,C1QTNF9,CACNA2D4,CACNG6,CATSPER4,CCDC187,CCDC8,CCDC85C,CCKBR,CD19,CDH4,CDX1,CELF5,CES1,CFAP77,CHFR,CHKB-CPT1B,CHST1,CIMIP2C,CLDN4,CPT1B,CRB2,CRYAA,CRYL1,CTTN,CUX2,CYP1B1,CYP2D7,DLEU7,DLGAP1,DNAH17,DNAH2,DOC2A,DPPA5,EBF4,EFNA2,ESPN,EXOSC7,FBLN7,FBXL16,FBXL2,FBXO27,FGF17,GA…
TF	Factor: RREB-1; motif: CCCCAAACMMCCCC	TF:M00257	0.00260771	2.58374	10777	265	177	20092	ACTL8,ADGRA1,ADGRB1,AGAP1,ALOX12,ALPI,ANKRD33,ANKRD63,AP2A2,APOA5,ARHGAP23,ARHGEF10L,ASPHD1,ATAD3C,ATP2B2,BAIAP2,BCAS3,BEST2,C16ORF95,C17ORF75,C2CD6,C2ORF81,CACNA2D4,CACNG6,CATSPER4,CCDC158,CCDC17,CCDC187,CCDC8,CCKBR,CDH20,CDH4,CDX1,CECR2,CELF5,CFAP77,CHKB-CPT1B,CLDN4,CLEC3B,CPN1,CPT1B,CRB2,CRISP2,CROCC,CRYAA,CRYL1,CTTN,CUX2,CYP1B1,CYP2D7,CYP2W1,DBNL,DLEU7,DLGAP1,DNAH2,DOC2A,DPYS,DUSP29,EFNA2,ESP…
TF	Factor: GKLF; motif: CCTCCYN; match class: 1	TF:M01835_1	0.00300753	2.52179	10409	265	172	20092	ADAMTS7,ADGRB1,AGAP1,ALOX5,ALPI,ANKRD33,APOA5,APTX,ARHGAP23,ARHGEF10L,ARHGEF4,ASPHD1,ATP2B2,BAIAP2,BEST2,C17ORF75,C2ORF81,CACNA2D4,CACNG6,CCDC187,CCDC8,CCKBR,CD163L1,CD19,CELF5,CES1,CHKB-CPT1B,CHST1,CIMIP2C,CLDN4,CLEC3B,CPN1,CPT1B,CRB2,CRISP2,CROCC,CRYAA,CTTN,CUX2,CYP1B1,CYP2D7,DBNL,DLEU7,DLGAP1,DNAH2,DOC2A,EBF4,EFNA2,ESM1,ESPN,EXOSC7,FBLN7,FBXL16,FBXL2,FCGBP,FGF17,GABRA5,GABRB3,GCSAML,GDF7,GDI2,…
TF	Factor: ZNF37A; motif: CCYYGGCTCCNTSCCMN	TF:M12354	0.00325398	2.48759	11216	265	182	20092	ADAMTS7,ADGRA1,ADGRB1,AGAP1,ALOX12,ALOX5,ALPI,ANKRD33,ANKRD63,AP2A2,APTX,ARHGEF10L,ARHGEF4,ASPHD1,ATP2B2,BAIAP2,C16ORF95,C17ORF75,C2ORF81,CACNG6,CATSPER4,CCDC17,CCDC187,CCDC85C,CCKBR,CDH4,CDX1,CELF5,CES1,CFAP77,CHFR,CHST1,CIMIP2C,CLDN4,CPT1B,CRB2,CRISP2,CROCC,CRYAA,CRYL1,CTTN,CUX2,CYP1B1,CYP2W1,DLEU7,DLGAP1,DNAH17,DNAH2,DOC2A,DPPA5,EBF4,EFNA2,EIF5A2,ESM1,ESPN,EXOSC7,FAM83A,FBXL16,FBXL2,FBXO27,FCG…
TF	Factor: Sp3; motif: ASMCTTGGGSRGGG	TF:M00665	0.003517	2.45383	7943	265	139	20092	ACTL8,ADAMTS7,ADGRB1,AGAP1,ALOX12,ALOX5,ALPI,ANKRD2,ANKRD33,ANKRD63,AP2A2,APOA5,ARHGEF4,ASPHD1,ATP2B2,BAIAP2,BEST2,C1QTNF9,C2CD6,C2ORF81,CACNA2D4,CACNG6,CCDC187,CCDC85C,CD1D,CDH4,CDX1,CFAP77,CHFR,CHKB-CPT1B,CHST1,CIMIP2C,CPT1B,CRB2,CRISP2,CRYL1,CTTN,CUX2,CYP1B1,DIRAS1,DLEU7,DLGAP1,DNAH2,EBF4,ESPN,EXOSC3,EXOSC7,FBXL16,FBXL2,FGF17,GABRA5,GABRB3,GALNT6,GDI2,GNAS,GNG7,HYAL2,IGBP1C,IGDCC4,INSL3,ITGBL1…
TF	Factor: AP2BETA; motif: SCCYCAGGSNN	TF:M13137	0.00367484	2.43476	10688	265	175	20092	ACTL8,ADAMTS7,ADGRA1,AGAP1,ALOX12,ALPI,ANKRD2,ANKRD33,ANKRD63,AP2A2,APOA5,APTX,ARHGEF10L,ASPHD1,ATP2B2,BAIAP2,BEST2,C16ORF95,C17ORF75,C1QTNF9,C2ORF81,CACNA2D4,CACNG6,CATSPER4,CCDC158,CCDC17,CCDC187,CCDC8,CCDC85C,CD19,CDH4,CDX1,CELF5,CES1,CHKB-CPT1B,CHST1,CIMIP2C,CLDN4,CLEC3B,CPT1B,CRB2,CRYAA,CRYL1,CTTN,CUX2,CYP1B1,CYP2D7,CYP2W1,DBNL,DNAH17,DNAH2,DOC2A,DPYS,EFNA2,ESPN,EXOSC3,EXOSC7,FBXL16,FBXO27,F…
TF	Factor: DB1; motif: GGRRRRGRRGGAGGGGGNGRRR; match class: 1	TF:M10107_1	0.0040561	2.39189	2770	265	62	20092	ADAMTS7,ADGRB1,ANKRD63,ARHGAP23,ASPHD1,ATP2B2,BAIAP2,C2CD6,C2ORF81,CCDC158,CELF5,CHST1,CIMIP2C,CLDN4,CPN1,CRB2,CUX2,DNAH2,DOC2A,FBLN7,FBXL16,FGF17,GABRB3,GDF7,GNAS,GXYLT2,HOXC4,KCNN1,KIAA1614,KIF12,KLHL29,KLK15,LARP1,LDHC,LEFTY1,LEFTY2,LGI4,LRRN4CL,MARCHF4,MBD6,MDGA1,MRPL23,NGEF,NOVA2,NR5A1,OTOF,PALM,RIMBP2,SECTM1,SEMA5B,SHANK1,SLIT1,SPSB4,TBX1,TMEM190,TMEM88B,TNS1,TRABD2B,TRPC3,VAV2,ZFR2,ZFYVE28
TF	Factor: RelA-p65; motif: BCWGGGRANNK	TF:M04811	0.00411146	2.386	7468	265	132	20092	ACTL8,ADGRA1,ADGRB1,ALOX12,ANKRD2,ANKRD33,AP2A2,APOA5,ARHGEF4,ASPHD1,ATAD3C,ATP2B2,BAIAP2,BEST2,C2ORF81,CACNA2D4,CACNG6,CATSPER4,CCDC158,CCDC17,CCDC187,CD19,CDH4,CDX1,CHFR,CHKB-CPT1B,CLDN4,CLEC3B,CPN1,CPT1B,CRB2,CROCC,CTTN,CYP1B1,CYP2D7,CYP2W1,DBNL,DIRAS1,DLEU7,DLGAP1,DNAH2,DOC2A,EFNA2,EIF5A2,ESPN,FAM240C,FAM83A,FBLN7,FBXO27,FCGBP,FGF17,GABRA5,GALNT6,GJA3,GLYATL1,GLYATL2,GNG7,GRM4,GTF2A1L,HOXC4,I…
TF	Factor: AP-2alpha; motif: NTNSCCTGRGGSNAN; match class: 1	TF:M09590_1	0.00415296	2.38164	1033	265	31	20092	ADGRA1,ALPI,ARHGEF10L,ATP2B2,BAIAP2,CACNA2D4,CACNG6,CATSPER4,CCDC187,CCDC8,CHKB-CPT1B,CRYAA,DBNL,ESPN,FCGBP,FGF17,IQCA1L,ISG15,JSRP1,KLK4,LEFTY2,MBD3L3,MRPL23,NOVA2,PDE6B,PLA2G4D,PROSER2,SNED1,SPSB4,TMEM175,TMEM190
TF	Factor: TF3C-beta; motif: CCNGGAGGGCTTCCTGGAGGAG; match class: 1	TF:M04863_1	0.00415296	2.38164	8800	265	150	20092	ADGRA1,ADGRB1,AGAP1,ALOX12,ALOX5,ANKRD2,ANKRD33,ANKRD63,AP2A2,ARHGEF10L,ASPHD1,ATP2B2,BAIAP2,BCAS3,BEST2,C17ORF75,C2ORF81,CACNA2D4,CATSPER4,CCDC158,CCDC8,CCDC85C,CCKBR,CDH4,CHST1,CIMIP2C,CPT1B,CRB2,CRYAA,CRYL1,CTTN,CUX2,CYP1B1,CYP2D7,CYP2W1,DIRAS1,DLEU7,DNAH2,DOC2A,DPYS,EBF4,EFNA2,ESPN,FAM240C,FBXL16,FBXL2,FCGBP,FGF17,GABRA5,GABRB3,GALNT6,GDF7,GDI2,GIPC2,GJA3,GNAS,GNG7,GRK1,GRM4,GXYLT2,HOXC4,HYAL…
TF	Factor: Gli1; motif: TGGGTGGTCN	TF:M07454	0.00472684	2.32543	2081	265	50	20092	ADGRB1,ALOX12,ARHGAP23,ASPHD1,BAIAP2,CACNA2D4,CATSPER4,CRB2,CROCC,CRYL1,CTTN,CUX2,DPPA5,EFNA2,EIF5A2,EXOSC3,FAM240C,FBLN7,FBXL2,FGF17,GCSAML,GNAS,HS3ST3B1,IGBP1C,INSL3,KCNN1,KIF12,KNDC1,KRT14,LGI4,LOXHD1,LRCOL1,MCF2L2,MEIKIN,MMP21,MRPL23,MYL2,NGEF,PFN3,PIWIL3,PLA2G4D,POLD2,RAP1GAP,SLC30A10,SOX10,TEX14,TMEM256-PLSCR3,TTC22,ZFR2,ZNF273
TF	Factor: RORA; motif: CCYTGNCCTN; match class: 1	TF:M12659_1	0.00499274	2.30166	2322	265	54	20092	ADGRA1,ASPHD1,ATP2B2,BCAS3,BEST2,C2ORF81,CACNA2D4,CATSPER4,CCDC17,CCDC187,CDH4,CHKB-CPT1B,CLDN4,CRB2,CROCC,CYP2D7,CYP2W1,DNAH17,DUSP29,FAM240C,GDF7,GRK1,GRM4,INSL3,JSRP1,LEFTY2,LGI4,LOXHD1,LRCOL1,MBD6,MMP21,MRPL23,MRPS6,NHLH1,NR2E3,NR5A1,NTRK1,OTOF,PLA2G4D,PTGDS,RIMS3,RUBCNL,SERPINB8,SLC5A1,SLC5A3,SOX10,SPEG,TEKT4,TFRC,TIGD3,TMEM88B,TP73,ZACN,ZNF208
TF	Factor: RFX3; motif: NYNCCMTGGCAACM; match class: 1	TF:M09732_1	0.00527229	2.278	1000	265	30	20092	ADGRA1,ANKRD33,ANKRD63,AP2A2,ARHGEF10L,BEST2,CACNG6,CIMIP2C,CTTN,DNAH2,EBF4,EIF5A2,GABRA5,HS3ST3B1,IQCA1L,KIF12,LRCOL1,NGEF,OTOF,PENK,PGAM2,SARM1,SMIM39,SPACA1,SPEG,SUCLA2,TIGD3,TMEM190,TMEM88B,TNS1
TF	Factor: AP-2alpha; motif: NGCCYSNNGSN; match class: 1	TF:M01857_1	0.00592328	2.22744	4754	265	92	20092	ADAMTS7,ADGRA1,ADGRB1,AGAP1,ALOX12,ANKRD33,ANKRD63,AP2A2,ARHGEF10L,ARHGEF4,BAIAP2,CACNG6,CCDC187,CCDC8,CCDC85C,CCKBR,CDH4,CDX1,CHFR,CHST1,CIMIP2C,CPT1B,CRYAA,CTTN,CUX2,CYP1B1,CYP2W1,DNAH2,DOC2A,DPPA5,EBF4,EFNA2,FBXL16,GABRA5,GABRB3,GIPC2,GJA3,GNAS,GNG7,GRM4,HOXC6,HYAL2,INSL3,KIAA1614,KLHL29,KNDC1,KRT14,LDHC,LMX1B,LRRN2,MBD3L3,MCF2L2,MDGA1,MRGPRG,MRPL23,MRPS6,NOVA2,OCA2,OTOF,PALM,PDE6B,PDXDC1,PDZD…
TF	Factor: THAP1; motif: YTGCCCNNA	TF:M07407	0.00592328	2.22744	11191	265	180	20092	ADGRA1,AGAP1,ALOX5,ALPI,ANKRD2,ANKRD33,ANKRD63,AP2A2,APOA5,ARHGAP23,ARHGEF10L,ARHGEF4,ASPHD1,ATAD3C,ATP2B2,BAIAP2,BCAS3,BEST2,C16ORF95,C17ORF75,C1QTNF9,CACNA2D4,CACNG6,CCDC158,CCDC172,CCDC187,CCDC85C,CCKBR,CD19,CD1D,CDH4,CECR2,CFAP77,CHFR,CHKB-CPT1B,CHST1,CIMIP2C,CLDN4,CLEC3B,CPT1B,CRB2,CROCC,CRYAA,CRYL1,CUX2,CYP1B1,CYP2W1,DLEU7,DLGAP1,DPPA5,DPYS,DUSP29,EFNA2,ESM1,ESPN,EXOSC7,FAM240C,FAM83A,FBLN7…
TF	Factor: FPM315; motif: SRGGGAGGAGGN	TF:M01587	0.0068931	2.16159	3347	265	70	20092	ADGRB1,ALOX5,ALPI,ASPHD1,BEST2,C2CD6,C2ORF81,CACNG6,CCDC158,CD19,CELF5,CFAP77,CHKB-CPT1B,CHST1,CPT1B,CRB2,CTTN,CUX2,CYP2D7,CYP2W1,DIRAS1,DLGAP1,DOC2A,EBF4,EFNA2,EXOSC7,FBLN7,FBXL16,FGF17,GABRB3,GDF7,GIPC2,GNAS,GRM4,HYAL2,JAK2,JSRP1,KIAA1614,KIF12,KLHL29,KRT83,LEFTY1,LGI4,LMX1B,LRCOL1,LRRN4CL,MARCHF4,MBD6,MCF2L2,MDGA1,MRGPRG,MRPL23,NGEF,NR5A1,NTRK1,PDXDC1,PENK,PSD4,RAP1GAP,RIMBP2,RPH3AL,SECTM1,SEM…
TF	Factor: GLI; motif: MCVNNGACCACCCAV	TF:M03871	0.0068931	2.16159	3407	265	71	20092	ADAMTS7,ALOX12,ARHGAP23,ARHGEF10L,ASPHD1,ATP2B2,BAIAP2,BEST2,C2ORF81,CACNG6,CATSPER4,CCDC17,CCDC187,CELF5,CES1,CFAP77,CYP1B1,DIRAS1,DOC2A,DPPA5,DPYS,DUSP29,EFNA2,ESM1,FAM240C,FBLN7,FBXL2,FGF17,GABRA5,HS3ST3B1,IGBP1C,JSRP1,KCNN1,KNDC1,LDHC,LGI4,LOXHD1,LPO,LRCOL1,MARCHF4,MMP21,MRPL23,NOVA2,NTRK1,PALM,PIWIL3,PLA2G4D,PLEKHB1,RASAL1,RBPJL,ROR2,SECTM1,SEMA5B,SFN,SHANK1,SLC4A8,SNED1,SOX10,SPEG,TBX1,TEX1…
TF	Factor: LRF; motif: GGGGKYNNB; match class: 1	TF:M01100_1	0.0068931	2.16159	2848	265	62	20092	ACTL8,ADAMTS7,ADGRB1,ALOX5,ANKRD63,AP2A2,ARHGAP23,ARHGEF10L,ATP2B2,BAIAP2,BEST2,CACNG6,CCDC187,CCDC85C,CCKBR,CDX1,CELF5,CHFR,CHST1,CROCC,CUX2,CYP2W1,EBF4,EFNA2,FBXL16,GABRA5,GABRB3,GNAS,GREB1,HOXC6,HYAL2,IGDCC4,INSL3,KLHL29,KNDC1,LARP1,LEFTY2,MDGA1,MRGPRG,MRPL23,MYL2,NGEF,NOVA2,PALM,PENK,PROSER2,PSD4,PTPRN2,RASAL1,RBPJL,RIMBP2,RIMS3,ROR2,RRAD,SNED1,SPEG,SPSB4,TBC1D16,TBX1,TNFSF14,TTLL11,ZFR2
TF	Factor: SREBP-1; motif: CACSCCA	TF:M00749	0.0071924	2.14313	8767	265	148	20092	ACTL8,ADGRB1,AGAP1,ALOX5,ALPI,ANKRD33,AP2A2,APOA5,ARHGAP23,ARHGEF10L,BAIAP2,BEST2,C16ORF95,C17ORF75,C1QTNF9,C2CD6,C2ORF81,CACNA2D4,CACNG6,CATSPER4,CCDC158,CCDC187,CCDC8,CCKBR,CD1D,CDH20,CELF5,CES1,CFAP77,CHKB-CPT1B,CHST1,CIMIP2C,CLDN4,CLEC3B,CPN1,CRB2,CRISP2,CROCC,CRYL1,CTTN,CUX2,CYP1B1,CYP2D7,CYP2W1,DLGAP1,DNAH17,DPYS,DUSP29,EBF4,EIF5A2,EXOSC3,EXOSC7,FAM240C,FBLN7,FBXL2,FBXO27,FCGBP,FGF17,GABRA5…
TF	Factor: Zfx; motif: SNSCAGGCCKCGSCSS	TF:M01593	0.0090626	2.04275	4287	265	84	20092	AGAP1,ALOX12,ALOX5,ANKRD2,ANKRD63,AP2A2,ARHGEF10L,BAIAP2,C1QTNF9,CACNG6,CDH4,CDX1,CELF5,CRB2,CRYAA,CRYL1,CUX2,CYP2W1,DBNL,DLGAP1,DOC2A,DPPA5,DUSP29,EBF4,EFNA2,EIF5A2,EXOSC7,FAM240C,FBXL16,FBXL2,FBXO27,GABRA5,GABRB3,GDI2,GJA3,GNAS,GRM4,HOXC4,IGBP1C,IGDCC4,ISG15,JAK2,KIAA1614,KLHL29,KNDC1,LEFTY2,MDGA1,MEIKIN,METRNL,MRGPRG,MROH5,MRPL23,MRPS6,NGEF,OCA2,PALM,PDE6B,PDXDC1,PDZD7,PRICKLE1,PROSER2,PSD4,PT…
TF	Factor: LRH-1; motif: TCAAGGTCRTGACCTTGA	TF:M11831	0.00936182	2.02864	3644	265	74	20092	ACTL8,AGAP1,ALOX12,ANKRD2,AP2A2,APOA5,BCAS3,CACNG6,CATSPER4,CCDC172,CCDC85C,CD1D,CDH4,CHKB-CPT1B,CIMIP2C,CLDN4,CPT1B,CRYAA,CYP2D7,CYP2W1,DBNL,DIRAS1,DLEU7,DLGAP1,DPYS,EFNA2,EIF5A2,FAM240C,FGF17,GDF7,GREB1,GRK1,IGDCC4,INSL3,IQCA1L,KCNN1,KLK15,KRT14,KRT28,KRT72,KRT83,KRT86,LARP1,LDHC,LEFTY2,LOXHD1,LPO,MBD6,MRPL23,NDUFA10,NHLH1,NOVA2,PGAM2,PLA2G4D,PTPRN2,RAP1GAP,RASAL1,RFX2,RIPK4,RUBCNL,SLC4A8,SPACA…
TF	Factor: RREB-1; motif: CCCCAAACMMCCCC; match class: 1	TF:M00257_1	0.00936182	2.02864	4631	265	89	20092	ADGRA1,AP2A2,ARHGAP23,ASPHD1,ATP2B2,BAIAP2,BEST2,C16ORF95,C2ORF81,CACNG6,CATSPER4,CCDC158,CCDC8,CCKBR,CELF5,CLDN4,CLEC3B,CRB2,CTTN,CUX2,CYP1B1,CYP2D7,CYP2W1,DLEU7,DNAH2,DOC2A,DPYS,DUSP29,EFNA2,EXOSC7,FAM83A,FBXL16,FCGBP,GABRB3,GDF7,GNAS,HOXC4,HYAL2,IQCA1L,ISG15,JSRP1,KIF12,KLK15,KNDC1,KRT14,KRT86,LGI4,LMX1B,LOXHD1,LRCOL1,LRRN2,MARCHF4,METRNL,MYO7A,NDUFA10,NGEF,NHLH1,NR2E3,NR5A1,PALM,PDE6B,PDXDC1,…
TF	Factor: SMAD5; motif: GSGGCAGM	TF:M03846	0.00936182	2.02864	8743	265	147	20092	ADGRA1,ALPI,ANKRD2,ANKRD63,AP2A2,APOA5,ARHGAP23,ATP2B2,BAIAP2,BCAS3,BEST2,C17ORF75,C1QTNF9,C2CD6,C2ORF81,CACNA2D4,CACNG6,CATSPER4,CCDC158,CCDC172,CCDC187,CCDC8,CCDC85C,CCKBR,CD19,CDH4,CDX1,CECR2,CES1,CHFR,CHKB-CPT1B,CHST1,CLEC3B,CPT1B,CRB2,CROCC,CTTN,CUX2,CYP1B1,CYP2W1,DBNL,DLEU7,DNAH17,DNAH2,DOC2A,DPYS,EBF4,EFNA2,ESPN,FBLN7,FGF17,GABRA5,GALNT6,GDF7,GDI2,GIPC2,GNG7,GRK1,HOXC4,HOXC6,HS3ST3B1,HYAL2…
TF	Factor: AP-2gamma; motif: NTGSCCTGRGGSNN; match class: 1	TF:M09591_1	0.0100622	1.99731	2898	265	62	20092	ACTL8,ADGRA1,ALPI,ANKRD2,ANKRD63,AP2A2,APOA5,ARHGEF10L,ASPHD1,ATP2B2,BAIAP2,BEST2,C2ORF81,CACNA2D4,CACNG6,CATSPER4,CCDC187,CCDC8,CD19,CDX1,CHKB-CPT1B,CRYAA,CUX2,CYP2W1,DBNL,DNAH2,ESPN,EXOSC3,FCGBP,FGF17,GRK1,IQCA1L,ISG15,JSRP1,KLK4,KRT86,LEFTY2,MBD3L3,MMP21,MRPL23,NOVA2,NR2E3,NTRK1,OTOF,PDE6B,PLA2G4D,PRDM9,PROSER2,PTPRN2,RGS11,RIMS3,RRAD,SMIM39,SNED1,SPSB4,TEKT4,TFRC,TMEM175,TMEM190,TNS1,ZFR2,ZFY…
TF	Factor: GKLF; motif: NNNRGGNGNGGSN; match class: 1	TF:M07289_1	0.0100622	1.99731	10910	265	175	20092	ACTL8,ADAMTS7,ADGRA1,ADGRB1,AGAP1,ALOX5,ALPI,ANKRD2,ANKRD33,ANKRD63,AP2A2,ARHGAP23,ARHGEF10L,ASPHD1,ATP2B2,BAIAP2,BCAS3,BEST2,C16ORF95,C1QTNF9,C2ORF81,CACNG6,CATSPER4,CCDC158,CCDC187,CCDC8,CCDC85C,CCKBR,CD19,CD1D,CDH4,CDX1,CELF5,CHFR,CHKB-CPT1B,CHST1,CIMIP2C,CLDN4,CLEC3B,CPT1B,CRB2,CROCC,CRYAA,CRYL1,CTTN,CUX2,CYP1B1,CYP2D7,DIRAS1,DLEU7,DLGAP1,DNAH2,DOC2A,DPYS,DUSP29,EFNA2,ESPN,EXOSC7,FBXL16,FBXL2…
TF	Factor: ZNF532; motif: NGGRGCTGGG; match class: 1	TF:M12732_1	0.0102155	1.99074	3599	265	73	20092	ADGRA1,ADGRB1,ALOX12,ANKRD2,ASPHD1,ATP2B2,BAIAP2,BEST2,C2ORF81,CACNG6,CCDC187,CCDC8,CCKBR,CDH20,CDH4,CHKB-CPT1B,CRB2,CROCC,CRYAA,CTTN,CUX2,CYP1B1,DOC2A,DPYS,ESPN,FAM240C,FGF17,GABRB3,GDF7,GNG7,HOXC4,INSL3,JAK2,KLHL29,KNDC1,KRT14,LDHC,MCF2L2,MDGA1,MROH5,MRPL23,MYL2,MYO7A,NHLH1,NOVA2,NR2E3,OTOF,PALM,PDE6B,PDZD7,PGAM2,PLA2G4D,PRICKLE1,PROSER2,PSD4,PTGDS,ROR2,RPH3AL,RRAD,SECTM1,SEMA5B,SNED1,SPEG,SPSB…
TF	Factor: MRF4; motif: CASCTGC	TF:M03831	0.0103759	1.98397	8925	265	149	20092	ADGRA1,ADGRB1,ALOX5,ALPI,ANKRD2,ANKRD33,APOA5,ARHGAP23,ATAD3C,ATP2B2,BEST2,C17ORF75,C1QTNF9,C2ORF81,CACNA2D4,CATSPER4,CCDC187,CCDC85C,CCKBR,CDH4,CDX1,CELF5,CFAP77,CLDN4,CPN1,CRB2,CROCC,CRYAA,CRYL1,CUX2,CYP1B1,CYP2D7,CYP2W1,DBNL,DIRAS1,DLEU7,DOC2A,DPPA5,EBF4,EFNA2,ESM1,ESPN,FAM240C,FAM83A,FBXL16,FCGBP,FGF17,GABRB3,GDI2,GIPC2,GJA3,GLYATL1,GNAS,GREB1,GRK1,HYAL2,IGBP1C,IGDCC4,INSL3,ISG15,KIF12,KLK15,…
TF	Factor: HTF4; motif: CASCTGB	TF:M02018	0.0103759	1.98397	8925	265	149	20092	ADGRA1,ADGRB1,ALOX5,ALPI,ANKRD2,ANKRD33,APOA5,ARHGAP23,ATAD3C,ATP2B2,BEST2,C17ORF75,C1QTNF9,C2ORF81,CACNA2D4,CATSPER4,CCDC187,CCDC85C,CCKBR,CDH4,CDX1,CELF5,CFAP77,CLDN4,CPN1,CRB2,CROCC,CRYAA,CRYL1,CUX2,CYP1B1,CYP2D7,CYP2W1,DBNL,DIRAS1,DLEU7,DOC2A,DPPA5,EBF4,EFNA2,ESM1,ESPN,FAM240C,FAM83A,FBXL16,FCGBP,FGF17,GABRB3,GDI2,GIPC2,GJA3,GLYATL1,GNAS,GREB1,GRK1,HYAL2,IGBP1C,IGDCC4,INSL3,ISG15,KIF12,KLK15,…
TF	Factor: AP2BETA; motif: SCCYCAGGSNN; match class: 1	TF:M13137_1	0.0111974	1.95088	4535	265	87	20092	ACTL8,ADGRA1,ALOX12,ALPI,ANKRD2,ANKRD63,AP2A2,APOA5,ARHGEF10L,ASPHD1,ATP2B2,BAIAP2,C2ORF81,CACNA2D4,CACNG6,CATSPER4,CCDC187,CCDC8,CD19,CDX1,CHKB-CPT1B,CPT1B,CRYAA,CTTN,CYP1B1,CYP2D7,CYP2W1,DBNL,DNAH2,EFNA2,ESPN,EXOSC3,FCGBP,FGF17,GRK1,HS3ST3B1,HYAL2,IGDCC4,IQCA1L,ISG15,JSRP1,KIF12,KLHL29,KLK4,KNDC1,KRBOX1,KRT86,LEFTY2,LRCOL1,MBD3L3,MEIKIN,METRNL,MMP21,MRGPRG,MRPL23,MYO7A,NOVA2,NR2E3,NTRK1,OTOF,PD…
TF	Factor: ZNF586; motif: CAGGCCYRGAGG	TF:M10491	0.0111974	1.95088	14145	265	214	20092	ACTL8,ADAMTS7,ADGRA1,ADGRB1,AGAP1,ALOX12,ALOX5,ALPI,ANKRD2,ANKRD33,ANKRD63,AP2A2,APOA5,ARHGEF10L,ARHGEF4,ASPHD1,ATAD3C,ATP2B2,BAIAP2,BCAS3,BEST2,C16ORF95,C1QTNF9,C2ORF81,CACNA2D4,CACNG6,CATSPER4,CCDC158,CCDC17,CCDC172,CCDC187,CCDC8,CCDC85C,CCKBR,CD19,CD1D,CDH4,CDX1,CECR2,CELF5,CES1,CFAP77,CHKB-CPT1B,CHST1,CIMIP2C,CLDN4,CLEC3B,CPT1B,CRB2,CROCC,CRYAA,CRYL1,CTTN,CYP2D7,CYP2W1,DLEU7,DLGAP1,DNAH17,DOC…
TF	Factor: ZNF300; motif: SWGGGGGSN	TF:M07486	0.0116433	1.93393	13056	265	201	20092	ACTL8,ADAMTS7,ADGRA1,ADGRB1,AGAP1,ALOX12,ALOX5,ANKRD2,ANKRD33,AP2A2,APOA5,ARHGAP23,ARHGEF10L,ARHGEF4,ASPHD1,ATAD3C,ATP2B2,BAIAP2,BEST2,C16ORF95,C1QTNF9,C2ORF81,CACNA2D4,CACNG6,CATSPER4,CCDC158,CCDC187,CCDC8,CCDC85C,CCKBR,CD19,CD1D,CDH20,CDH4,CDX1,CELF5,CFAP77,CHFR,CHKB-CPT1B,CHST1,CIMIP2C,CLEC3B,CPN1,CPT1B,CRB2,CROCC,CRYAA,CTTN,CUX2,CYP1B1,CYP2W1,DBNL,DIRAS1,DLEU7,DLGAP1,DNAH17,DNAH2,DOC2A,DPPA5,…
TF	Factor: PHB; motif: NCCCAGCCCCY	TF:M12725	0.0116433	1.93393	10019	265	163	20092	ACTL8,ADAMTS7,ADGRA1,ADGRB1,AGAP1,ALOX12,ALOX5,ALPI,ANKRD2,ANKRD63,AP2A2,ASPHD1,ATP2B2,BAIAP2,BEST2,C16ORF95,C17ORF75,C2ORF81,CACNG6,CCDC187,CCDC8,CCDC85C,CCKBR,CDH20,CDH4,CDX1,CES1,CHFR,CHKB-CPT1B,CHST1,CIMIP2C,CLDN4,CPT1B,CRB2,CROCC,CRYAA,CRYL1,CTTN,CUX2,CYP1B1,CYP2D7,DIRAS1,DLEU7,DLGAP1,DNAH2,DOC2A,DPPA5,DPYS,EBF4,EFNA2,EIF5A2,ESPN,FAM240C,FBLN7,FBXL16,FBXL2,FGF17,GABRA5,GABRB3,GDF7,GDI2,GIPC2…
TF	Factor: KLF; motif: GGGNGGGG	TF:M07461	0.011925	1.92354	9038	265	150	20092	ACTL8,ADGRA1,ADGRB1,AGAP1,ALOX12,ANKRD33,ANKRD63,AP2A2,ARHGAP23,ARHGEF10L,ARHGEF4,ASPHD1,ATP2B2,BEST2,C16ORF95,C17ORF75,C1QTNF9,C2ORF81,CACNA2D4,CACNG6,CATSPER4,CCDC158,CCDC17,CCDC187,CCDC85C,CCKBR,CD19,CDX1,CECR2,CELF5,CFAP77,CHFR,CHKB-CPT1B,CHST1,CLEC3B,CPN1,CPT1B,CRB2,CROCC,CRYAA,CRYL1,CYP1B1,CYP2D7,CYP2W1,DLEU7,DLGAP1,DNAH2,DOC2A,DUSP29,EIF5A2,ESPN,EXOSC7,FBXL16,FBXL2,FCGBP,FGF17,GABRA5,GABRB…
TF	Factor: Lyl-1; motif: NCAKCTGYTNYCNN; match class: 1	TF:M09977_1	0.011925	1.92354	7777	265	133	20092	ADGRA1,ALOX12,ALOX5,ALPI,ANKRD2,ANKRD33,AP2A2,APOA5,APTX,ARHGAP23,ARHGEF4,BCAS3,C1QTNF9,C2ORF81,CACNA2D4,CATSPER4,CCDC17,CCDC187,CDH20,CES1,CFAP77,CHST1,CIMIP2C,CLEC3B,CPT1B,CRB2,CRYAA,CTTN,CYP1B1,CYP2W1,DLEU7,DNAH2,DOC2A,DPPA5,DUSP29,EFNA2,ESM1,ESPN,FAM240C,FAM83A,FCGBP,FGF17,GABRB3,GCSAML,GLYATL1,GLYATL2,GNAS,GREB1,GRK1,GRM4,GTF2A1L,HOXC4,HS3ST3B1,INSL3,ITGBL1,JAK2,JSRP1,KLK15,KLK4,KRT12,KRT14,…
TF	Factor: ZFP14; motif: SCNNYCCNGNNSCTSCNC	TF:M12694	0.0123518	1.90827	10971	265	175	20092	ADAMTS7,ADGRA1,ADGRB1,AGAP1,ALOX12,ALOX5,ANKRD2,ANKRD33,ANKRD63,AP2A2,APOA5,ARHGAP23,ARHGEF10L,ARHGEF4,ASPHD1,BAIAP2,BEST2,C16ORF95,C17ORF75,C1QTNF9,C2ORF81,CACNA2D4,CACNG6,CCDC17,CCDC187,CCDC8,CCDC85C,CCKBR,CD19,CDH4,CDX1,CELF5,CES1,CHFR,CHKB-CPT1B,CHST1,CIMIP2C,CPN1,CRB2,CRYAA,CRYL1,CTTN,CUX2,CYP1B1,CYP2D7,CYP2W1,DBNL,DIRAS1,DLEU7,DLGAP1,DNAH2,DOC2A,DPPA5,DPYS,EBF4,EFNA2,EIF5A2,ESPN,EXOSC3,FAM2…
TF	Factor: HES-1; motif: GNCACGTGNC; match class: 1	TF:M08767_1	0.0127251	1.89534	7865	265	134	20092	ACTL8,ADGRA1,AGAP1,ALOX12,ALOX5,ALPI,ANKRD63,APOA5,APTX,ARHGAP23,ARHGEF4,ASPHD1,BCAS3,C17ORF75,C2CD6,C2ORF81,CACNA2D4,CCDC17,CCDC187,CCDC8,CCDC85C,CDX1,CECR2,CHFR,CIMIP2C,CLDN4,CRISP2,CROCC,CRYAA,CTTN,CUX2,CYP2W1,DIRAS1,DLEU7,DLGAP1,DOC2A,DUSP29,EBF4,EFNA2,EIF5A2,ESPN,EXOSC3,FAM240C,FBXL16,FBXL2,FBXO27,FCGBP,GABRA5,GCSAML,GDI2,GJA3,GREB1,GRM4,GXYLT2,HS3ST3B1,IGDCC4,INSL3,KIF12,KLHL29,KLK15,KRT72,…
TF	Factor: GATAD2B; motif: NNCTGNMCTTTGNNCNN	TF:M13126	0.0130616	1.884	6502	265	115	20092	ACTL8,ADAMTS7,ALOX12,ALPI,ANKRD63,ARHGAP23,ARHGEF10L,ARHGEF4,ASPHD1,ATP2B2,BEST2,C16ORF95,C17ORF75,C1QTNF9,CACNA2D4,CACNG6,CATSPER4,CCDC172,CCDC187,CD19,CD1D,CDX1,CES1,CFAP77,CIMIP2C,CLEC3B,CPN1,CRB2,CROCC,CUX2,CYP2D7,CYP2W1,DIRAS1,DLEU7,DLGAP1,DNAH2,DOC2A,EBF4,EFNA2,EXOSC3,FBXL2,FGF17,GABRA5,GABRB3,GALNT6,GCSAML,GDF7,GDI2,GIPC2,GLYATL1,GNAS,GRK1,GRM4,IQCA1L,ITGBL1,JSRP1,KIF12,KRT83,KRT86,LDHC,LE…
TF	Factor: SREBP-1; motif: RTCRCGTGAY	TF:M11081	0.0130741	1.88359	11304	265	179	20092	ACTL8,ADGRA1,AGAP1,ALOX12,ALOX5,ALPI,ANKRD33,ANKRD63,AP2A2,APOA5,APTX,ARHGAP23,ARHGEF10L,ARHGEF4,ASPHD1,ATAD3C,BCAS3,C16ORF95,C17ORF75,C1QTNF9,C2CD6,C2ORF81,CACNA2D4,CCDC158,CCDC17,CCDC187,CCDC8,CCDC85C,CD163L1,CDX1,CECR2,CFAP77,CHFR,CHST1,CIMIP2C,CLDN4,CPN1,CPT1B,CRISP2,CROCC,CRYAA,CRYL1,CTTN,CUX2,CYP1B1,CYP2D7,CYP2W1,DBNL,DIRAS1,DLEU7,DLGAP1,DNAH17,DNAH2,DOC2A,DPYS,DUSP29,EBF4,EFNA2,EIF5A2,ESPN…
TF	Factor: ESR1; motif: NNNNMAGGTCACCCTGACCY	TF:M02261	0.0131715	1.88036	4846	265	91	20092	ADGRA1,AGAP1,ALOX5,ALPI,ANKRD2,APOA5,ARHGAP23,ATP2B2,BAIAP2,BEST2,C1QTNF9,CACNA2D4,CATSPER4,CCDC17,CCDC187,CCDC8,CES1,CPT1B,CROCC,CYP1B1,CYP2W1,DLEU7,DNAH2,EBF4,EFNA2,ESPN,GABRA5,GDF7,GDI2,GREB1,GRK1,HS3ST3B1,HYAL2,IGDCC4,ISG15,JSRP1,KCNN1,KIF12,KLHL29,KNDC1,KRT72,KRT86,LGI4,LOXHD1,LRCOL1,LRRN2,LRRN4CL,MACF1,MBD6,MCF2L2,MEIKIN,MRGPRG,MROH5,MRPL23,NHLH1,NR5A1,OTOF,PDE6B,PDXDC1,PENK,PFN3,PIWIL3,PLA…
TF	Factor: Fli-1:FIGLA; motif: NCCGGAARCASSTGN; match class: 1	TF:M08284_1	0.0131715	1.88036	2041	265	47	20092	ANKRD2,AP2A2,APOA5,ARHGAP23,ARHGEF4,ATP2B2,C1QTNF9,CD19,CHST1,CIMIP2C,CPT1B,CROCC,CYP2D7,DLGAP1,DNAH2,EIF5A2,FAM240C,FCGBP,GCSAML,GLYATL1,GRK1,HOXC4,JAK2,KIF12,KNDC1,KRT12,KRT14,LRCOL1,LRRN4CL,MARCHF4,MBD3L3,MRGPRG,MROH5,PDXDC1,PHLDB2,PRAM1,RIMBP2,SLC5A1,SPEG,SUCLA2,SYBU,TBC1D16,TIGD3,TMEM256-PLSCR3,TP73,TRPV4,ZFYVE28
TF	Factor: HES-1; motif: GNCACGTGNC	TF:M08767	0.0147566	1.83101	7973	265	135	20092	ACTL8,ADGRA1,AGAP1,ALOX12,ALOX5,ALPI,ANKRD63,APOA5,APTX,ARHGAP23,ARHGEF4,ASPHD1,BCAS3,C17ORF75,C2CD6,C2ORF81,CACNA2D4,CCDC17,CCDC187,CCDC8,CCDC85C,CDX1,CECR2,CHFR,CIMIP2C,CLDN4,CRISP2,CROCC,CRYAA,CTTN,CUX2,CYP2W1,DIRAS1,DLEU7,DLGAP1,DOC2A,DUSP29,EBF4,EFNA2,EIF5A2,ESPN,EXOSC3,FAM240C,FBXL16,FBXL2,FBXO27,FCGBP,GABRA5,GCSAML,GDI2,GJA3,GREB1,GRM4,GXYLT2,HS3ST3B1,IGDCC4,INSL3,KIF12,KLHL29,KLK15,KRT72,…
TF	Factor: ZSCAN21; motif: NSNGNSCNNGGTGCTG; match class: 1	TF:M13148_1	0.0148479	1.82834	2355	265	52	20092	ADGRA1,ALOX12,ANKRD63,AP2A2,ARHGAP23,BAIAP2,CCDC158,CCDC85C,CCKBR,CDH4,CFAP77,CHST1,CIMIP2C,CRB2,CROCC,CRYAA,CTTN,CUX2,DBNL,DLEU7,DOC2A,EBF4,FBXL16,FCGBP,GABRB3,GDF7,JAK2,KIAA1614,KNDC1,LEFTY1,MARCHF4,MDGA1,MRGPRG,NTRK1,OCA2,PALM,PDE6B,PRICKLE1,PROSER2,PTGDS,PTPRN2,RASAL1,RIPK4,SECTM1,SLC5A1,SNED1,TEKT4,TRABD2B,TTC22,VAV2,VIPR2,ZFYVE28
TF	Factor: THAP1; motif: YTGCCCNNA; match class: 1	TF:M07407_1	0.0148479	1.82834	4265	265	82	20092	ALPI,ANKRD2,ANKRD63,ARHGAP23,ATAD3C,ATP2B2,BEST2,C16ORF95,C1QTNF9,CACNA2D4,CCDC158,CCDC172,CCDC187,CCDC85C,CCKBR,CHFR,CHKB-CPT1B,CIMIP2C,CRYAA,CRYL1,CYP1B1,CYP2W1,DPYS,DUSP29,EFNA2,ESM1,EXOSC7,FBLN7,FBXO27,FCGBP,FGF17,GALNT6,ITGBL1,KLK15,KLK4,KNDC1,KRT86,LARP1,LEFTY2,LGI4,LPO,LRCOL1,MBD6,METRNL,MROH5,MRPL23,MRPS6,MYO7A,NDUFA10,NGEF,NR2E3,NR5A1,NTRK1,OCA2,OTOF,PGAM2,PHLDB2,PLA2G4D,POLD2,PON1,RIMS3…
TF	Factor: AP-2alpha; motif: NSCCNCRGGSN; match class: 1	TF:M07348_1	0.014896	1.82693	3037	265	63	20092	ADGRA1,AGAP1,ALPI,ANKRD63,AP2A2,ARHGEF4,BAIAP2,C16ORF95,CACNG6,CATSPER4,CCDC158,CCDC8,CCDC85C,CD19,CDX1,CHST1,CRYL1,CTTN,CUX2,CYP2W1,DNAH2,EBF4,EFNA2,ESPN,FBXL16,GABRB3,GDF7,GIPC2,GNAS,GRK1,HS3ST3B1,IGDCC4,ISG15,KRBOX1,LMX1B,MBD3L3,MEIKIN,MRGPRG,MRPL23,NOVA2,PDXDC1,PDZD7,PENK,RAP1GAP,RBPJL,RGS11,ROR2,RPL22,SEMA5B,SERPINB8,SMIM39,SPEG,TBX1,TFRC,TMEM175,TMEM88B,TNS1,TRIM7,TRPC3,TTC22,TUSC2,VAV2,ZSC…
TF	Factor: PLAG1; motif: GRGGCNNHNNNRRGGG	TF:M01778	0.0154306	1.81162	2854	265	60	20092	AGAP1,ALOX5,ANKRD33,ANKRD63,APOA5,ARHGAP23,ARHGEF4,ASPHD1,BAIAP2,BEST2,CCDC85C,CFAP77,CHFR,CHST1,CPT1B,CRYAA,CRYL1,CUX2,CYP1B1,CYP2D7,DBNL,DIRAS1,DOC2A,DPYS,EBF4,FCGBP,GNAS,HOXC6,HS3ST3B1,IGDCC4,KCNN1,KIAA1614,KIF12,KLHL29,KRT14,LEFTY1,LMX1B,MBD6,MRPS6,MYL2,NGEF,NOVA2,NR5A1,NTRK1,PRAM1,PTGDS,RAP1GAP,RIMS3,ROR2,RRAD,SARM1,SHANK1,SLC5A3,SLIT1,SNED1,TBX1,TMEM190,TMEM256-PLSCR3,TNS1,TRPC3
TF	Factor: RelA-p65; motif: BCWGGGRANNK; match class: 1	TF:M04811_1	0.0163898	1.78543	1891	265	44	20092	ADGRB1,ANKRD2,ANKRD33,ASPHD1,ATAD3C,BAIAP2,BEST2,CACNA2D4,CCDC17,CDX1,CLDN4,CPN1,CRB2,CROCC,CYP2D7,CYP2W1,EFNA2,FAM240C,FGF17,GABRA5,GNG7,KCNN1,KLK4,KRT12,KRT14,KRT72,LGI4,LRRN2,MARCHF4,METRNL,MRPL23,NDUFA10,NOVA2,OCA2,PLEKHB1,PTPRN2,RASAL1,RFX2,RPL22,SARM1,SPSB4,TEKT4,TIGD3,TP73
TF	Factor: SKIL; motif: NNCTGNCCYTKNCCCNN; match class: 1	TF:M13117_1	0.0166632	1.77824	1777	265	42	20092	ALPI,ANKRD2,APOA5,BEST2,CCDC187,CD19,CHST1,CLEC3B,CPT1B,CRB2,CROCC,CRYL1,CYP2D7,CYP2W1,DIRAS1,DNAH2,EBF4,GRM4,INSL3,IQCA1L,LARP1,LEFTY2,LGI4,LMX1B,LRRN2,MBD6,MROH5,MRPL23,MRPS6,OR14I1,PLA2G4D,SLC5A3,SMIM39,SPEG,TBC1D16,TEKT4,TFRC,TMEM175,TNS1,TRPV4,ZACN,ZFR2
TF	Factor: Sp3; motif: ASMCTTGGGSRGGG; match class: 1	TF:M00665_1	0.0177916	1.74979	2379	265	52	20092	ACTL8,ADGRB1,AGAP1,ALOX5,ALPI,ANKRD2,ANKRD33,AP2A2,ARHGEF4,ASPHD1,BAIAP2,BEST2,C2ORF81,CCDC187,CFAP77,CHFR,CHKB-CPT1B,CRB2,DLEU7,DLGAP1,DNAH2,EBF4,FGF17,GABRB3,GDI2,GNAS,HYAL2,JSRP1,KLK15,KRT14,KRT83,LGI4,MMP21,MRGPRG,NHLH1,NR2E3,OTOF,PALM,PDE6B,PDZD7,PTCHD3,PTGDS,RASAL1,RIMBP2,RIMS3,SEMA5B,SPEG,TEX26,TIGD3,TMEM190,TNS1,TRPV4
TF	Factor: ZNF219; motif: SNNCAGCACCNNGGNCAGCGSC	TF:M13149	0.0195262	1.70938	11715	265	183	20092	ACTL8,ADAMTS7,ADGRA1,ADGRB1,AGAP1,ALOX12,ALOX5,ALPI,ANKRD2,ANKRD63,AP2A2,ARHGAP23,ARHGEF10L,ARHGEF4,ASPHD1,ATP2B2,BAIAP2,BCAS3,C16ORF95,C1QTNF9,C2ORF81,CACNG6,CATSPER4,CCDC158,CCDC17,CCDC187,CCDC8,CCDC85C,CCKBR,CDH4,CDX1,CELF5,CFAP77,CHFR,CHST1,CPT1B,CRB2,CROCC,CRYAA,CRYL1,CTTN,CUX2,CYP1B1,CYP2W1,DIRAS1,DLEU7,DLGAP1,DNAH17,DNAH2,DOC2A,DPPA5,DPYS,DUSP29,EBF4,EFNA2,EIF5A2,ESPN,EXOSC7,FAM240C,FBXL16…
TF	Factor: HA95; motif: CCSNSSCCNSCNCCWSCCNS	TF:M13127	0.0195262	1.70938	12603	265	194	20092	ADAMTS7,ADGRA1,ADGRB1,AGAP1,ALOX12,ALOX5,ANKRD2,ANKRD63,AP2A2,ARHGAP23,ARHGEF10L,ARHGEF4,ASPHD1,ATP2B2,BAIAP2,BEST2,C16ORF95,C17ORF75,C1QTNF9,C2ORF81,CACNA2D4,CACNG6,CATSPER4,CCDC158,CCDC187,CCDC8,CCDC85C,CCKBR,CD19,CDH4,CDX1,CELF5,CFAP77,CHFR,CHKB-CPT1B,CHST1,CIMIP2C,CLDN4,CPT1B,CRB2,CROCC,CRYAA,CRYL1,CTTN,CUX2,CYP1B1,CYP2W1,DBNL,DIRAS1,DLEU7,DLGAP1,DNAH2,DOC2A,DPPA5,DPYS,DUSP29,EBF4,EFNA2,EIF5A…
TF	Factor: PHB; motif: NCCCAGCCCCY; match class: 1	TF:M12725_1	0.0197491	1.70445	4516	265	85	20092	ADGRB1,ALOX12,ALOX5,ANKRD2,ASPHD1,BAIAP2,BEST2,C2ORF81,CACNG6,CCDC187,CCDC8,CCDC85C,CCKBR,CDH4,CDX1,CHFR,CLDN4,CRB2,CRYAA,CRYL1,CTTN,CUX2,DLEU7,DOC2A,DPPA5,DPYS,EBF4,ESPN,FAM240C,FBXL16,FGF17,GABRB3,GDF7,GNG7,HOXC4,HOXC6,KLHL29,KNDC1,KRT14,MARCHF4,MBD3L3,MCF2L2,MROH5,MRPL23,MRPS6,MYL2,MYO7A,NHLH1,NOVA2,NR2E3,NR5A1,OTOF,PALM,PGAM2,PSD4,PTGDS,PTPRN2,RAP1GAP,RBPJL,RFX2,RIMBP2,RIPK4,ROR2,RPH3AL,RRAD,…
TF	Factor: ZNF609; motif: GNSNGGGNGCTGN; match class: 1	TF:M13132_1	0.0197495	1.70444	5959	265	106	20092	ADAMTS7,ADGRA1,ADGRB1,AGAP1,ALOX12,ANKRD2,ANKRD63,AP2A2,ARHGAP23,ASPHD1,BAIAP2,BEST2,C2ORF81,CACNG6,CCDC187,CCDC85C,CCKBR,CDH4,CHST1,CIMIP2C,CPT1B,CRB2,CROCC,CRYAA,CTTN,CUX2,CYP1B1,CYP2W1,DIRAS1,DNAH17,DOC2A,EBF4,ESPN,EXOSC7,FAM240C,FBXL16,FGF17,GABRA5,GABRB3,GDF7,GDI2,GNAS,GNG7,GXYLT2,HOXC4,ISG15,JAK2,KIAA1614,KLHL29,KLK15,KLK4,KNDC1,LARP1,LEFTY1,LEFTY2,LGI4,MARCHF4,MDGA1,MROH5,MRPL23,MRPS6,MYL2…
TF	Factor: LRH-1; motif: TCAAGGTCRTGACCTTGA; match class: 1	TF:M11831_1	0.0197631	1.70415	1123	265	30	20092	ACTL8,AP2A2,CCDC85C,CDH4,CHKB-CPT1B,CIMIP2C,CLDN4,CPT1B,DIRAS1,DLEU7,DLGAP1,DPYS,EIF5A2,KLK15,LARP1,LDHC,LPO,MBD6,MRPL23,NOVA2,PLA2G4D,RAP1GAP,RASAL1,SPACA1,SYT16,TP73,TTC22,TTLL11,WFDC1,ZNF208
TF	Factor: NF-E4; motif: GTGAGGS; match class: 1	TF:M08826_1	0.0201932	1.69479	4794	265	89	20092	ADAMTS7,ALOX12,AP2A2,APTX,ASPHD1,ATP2B2,BCAS3,BEST2,C16ORF95,C2ORF81,CACNA2D4,CELF5,CHKB-CPT1B,CPT1B,CRB2,CYP1B1,CYP2D7,CYP2W1,DOC2A,DPPA5,EFNA2,ESM1,ESPN,EXOSC7,FBXL2,FCGBP,FGF17,GABRB3,GALNT6,GDI2,GNAS,GREB1,GRK1,GRM4,HOXC6,HYAL2,IGDCC4,IQCA1L,ITGBL1,JAK2,JSRP1,KIAA1614,KIF12,KRT14,KRT86,LARP1,LEFTY1,LEFTY2,LMX1B,LOXHD1,MBD6,MCF2L2,MEIKIN,METRNL,MROH5,MRPL23,NR2E3,NR5A1,OTOF,PGAM2,PLEKHB1,PRAM1…
TF	Factor: HA95; motif: CCSNSSCCNSCNCCWSCCNS; match class: 1	TF:M13127_1	0.0206824	1.6844	8649	265	143	20092	ADAMTS7,ADGRA1,ADGRB1,AGAP1,ALOX5,ANKRD63,AP2A2,ARHGAP23,ARHGEF10L,ARHGEF4,ASPHD1,ATP2B2,BAIAP2,BEST2,C16ORF95,C17ORF75,C2ORF81,CACNG6,CCDC187,CCDC8,CCDC85C,CCKBR,CD19,CDH4,CDX1,CELF5,CHFR,CHKB-CPT1B,CHST1,CLDN4,CPT1B,CRB2,CROCC,CRYAA,CTTN,CUX2,CYP1B1,CYP2W1,DBNL,DIRAS1,DLEU7,DLGAP1,DOC2A,DPPA5,EBF4,EFNA2,ESPN,FBLN7,FBXL16,FCGBP,FGF17,GABRA5,GABRB3,GDF7,GDI2,GNAS,GNG7,GXYLT2,HOXC4,HOXC6,HS3ST3B1,…
TF	Factor: CTCF; motif: CTGCANTNCCNNNNNNNNCCASNAGRKGGCRSNN	TF:M12963	0.0219938	1.6577	7050	265	121	20092	ACTL8,ADAMTS7,ADGRA1,AGAP1,ALPI,ANKRD2,ANKRD33,ANKRD63,APTX,ARHGAP23,ARHGEF4,ASPHD1,ATP2B2,C1QTNF9,C2CD6,CATSPER4,CCDC17,CCDC172,CCDC187,CCDC85C,CD19,CD1D,CDX1,CELF5,CHFR,CHST1,CIMIP2C,CPT1B,CRYAA,CRYL1,CUX2,CYP2D7,CYP2W1,DBNL,DLGAP1,DOC2A,DUSP29,EBF4,EFNA2,ESM1,ESPN,EXOSC3,FBLN7,FBXL2,FCGBP,GABRA5,GDF7,GNAS,GRM4,GXYLT2,HS3ST3B1,HYAL2,ITGBL1,JSRP1,KIF12,KLHL29,KNDC1,KRT12,LARP1,LGI4,LPO,MBD3L3,MB…
TF	Factor: SZF1-1; motif: CCAGGGTAWCAGCNG	TF:M01109	0.0219938	1.6577	4339	265	82	20092	ADAMTS7,ADGRA1,ALPI,ANKRD2,ANKRD33,ANKRD63,APOA5,APTX,ARHGEF10L,BAIAP2,C16ORF95,CCDC158,CCDC17,CCDC172,CCDC8,CCDC85C,CFAP77,CIMIP2C,CLDN4,CPN1,CPT1B,CTTN,CYP2D7,CYP2W1,DIRAS1,ESPN,FAM240C,FCGBP,GCSAML,GDF7,GRK1,GRM4,HOXC4,HS3ST3B1,HYAL2,INSL3,IQCA1L,ISG15,JAK2,KCNN1,KRT14,KRT86,LGI4,LMX1B,LRCOL1,MCF2L2,MEIKIN,METRNL,MRGPRG,MROH5,MYO7A,NDUFA10,NR5A1,NTRK1,OTOF,PDE6B,PDZD7,PENK,PGAM2,PLA2G4D,PLEKHB…
TF	Factor: GLI; motif: NTGGGTGGTN	TF:M07292	0.0220465	1.65666	5916	265	105	20092	ALPI,ANKRD33,AP2A2,APOA5,ARHGAP23,ARHGEF4,BEST2,C16ORF95,C2ORF81,CACNA2D4,CCDC187,CCDC8,CDX1,CELF5,CES1,CHST1,CLDN4,CPN1,CPT1B,CRB2,CROCC,CRYAA,CYP2D7,CYP2W1,DBNL,DIRAS1,DLEU7,DNAH17,DOC2A,DPPA5,DPYS,DUSP29,ESM1,ESPN,EXOSC3,EXOSC7,FBXL16,FBXL2,FCGBP,FGF17,GCSAML,HOXC4,IGBP1C,INSL3,IQCA1L,JAK2,JSRP1,KCNN1,KIF12,KRT12,KRT14,LDHC,LEFTY1,LGI4,LMX1B,LOXHD1,LRCOL1,MBD3L3,MBD6,MCF2L2,MEIKIN,METRNL,MMP21…
TF	Factor: TF3C-beta; motif: CCNGGAGGGCTTCCTGGAGGAG	TF:M04863	0.0221147	1.65532	13972	265	210	20092	ACTL8,ADGRA1,ADGRB1,AGAP1,ALOX12,ALOX5,ALPI,ANKRD2,ANKRD33,ANKRD63,AP2A2,ARHGAP23,ARHGEF10L,ARHGEF4,ASPHD1,ATP2B2,BAIAP2,BCAS3,BEST2,C17ORF75,C1QTNF9,C2CD6,C2ORF81,CACNA2D4,CACNG6,CATSPER4,CCDC158,CCDC187,CCDC8,CCDC85C,CCKBR,CD19,CDH4,CELF5,CES1,CHFR,CHKB-CPT1B,CHST1,CIMIP2C,CLDN4,CPN1,CPT1B,CRB2,CROCC,CRYAA,CRYL1,CTTN,CUX2,CYP1B1,CYP2D7,CYP2W1,DBNL,DIRAS1,DLEU7,DLGAP1,DNAH17,DNAH2,DOC2A,DPYS,EBF…
TF	Factor: NF-1C; motif: NYTGGCNNYNNGCCARN	TF:M10002	0.0222501	1.65267	6842	265	118	20092	ACTL8,ADAMTS7,ALOX12,ALOX5,ALPI,ANKRD2,ANKRD63,APOA5,APTX,ARHGEF10L,ARHGEF4,C16ORF95,C2ORF81,CACNG6,CCDC17,CCDC172,CCDC8,CD1D,CES1,CFAP77,CHST1,CIMIP2C,CLDN4,CROCC,CRYAA,CTTN,CYP1B1,CYP2W1,DIRAS1,DLGAP1,DNAH17,DOC2A,DPPA5,EBF4,EFNA2,EIF5A2,FAM240C,FBXO27,FCGBP,GABRA5,GCSAML,GDF7,GDI2,GIPC2,GRK1,GRM4,HOXC4,IGDCC4,IQCA1L,JSRP1,KCNN1,KLHL29,KLK4,KNDC1,KRBOX1,KRT72,KRT83,KRT86,LARP1,LDHC,LEFTY2,LMX1B…
TF	Factor: ZNF263; motif: NNGGGGAGGANN	TF:M12535	0.0237407	1.62451	2859	265	59	20092	ADGRB1,ANKRD33,ANKRD63,APTX,ARHGEF4,ATP2B2,BCAS3,C2ORF81,CCDC158,CCDC8,CELF5,CFAP77,CHKB-CPT1B,CIMIP2C,CPT1B,CYP2W1,DLGAP1,DOC2A,DPYS,EBF4,EXOSC7,FBXL16,FGF17,GABRB3,GIPC2,GNAS,GNG7,GRM4,HOXC6,HYAL2,JSRP1,KCNN1,KIAA1614,KIF12,KLHL29,LMX1B,LRCOL1,LRRN4CL,MARCHF4,MCF2L2,MRGPRG,MRPL23,NR5A1,NTRK1,PFN3,PGAM2,PRDM9,PROSER2,SFN,SHANK1,SLC4A8,SLIT1,TIGD3,TP73,TRABD2B,VIPR2,WFIKKN2,ZFR2,ZFYVE28
TF	Factor: ER-alpha; motif: AGGTCASMNTGACCY; match class: 1	TF:M09909_1	0.0237938	1.62354	2425	265	52	20092	AGAP1,ALOX12,ALOX5,ALPI,ANKRD2,APOA5,ARHGAP23,ATP2B2,BEST2,CATSPER4,CCDC17,CCDC187,CES1,CYP1B1,ESPN,FCGBP,GDF7,GRK1,HYAL2,IGDCC4,JSRP1,KCNN1,KNDC1,KRT14,KRT86,LGI4,LOXHD1,LRCOL1,LRRN2,LRRN4CL,MACF1,MBD6,MCF2L2,MRGPRG,MROH5,MRPL23,PDZD7,PFN3,POLR2F,PRAM1,PSD4,PTGDS,RAP1GAP,RGS11,SMIM39,SOX10,TBCA,TBX1,TDRD1,TEKT4,TNFSF14,ZFYVE28
TF	Factor: GLI; motif: NBTGGGTGGTCN	TF:M01037	0.024154	1.61701	2064	265	46	20092	ADGRB1,ALPI,ANKRD33,APOA5,ARHGAP23,ARHGEF4,ASPHD1,BEST2,C2ORF81,CES1,CPN1,CROCC,CRYAA,DIRAS1,DPPA5,ESM1,EXOSC3,FBLN7,FGF17,GCSAML,IGBP1C,KIF12,KRT14,LGI4,LOXHD1,LRCOL1,MBD6,MCF2L2,MEIKIN,MMP21,NGEF,PALM,PFN3,RAP1GAP,RGS11,SERPINB8,SLC30A10,TEKT4,TEX14,TMEM256-PLSCR3,TNS1,TTC22,VAV2,WFIKKN2,ZFR2,ZNF273
TF	Factor: gli3; motif: GACCACCCANG	TF:M01704	0.024154	1.61701	3636	265	71	20092	ADGRB1,ALOX12,ALPI,ANKRD33,APOA5,ARHGAP23,ASPHD1,BAIAP2,BEST2,C2ORF81,CACNA2D4,CATSPER4,CES1,CRB2,CROCC,CRYL1,CTTN,CUX2,DIRAS1,DLEU7,DPPA5,DPYS,EFNA2,EIF5A2,ESM1,EXOSC3,FAM240C,FBLN7,FBXL2,FGF17,GCSAML,GNAS,HS3ST3B1,IGBP1C,INSL3,JSRP1,KCNN1,KIF12,KNDC1,KRT14,LGI4,LOXHD1,LRCOL1,MCF2L2,MEIKIN,MMP21,MRPL23,MYL2,NGEF,PALM,PFN3,PGAM2,PIWIL3,PLA2G4D,PLEKHB1,POLD2,RAP1GAP,RGS11,SERPINB8,SFN,SLC30A10,SOX…
TF	Factor: NF1C; motif: WGCCARR	TF:M09763	0.024154	1.61701	11067	265	174	20092	ACTL8,ADAMTS7,ADGRB1,ALOX12,ALOX5,ALPI,ANKRD2,ANKRD33,ANKRD63,APOA5,APTX,ARHGAP23,ARHGEF10L,ASPHD1,ATAD3C,ATP2B2,BCAS3,BEST2,C16ORF95,C1QTNF9,CACNG6,CCDC17,CCDC172,CCDC187,CCDC8,CCDC85C,CCKBR,CD19,CD1D,CDH20,CDH4,CDX1,CECR2,CELF5,CES1,CFAP77,CHKB-CPT1B,CHST1,CLDN4,CPT1B,CRB2,CRISP2,CROCC,CRYAA,CUX2,CYP2D7,CYP2W1,DBNL,DIRAS1,DLEU7,DLGAP1,DNAH17,DOC2A,DPPA5,DUSP29,ESPN,FAM240C,FAM83A,FBLN7,FBXL16,F…
TF	Factor: AP-2gamma; motif: GCCYNNGGS	TF:M00470	0.0249876	1.60228	9684	265	156	20092	ACTL8,ADGRA1,ADGRB1,AGAP1,ALOX12,ALOX5,ALPI,ANKRD2,ANKRD33,ANKRD63,AP2A2,ARHGAP23,ARHGEF10L,ARHGEF4,ATP2B2,BAIAP2,C1QTNF9,CACNG6,CATSPER4,CCDC158,CCDC17,CCDC187,CCDC8,CCDC85C,CCKBR,CDH4,CDX1,CELF5,CFAP77,CHFR,CHST1,CLDN4,CPT1B,CRB2,CRYAA,CTTN,CUX2,CYP1B1,CYP2D7,CYP2W1,DBNL,DIRAS1,DUSP29,EBF4,EFNA2,ESM1,ESPN,EXOSC3,EXOSC7,FAM240C,FBXL16,FBXO27,FCGBP,GABRA5,GABRB3,GDF7,GDI2,GIPC2,GJA3,GNAS,GRK1,GRM…
TF	Factor: ZNF383; motif: SSNGGGMGGNGSNGGS; match class: 1	TF:M12703_1	0.0249876	1.60228	4505	265	84	20092	ADAMTS7,ADGRB1,AGAP1,ALOX5,AP2A2,ARHGAP23,ARHGEF10L,ASPHD1,ATP2B2,BAIAP2,C2ORF81,CCDC158,CCDC85C,CELF5,CHST1,CPT1B,CRB2,CROCC,CRYL1,CTTN,CUX2,DLGAP1,DNAH2,DOC2A,DPPA5,EBF4,ESPN,EXOSC7,FAM240C,FBXL16,FBXO27,FGF17,GABRA5,GABRB3,GDF7,GJA3,GNAS,GNG7,GXYLT2,HOXC4,HOXC6,IGDCC4,KCNN1,KIAA1614,KLHL29,KNDC1,KRT86,LARP1,LMX1B,LRRN4CL,MARCHF4,MBD6,MDGA1,MRPS6,NGEF,NOVA2,NTRK1,PALM,PDZD7,PON1,PRAM1,PROSER2,P…
TF	Factor: HNRPUL1; motif: NCNCAGN	TF:M09746	0.0253564	1.59591	14010	265	210	20092	ACTL8,ADAMTS7,ADGRA1,AGAP1,ALOX12,ALOX5,ALPI,ANKRD2,ANKRD33,ANKRD63,AP2A2,APOA5,APTX,ARHGAP23,ARHGEF10L,ARHGEF4,ASPHD1,ATAD3C,BAIAP2,BEST2,C16ORF95,C17ORF75,C1QTNF9,C2ORF81,CACNA2D4,CACNG6,CATSPER4,CCDC158,CCDC17,CCDC172,CCDC187,CCDC8,CCDC85C,CCKBR,CD19,CD1D,CDH4,CDX1,CECR2,CELF5,CES1,CFAP77,CHFR,CHKB-CPT1B,CHST1,CLDN4,CLEC3B,CPN1,CPT1B,CRB2,CRISP2,CROCC,CRYAA,CRYL1,CTTN,CUX2,CYP1B1,CYP2W1,DBNL,D…
TF	Factor: LRF; motif: NRGGGKCKY; match class: 1	TF:M10115_1	0.0259023	1.58666	2380	265	51	20092	ANKRD2,ANKRD33,AP2A2,ARHGAP23,ARHGEF10L,ATP2B2,BAIAP2,CACNG6,CDX1,CELF5,CHFR,CPT1B,CTTN,CUX2,DOC2A,EFNA2,ESPN,EXOSC7,FBXL16,FGF17,GNAS,HYAL2,IGDCC4,JSRP1,KCNN1,KLHL29,KLK15,KLK4,KNDC1,LGI4,LMX1B,LRCOL1,MRPL23,NGEF,NOVA2,NTRK1,PDZD7,PRDM9,PRICKLE1,PTGDS,PTPRN2,RASAL1,RFX2,RGS11,TEKT4,TMEM190,TRABD2B,TRIM7,TRPV4,VAV2,VIPR2
TF	Factor: GEMIN3; motif: NCWGGRARRGRGNGNG	TF:M09727	0.0260653	1.58394	8790	265	144	20092	ADAMTS7,ALOX12,ALOX5,ALPI,ANKRD33,APOA5,ARHGAP23,ARHGEF10L,ATP2B2,BAIAP2,BEST2,C1QTNF9,C2ORF81,CACNA2D4,CACNG6,CATSPER4,CCDC172,CCDC187,CCDC85C,CCKBR,CD163L1,CD19,CD1D,CECR2,CELF5,CHKB-CPT1B,CHST1,CIMIP2C,CLDN4,CROCC,CUX2,DLEU7,DLGAP1,DNAH2,DOC2A,DPYS,ESM1,ESPN,FBXL16,FBXO27,FCGBP,FGF17,GABRB3,GALNT6,GDF7,GDI2,GNAS,GREB1,GRM4,GTF2A1L,HOXC4,HOXC6,HS3ST3B1,HYAL2,IQCA1L,JAK2,JSRP1,KCNN1,KIF12,KLHL29…
TF	Factor: TFAP2A; motif: NNNNGCCYSAGGGCA; match class: 1	TF:M07231_1	0.0260653	1.58394	1156	265	30	20092	ADGRA1,ALOX12,ARHGEF10L,ATP2B2,BEST2,CACNA2D4,CACNG6,CES1,CRYAA,CUX2,DBNL,ESPN,FCGBP,FGF17,JSRP1,LOXHD1,MBD3L3,MCF2L2,MRPL23,NKAPL,PALM,PDE6B,PLA2G4D,PROSER2,SPSB4,TEKT4,TUSC2,ZACN,ZFR2,ZFYVE28
TF	Factor: ZNF644; motif: TCCWGCCTCTSN	TF:M09737	0.0279846	1.55308	7404	265	125	20092	ADAMTS7,ADGRB1,AGAP1,ALOX12,ANKRD2,ANKRD63,APOA5,APTX,ASPHD1,ATAD3C,ATP2B2,BCAS3,BEST2,C17ORF75,C2CD6,CATSPER4,CCDC187,CCKBR,CD19,CDH20,CDH4,CECR2,CELF5,CES1,CHKB-CPT1B,CLDN4,CLEC3B,CPT1B,CRB2,CROCC,CRYAA,CRYL1,CYP1B1,CYP2D7,CYP2W1,DIRAS1,DLEU7,DOC2A,DUSP29,FGF17,GABRA5,GABRB3,GALNT6,GDF7,GDI2,GLYATL1,GRK1,GRM4,HOXC4,HOXC6,HS3ST3B1,HYAL2,IGBP1C,IGDCC4,IQCA1L,JAK2,JSRP1,KCNN1,KIAA1614,KIF12,KLHL29…
TF	Factor: E47; motif: VSNGCAGGTGKNCNN	TF:M00002	0.0283337	1.5477	2455	265	52	20092	ALPI,ANKRD2,ANKRD33,ATAD3C,BEST2,C17ORF75,C2ORF81,CACNA2D4,CATSPER4,CLDN4,CROCC,CRYAA,CRYL1,CYP1B1,DIRAS1,EBF4,FAM83A,FBXL16,FCGBP,FGF17,GIPC2,GNAS,GREB1,GRK1,KRT14,LOXHD1,LPO,LRCOL1,MCF2L2,METRNL,MRGPRG,MROH5,NGEF,NOVA2,NR2E3,PDZD7,PFN3,PROSER2,PSMA8,PTCHD3,RASAL1,RIPK4,SLC5A1,SLIT1,SUCLA2,TBX1,TFRC,TIGD3,TTC22,WFIKKN2,ZACN,ZFR2
TF	Factor: ctcf; motif: CCNCNAGRKGGCRSTN	TF:M07249	0.0285948	1.54371	6905	265	118	20092	ACTL8,ADAMTS7,AGAP1,ALOX5,ANKRD2,ANKRD33,ANKRD63,AP2A2,ARHGAP23,ARHGEF4,ATP2B2,BAIAP2,BEST2,C16ORF95,CACNA2D4,CATSPER4,CCDC172,CCDC187,CCDC8,CCDC85C,CCKBR,CDX1,CELF5,CHKB-CPT1B,CHST1,CIMIP2C,CLEC3B,CPT1B,CRYL1,CUX2,CYP1B1,CYP2W1,DLGAP1,DNAH2,DPYS,DUSP29,EBF4,EFNA2,FBXL16,FGF17,GDF7,GNAS,GRM4,GXYLT2,HOXC6,HYAL2,IGBP1C,IGDCC4,ISG15,JAK2,KCNN1,KLHL29,KLK4,KNDC1,KRT12,KRT72,LDHC,LGI4,LMX1B,LOXHD1,LRC…
TF	Factor: Gli2; motif: GACCACCCANG	TF:M01703	0.0301866	1.52019	3874	265	74	20092	ADGRB1,ALOX12,ALPI,ANKRD33,APOA5,ARHGAP23,ASPHD1,BAIAP2,BEST2,C2ORF81,CACNA2D4,CATSPER4,CES1,CLEC3B,CRB2,CROCC,CRYL1,CTTN,CUX2,DIRAS1,DLEU7,DPPA5,DPYS,EFNA2,EIF5A2,ESM1,EXOSC3,FAM240C,FBLN7,FBXL2,FGF17,GCSAML,GNAS,HS3ST3B1,IGBP1C,INSL3,JAK2,JSRP1,KCNN1,KIF12,KNDC1,KRT14,LGI4,LOXHD1,LRCOL1,MCF2L2,MEIKIN,MMP21,MRPL23,MYL2,NGEF,PALM,PFN3,PGAM2,PIWIL3,PLA2G4D,PLEKHB1,POLD2,RAP1GAP,RGS11,SERPINB8,SFN,…
TF	Factor: GLI; motif: NGACCMCCCAN	TF:M07290	0.0304471	1.51645	7279	265	123	20092	ADAMTS7,ADGRB1,ALOX12,ALPI,ANKRD2,ANKRD33,AP2A2,APOA5,ARHGAP23,ARHGEF10L,ARHGEF4,ASPHD1,ATP2B2,BAIAP2,BEST2,C16ORF95,C2ORF81,CACNA2D4,CACNG6,CATSPER4,CCDC8,CCKBR,CD19,CELF5,CES1,CHST1,CLEC3B,CPN1,CPT1B,CRB2,CROCC,CRYAA,CRYL1,CTTN,CUX2,CYP1B1,CYP2D7,DBNL,DIRAS1,DLEU7,DOC2A,DPPA5,DPYS,DUSP29,EFNA2,EIF5A2,ESM1,EXOSC3,FAM240C,FBLN7,FBXL2,FGF17,GCSAML,GNAS,HOXC4,HS3ST3B1,IGBP1C,IGDCC4,INSL3,JSRP1,KCNN…
TF	Factor: TCF-1; motif: ACATCGRGRCGCTGW	TF:M11603	0.0312475	1.50518	16718	265	240	20092	ACTL8,ADAMTS7,ADGRA1,ADGRB1,AGAP1,ALOX12,ALOX5,ALPI,ANKRD2,ANKRD33,ANKRD63,AP2A2,APOA5,APTX,ARHGAP23,ARHGEF10L,ARHGEF4,ASPHD1,ATAD3C,ATP2B2,BAIAP2,BCAS3,BEST2,C16ORF95,C17ORF75,C1QTNF9,C2CD6,CACNA2D4,CACNG6,CATSPER4,CCDC158,CCDC17,CCDC172,CCDC187,CCDC8,CCDC85C,CCKBR,CD163L1,CD19,CDH4,CDX1,CECR2,CELF5,CES1,CFAP77,CHFR,CHKB-CPT1B,CHST1,CIMIP2C,CLEC3B,CPN1,CPT1B,CRB2,CRISP2,CROCC,CRYAA,CRYL1,CTTN,CU…
TF	Factor: AP-2; motif: SNNNCCNCAGGCN; match class: 1	TF:M00915_1	0.0312475	1.50518	4691	265	86	20092	ADAMTS7,ADGRA1,ADGRB1,AGAP1,ANKRD63,AP2A2,ARHGEF10L,ASPHD1,BAIAP2,CACNG6,CATSPER4,CCDC8,CCDC85C,CDH4,CDX1,CELF5,CES1,CFAP77,CHFR,CHST1,CIMIP2C,CTTN,CUX2,CYP1B1,DLEU7,DLGAP1,DNAH17,DPPA5,EBF4,FBXL16,FBXL2,GABRA5,GABRB3,GLYATL1,GNAS,GRK1,GXYLT2,HS3ST3B1,ISG15,JAK2,KCNN1,KIAA1614,KIF12,KLHL29,KNDC1,KRT14,LMX1B,MRPL23,MRPS6,MYL2,NGEF,NOVA2,NR2E3,OCA2,OTOF,PDXDC1,PLA2G4D,PRICKLE1,PROSER2,PTPRN2,RAP1GA…
TF	Factor: Pax-4; motif: NNNNNYCACCCB; match class: 1	TF:M00378_1	0.0312475	1.50518	15095	265	222	20092	ACTL8,ADAMTS7,ADGRA1,ADGRB1,AGAP1,ALOX12,ALOX5,ANKRD2,ANKRD33,ANKRD63,AP2A2,APOA5,APTX,ARHGAP23,ARHGEF10L,ARHGEF4,ASPHD1,ATP2B2,BAIAP2,BCAS3,BEST2,C16ORF95,C17ORF75,C1QTNF9,C2CD6,C2ORF81,CACNA2D4,CACNG6,CATSPER4,CCDC158,CCDC17,CCDC187,CCDC85C,CCKBR,CD19,CD1D,CDH4,CDX1,CELF5,CES1,CFAP77,CHFR,CHKB-CPT1B,CHST1,CIMIP2C,CLDN4,CLEC3B,CPN1,CPT1B,CRB2,CRISP2,CROCC,CRYAA,CRYL1,CUX2,CYP1B1,CYP2D7,CYP2W1,DB…
TF	Factor: ZNF586; motif: CAGGCCYRGAGG; match class: 1	TF:M10491_1	0.0312475	1.50518	7871	265	131	20092	ACTL8,ADAMTS7,ADGRA1,ADGRB1,AGAP1,ALOX5,ANKRD2,ANKRD33,ANKRD63,AP2A2,ARHGEF10L,ASPHD1,ATAD3C,ATP2B2,BCAS3,BEST2,C16ORF95,C2ORF81,CACNA2D4,CATSPER4,CCDC187,CCDC8,CCDC85C,CD19,CDH4,CDX1,CECR2,CIMIP2C,CLDN4,CRB2,CRYL1,CTTN,CYP2D7,DLEU7,DLGAP1,DNAH17,DOC2A,DPPA5,DPYS,DUSP29,EBF4,EIF5A2,ESPN,FBLN7,FBXL16,FBXL2,FBXO27,FCGBP,GALNT6,GDF7,GDI2,GNAS,GNG7,GTF2A1L,HYAL2,IGBP1C,IGDCC4,INSL3,IQCA1L,ISG15,JSRP1…
TF	Factor: HES-7; motif: GNCACGYGNN	TF:M11066	0.0312475	1.50518	11774	265	182	20092	ACTL8,ADGRA1,ADGRB1,AGAP1,ALOX12,ALOX5,ALPI,ANKRD63,AP2A2,APOA5,APTX,ARHGAP23,ARHGEF10L,ARHGEF4,ASPHD1,BAIAP2,BCAS3,C16ORF95,C17ORF75,C1QTNF9,C2CD6,C2ORF81,CACNA2D4,CCDC158,CCDC17,CCDC172,CCDC187,CCDC8,CCDC85C,CCKBR,CDX1,CECR2,CFAP77,CHFR,CIMIP2C,CLDN4,CPN1,CRB2,CRISP2,CROCC,CRYAA,CRYL1,CTTN,CUX2,CYP1B1,CYP2D7,CYP2W1,DIRAS1,DLEU7,DLGAP1,DNAH17,DNAH2,DOC2A,DPPA5,DPYS,DUSP29,EBF4,EFNA2,EIF5A2,ESPN,…
TF	Factor: MASH-1; motif: NNNCASCTGCYNYN	TF:M09865	0.0312475	1.50518	853	265	24	20092	C17ORF75,C1QTNF9,C2ORF81,CCDC187,CRB2,CRYAA,DOC2A,FBXL16,FGF17,KNDC1,OR14I1,PGAM2,PLA2G4D,PSMA8,PTPRN2,RIMS3,RPH3AL,RRAD,SUCLA2,SYBU,TFRC,TNFSF14,TP73,WFIKKN2
TF	Factor: GEMIN3; motif: NCWGGRARRGRGNGNG; match class: 1	TF:M09727_1	0.0323988	1.48947	3305	265	65	20092	ADAMTS7,ALOX5,BAIAP2,BEST2,CACNA2D4,CATSPER4,CCDC172,CCKBR,CD1D,CECR2,CELF5,CHKB-CPT1B,CHST1,CUX2,DOC2A,FCGBP,FGF17,GABRB3,GDF7,GREB1,GRM4,HOXC4,HOXC6,HYAL2,JAK2,JSRP1,KCNN1,KRT86,LDHC,LEFTY1,LEFTY2,LGI4,LRCOL1,LRRN2,LRRN4CL,MARCHF4,MDGA1,MMP21,MROH5,NHLH1,OTOF,PDE6B,PDZD7,PROSER2,PSD4,RAP1GAP,RIMBP2,ROR2,SARM1,SECTM1,SEMA5B,SERPINB8,SHANK1,SLIT1,SOX10,SPEG,TBX1,TFRC,TIGD3,TMEM190,TNS1,TRABD2B,TR…
TF	Factor: NF-KAPPAB1; motif: NGGKRNTTYCCCN	TF:M08952	0.0323988	1.48947	7959	265	132	20092	ACTL8,ADGRB1,AGAP1,ALOX12,ALPI,ANKRD33,ANKRD63,AP2A2,APOA5,ARHGEF10L,ARHGEF4,ASPHD1,ATP2B2,BAIAP2,BCAS3,C1QTNF9,C2ORF81,CACNG6,CATSPER4,CCDC187,CCKBR,CDH4,CDX1,CES1,CHFR,CHST1,CIMIP2C,CLDN4,CPN1,CPT1B,CRB2,CROCC,CRYAA,CUX2,CYP2W1,DIRAS1,DLEU7,DLGAP1,DNAH2,DOC2A,EBF4,EFNA2,ESM1,ESPN,EXOSC7,FBXL2,FGF17,GABRA5,GABRB3,GDF7,GJA3,GNAS,GRM4,GTF2A1L,HOXC4,HOXC6,HYAL2,IGBP1C,ISG15,JSRP1,KCNN1,KIAA1614,KLK…
TF	Factor: AP-2gamma; motif: GCCYNCRGSN	TF:M03811	0.0324591	1.48866	9077	265	147	20092	ACTL8,ADAMTS7,ADGRA1,AGAP1,ALOX12,ANKRD33,ANKRD63,AP2A2,APOA5,APTX,ARHGAP23,ARHGEF10L,ATP2B2,BEST2,C16ORF95,CACNA2D4,CCDC17,CCDC187,CCDC8,CCDC85C,CCKBR,CDH20,CDH4,CDX1,CELF5,CFAP77,CHFR,CHKB-CPT1B,CHST1,CIMIP2C,CLEC3B,CPT1B,CROCC,CRYAA,CRYL1,CTTN,CUX2,CYP1B1,CYP2D7,CYP2W1,DBNL,DLGAP1,DNAH2,DUSP29,EBF4,EFNA2,ESPN,FAM240C,FBLN7,FBXL16,FBXL2,FBXO27,GABRA5,GABRB3,GALNT6,GDF7,GDI2,GJA3,GLYATL1,GNAS,GR…
TF	Factor: DATF1; motif: SNGGRRGCWGNGGG	TF:M09724	0.0330354	1.48102	8632	265	141	20092	ADAMTS7,ADGRB1,ALOX12,ALOX5,ANKRD2,ANKRD33,AP2A2,APOA5,ARHGAP23,ARHGEF4,ASPHD1,ATAD3C,ATP2B2,BCAS3,BEST2,C16ORF95,C1QTNF9,CACNA2D4,CACNG6,CCDC158,CCDC17,CCDC187,CCDC8,CCDC85C,CCKBR,CD1D,CELF5,CES1,CFAP77,CHST1,CIMIP2C,CLDN4,CLEC3B,CPT1B,CRB2,CROCC,CTTN,CUX2,CYP2D7,DBNL,DIRAS1,DNAH17,DNAH2,DOC2A,DPYS,EBF4,EFNA2,ESPN,FBLN7,FBXL16,FBXO27,FGF17,GALNT6,GDI2,GNAS,GNG7,GRK1,GRM4,HOXC4,HOXC6,HYAL2,INSL3,…
TF	Factor: AP2; motif: GCCYGSGGSN; match class: 1	TF:M08867_1	0.0335318	1.47454	5326	265	95	20092	ADAMTS7,ADGRA1,ADGRB1,AGAP1,ALPI,ANKRD63,AP2A2,ARHGEF4,ASPHD1,BAIAP2,C16ORF95,C2ORF81,CACNG6,CCDC8,CCDC85C,CCKBR,CD19,CDH4,CDX1,CELF5,CHST1,CPT1B,CRYL1,CTTN,CUX2,CYP1B1,DBNL,DLEU7,DLGAP1,DPPA5,EBF4,EFNA2,ESPN,FBXL16,GABRA5,GABRB3,GDF7,GIPC2,GNAS,GRK1,GXYLT2,HOXC6,HS3ST3B1,IGDCC4,ISG15,JAK2,KIF12,KLHL29,KNDC1,LEFTY2,LMX1B,MCF2L2,MRGPRG,MRPS6,MYL2,NDUFA10,NGEF,NOVA2,NTRK1,OCA2,OTOF,PDXDC1,PDZD7,PEN…
TF	Factor: ER-beta; motif: NRGGTCANKSTGACCTNN; match class: 1	TF:M09610_1	0.033914	1.46962	1585	265	37	20092	AGAP1,ALOX5,ALPI,ANKRD2,ARHGAP23,ATP2B2,BEST2,CATSPER4,CCDC17,CCDC187,CYP1B1,EBF4,GDF7,GRK1,HYAL2,IGDCC4,JSRP1,KLHL29,KRT86,LGI4,LOXHD1,LRCOL1,MACF1,MCF2L2,MRGPRG,MROH5,MRPL23,PDZD7,PFN3,PTGDS,RGS11,RRAD,SOX10,TDRD1,TEKT4,TNS1,ZFYVE28
TF	Factor: AP-4:Fli-1; motif: RSCGGAWRCAGSTGN; match class: 1	TF:M08445_1	0.033914	1.46962	3188	265	63	20092	ACTL8,ADGRA1,ALOX12,ANKRD2,APOA5,ARHGAP23,ARHGEF4,ATP2B2,BCAS3,CDH4,CHST1,CIMIP2C,CPT1B,CROCC,CRYAA,CYP2D7,DNAH2,DPPA5,ESPN,FAM240C,FCGBP,FGF17,GCSAML,GLYATL1,GNAS,GRK1,HOXC4,HS3ST3B1,JAK2,KIF12,KNDC1,KRT12,KRT14,LEFTY1,LRRN4CL,MBD3L3,MRGPRG,MROH5,MYO7A,PDXDC1,PDZD7,PENK,PHLDB2,PLEKHB1,PRAM1,PROSER2,RBPJL,RGS11,RIMBP2,RRAD,SLIT1,SPEG,SYBU,TBX1,TEX26,TIGD3,TMEM256-PLSCR3,TP73,TRIM7,TRPV4,WFIKKN2,Z…
TF	Factor: AP-2gamma; motif: NSCCYNNRGSN; match class: 1	TF:M11482_1	0.033914	1.46962	2121	265	46	20092	AGAP1,ALOX5,ANKRD63,ARHGEF10L,ASPHD1,C16ORF95,CATSPER4,CCDC85C,CDX1,CHST1,CIMIP2C,CPT1B,CRYAA,CUX2,CYP1B1,DIRAS1,DLGAP1,DOC2A,DPPA5,EBF4,FBXL16,GDF7,GIPC2,GNAS,GNG7,HS3ST3B1,IGDCC4,KIF12,KRT14,MRGPRG,MYO7A,NDUFA10,NGEF,NOVA2,NTRK1,PROSER2,PTPRN2,RGS11,RIMBP2,RIMS3,SERPINB8,SHANK1,TBC1D16,TBCA,TMEM175,ZSCAN1
TF	Factor: PURBETA; motif: NCWGRGGCTGGGG	TF:M12726	0.0348069	1.45833	7908	265	131	20092	ADAMTS7,ADGRA1,ADGRB1,ALPI,ANKRD2,ANKRD33,AP2A2,ARHGAP23,ARHGEF10L,ATP2B2,BAIAP2,BCAS3,BEST2,C16ORF95,C2ORF81,CACNA2D4,CACNG6,CATSPER4,CCDC158,CCDC187,CCKBR,CD19,CDH20,CDH4,CHKB-CPT1B,CHST1,CLDN4,CLEC3B,CRB2,CROCC,CRYAA,CTTN,CUX2,CYP1B1,DLEU7,DLGAP1,DOC2A,DPYS,DUSP29,EBF4,ESPN,FAM240C,FAM83A,FBLN7,FBXL16,FBXL2,FBXO27,FCGBP,FGF17,GABRB3,GDF7,GJA3,GNAS,GNG7,GRK1,HOXC4,HOXC6,IGBP1C,IGDCC4,INSL3,IQCA…
TF	Factor: ZXDA; motif: NAGGGTG	TF:M06203	0.035625	1.44824	7623	265	127	20092	ACTL8,ADGRA1,ALOX12,ALPI,ANKRD33,ANKRD63,AP2A2,APOA5,ARHGEF10L,ASPHD1,ATAD3C,ATP2B2,BEST2,C16ORF95,C1QTNF9,C2ORF81,CACNG6,CATSPER4,CCDC17,CCDC187,CCDC8,CDH4,CFAP77,CHFR,CHKB-CPT1B,CHST1,CIMIP2C,CLEC3B,CPN1,CPT1B,CROCC,CRYAA,CYP2W1,DIRAS1,DLEU7,DOC2A,DUSP29,EFNA2,ESPN,FAM240C,FBLN7,FBXL16,FBXO27,FCGBP,FGF17,GABRA5,GABRB3,GIPC2,GLYATL1,GLYATL2,GNG7,GRK1,GRM4,IGBP1C,IGDCC4,ISG15,JAK2,JSRP1,KCNN1,KIF…
TF	Factor: ZXDB; motif: NAGGGTG	TF:M06202	0.035625	1.44824	7623	265	127	20092	ACTL8,ADGRA1,ALOX12,ALPI,ANKRD33,ANKRD63,AP2A2,APOA5,ARHGEF10L,ASPHD1,ATAD3C,ATP2B2,BEST2,C16ORF95,C1QTNF9,C2ORF81,CACNG6,CATSPER4,CCDC17,CCDC187,CCDC8,CDH4,CFAP77,CHFR,CHKB-CPT1B,CHST1,CIMIP2C,CLEC3B,CPN1,CPT1B,CROCC,CRYAA,CYP2W1,DIRAS1,DLEU7,DOC2A,DUSP29,EFNA2,ESPN,FAM240C,FBLN7,FBXL16,FBXO27,FCGBP,FGF17,GABRA5,GABRB3,GIPC2,GLYATL1,GLYATL2,GNG7,GRK1,GRM4,IGBP1C,IGDCC4,ISG15,JAK2,JSRP1,KCNN1,KIF…
TF	Factor: GKLF; motif: NNRRGRRNGNSNNN; match class: 1	TF:M07040_1	0.035625	1.44824	8435	265	138	20092	ADAMTS7,ADGRB1,AGAP1,ANKRD2,ANKRD33,ANKRD63,AP2A2,ARHGAP23,ARHGEF10L,ASPHD1,ATP2B2,BAIAP2,BEST2,C16ORF95,C2ORF81,CACNG6,CATSPER4,CCDC158,CCDC85C,CCKBR,CD19,CDX1,CELF5,CHFR,CHST1,CIMIP2C,CLDN4,CPT1B,CRB2,CROCC,CRYAA,CRYL1,CUX2,CYP2W1,DLEU7,DLGAP1,DNAH17,DNAH2,DOC2A,EBF4,EFNA2,EXOSC7,FBLN7,FBXL16,FBXL2,FBXO27,FGF17,GABRB3,GDF7,GDI2,GLYATL1,GNAS,GNG7,GRM4,HOXC4,HOXC6,HS3ST3B1,HYAL2,IGBP1C,IGDCC4,ITG…
TF	Factor: EGR1; motif: NNMCGCCCACGCNN; match class: 1	TF:M12508_1	0.035625	1.44824	2314	265	49	20092	ALOX5,ANKRD33,ANKRD63,AP2A2,ARHGAP23,ARHGEF4,BAIAP2,CCDC85C,CCKBR,CDH4,CELF5,CHFR,CLEC3B,DIRAS1,DLEU7,DOC2A,DPYS,EBF4,EFNA2,ESPN,FBXL16,FGF17,GABRB3,GJA3,GNAS,GNG7,HS3ST3B1,KCNN1,KLHL29,KNDC1,MRPL23,MRPS6,NGEF,NOVA2,PALM,PTGDS,RAP1GAP,RBPJL,SARM1,SLC5A3,SMIM39,SNED1,SPSB4,TBC1D16,TNS1,TTLL11,VAV2,VIPR2,ZSCAN1
TF	Factor: HES-7; motif: GNCACGYGNN; match class: 1	TF:M11066_1	0.0360033	1.44366	8364	265	137	20092	ACTL8,ADGRA1,AGAP1,ALOX12,ALOX5,ANKRD63,AP2A2,APOA5,APTX,ARHGAP23,ARHGEF10L,ARHGEF4,ASPHD1,BCAS3,C17ORF75,C1QTNF9,C2CD6,C2ORF81,CACNA2D4,CCDC17,CCDC187,CCDC8,CCDC85C,CDX1,CECR2,CHFR,CIMIP2C,CLDN4,CRISP2,CROCC,CRYAA,CRYL1,CTTN,CUX2,CYP2W1,DIRAS1,DLEU7,DLGAP1,DNAH17,DNAH2,DOC2A,DPYS,DUSP29,EBF4,EFNA2,EIF5A2,ESPN,EXOSC3,FAM240C,FBXL16,FBXL2,FCGBP,FGF17,GCSAML,GDI2,GJA3,GREB1,GRM4,GXYLT2,HS3ST3B1,IGD…
TF	Factor: Churchill; motif: CGGGNN; match class: 1	TF:M00986_1	0.0362089	1.44119	10721	265	168	20092	ADAMTS7,ADGRA1,ADGRB1,AGAP1,ALOX12,ALOX5,ANKRD2,ANKRD63,AP2A2,APOA5,ARHGAP23,ARHGEF10L,ARHGEF4,ASPHD1,BAIAP2,BEST2,C17ORF75,C2CD6,C2ORF81,CACNA2D4,CACNG6,CATSPER4,CCDC187,CCDC8,CCDC85C,CCKBR,CD19,CDH4,CDX1,CELF5,CFAP77,CHFR,CHST1,CIMIP2C,CLDN4,CPT1B,CROCC,CRYL1,CTTN,CUX2,CYP1B1,CYP2D7,CYP2W1,DBNL,DIRAS1,DLEU7,DLGAP1,DNAH2,DOC2A,DPPA5,DPYS,DUSP29,EBF4,EFNA2,EIF5A2,ESPN,EXOSC7,FBXL16,FBXL2,FBXO27,F…
TF	Factor: Sp1; motif: RGGGMGGRGSNGGGG	TF:M10529	0.0369562	1.43231	7126	265	120	20092	ADAMTS7,ADGRB1,ALOX12,ALOX5,ANKRD63,AP2A2,ARHGAP23,ARHGEF10L,ARHGEF4,ASPHD1,ATP2B2,BAIAP2,BEST2,C17ORF75,C1QTNF9,C2ORF81,CACNA2D4,CACNG6,CCDC158,CCDC8,CCDC85C,CCKBR,CDX1,CELF5,CHST1,CLDN4,CPT1B,CRB2,CRYAA,CRYL1,CTTN,CUX2,CYP2D7,DLGAP1,DNAH2,DOC2A,EBF4,EFNA2,ESPN,FBXL16,FCGBP,FGF17,GABRA5,GABRB3,GDF7,GIPC2,GNAS,GNG7,GRM4,HOXC4,HOXC6,HS3ST3B1,HYAL2,IGDCC4,INSL3,ISG15,JSRP1,KCNN1,KIF12,KLHL29,KNDC1,…
TF	Factor: PATZ1; motif: SCNCCNCNSCCCCCASCCN; match class: 1	TF:M12648_1	0.0375737	1.42512	1428	265	34	20092	ADGRB1,ALOX5,BAIAP2,CELF5,CLDN4,CRB2,CRYL1,DOC2A,FBXL16,FGF17,GABRB3,GNAS,GNG7,HOXC6,KLHL29,KNDC1,LGI4,MARCHF4,NOVA2,NTRK1,PALM,PDXDC1,PDZD7,PENK,PGAM2,RAP1GAP,RGS11,SHANK1,SMIM39,SPEG,TBC1D16,TBX1,TRPV4,VIPR2
TF	Factor: SREBP-1; motif: RTCRCGTGAY; match class: 1	TF:M11081_1	0.0375737	1.42512	8081	265	133	20092	ACTL8,ADGRA1,ALOX12,ALOX5,AP2A2,APOA5,APTX,ARHGAP23,ARHGEF10L,ARHGEF4,ASPHD1,ATAD3C,BCAS3,C17ORF75,C2CD6,C2ORF81,CACNA2D4,CCDC187,CCDC8,CCDC85C,CDX1,CECR2,CFAP77,CHFR,CIMIP2C,CLDN4,CPN1,CRISP2,CROCC,CRYAA,CRYL1,CTTN,CUX2,CYP2D7,CYP2W1,DIRAS1,DLEU7,DLGAP1,DNAH17,DNAH2,DOC2A,DPYS,DUSP29,EBF4,EIF5A2,ESPN,EXOSC3,FBXL16,FBXL2,FCGBP,GABRA5,GCSAML,GDI2,GJA3,GLYATL1,GNAS,GREB1,GRM4,GTF2A1L,GXYLT2,INSL3,I…
TF	Factor: RORA; motif: CCYTGNCCTN	TF:M12659	0.0377491	1.42309	8157	265	134	20092	ACTL8,ADAMTS7,ADGRA1,AGAP1,ALOX5,ALPI,ANKRD2,AP2A2,APTX,ARHGEF4,ASPHD1,ATP2B2,BCAS3,BEST2,C2ORF81,CACNA2D4,CACNG6,CATSPER4,CCDC17,CCDC187,CCDC8,CDH4,CDX1,CHKB-CPT1B,CLDN4,CPT1B,CRB2,CROCC,CRYAA,CYP2D7,CYP2W1,DBNL,DIRAS1,DNAH17,DNAH2,DOC2A,DUSP29,EBF4,FAM240C,FBXL2,FBXO27,FGF17,GABRA5,GABRB3,GDF7,GLYATL2,GRK1,GRM4,GTF2A1L,HOXC6,INSL3,IQCA1L,ISG15,JSRP1,KCNN1,KIAA1614,KLK15,KLK4,KRT83,LEFTY2,LGI4,L…
TF	Factor: c-Myc; motif: NCCACGTGCNN	TF:M09992	0.0402332	1.39542	5721	265	100	20092	ACTL8,ALOX12,APOA5,ARHGAP23,ARHGEF4,ASPHD1,ATAD3C,BCAS3,C17ORF75,C2CD6,C2ORF81,CCDC158,CCDC187,CCDC8,CDH20,CDX1,CHFR,CIMIP2C,CRISP2,CROCC,CRYAA,CTTN,CUX2,CYP2W1,DIRAS1,DLEU7,DOC2A,DUSP29,EIF5A2,ESPN,EXOSC3,FBXL2,FCGBP,GABRB3,GCSAML,GDI2,GJA3,GLYATL1,GRM4,GXYLT2,HOXC4,HS3ST3B1,INSL3,IQCA1L,KLK15,KRT72,KRT86,LARP1,LEFTY1,LEFTY2,LRCOL1,MBD6,METRNL,MMP21,MRGPRG,MROH5,MRPS6,MYL2,MYO7A,NR5A1,OCA2,OR14I…
TF	Factor: ERF:CLOCK; motif: CACGTGKNNGRCCGGAARNN	TF:M08691	0.0403741	1.3939	53	265	5	20092	ACTL8,EIF5A2,MRPS6,SLC5A3,SLIT1
TF	Factor: Sp2; motif: TGGGCGCGCCCA	TF:M06948	0.0404363	1.39323	9143	265	147	20092	ADAMTS7,ADGRB1,AGAP1,ALOX12,ALOX5,ALPI,ANKRD33,ANKRD63,AP2A2,ARHGAP23,ARHGEF10L,ARHGEF4,ASPHD1,ATP2B2,BAIAP2,BEST2,C16ORF95,C1QTNF9,C2CD6,CCDC158,CCDC187,CCDC8,CCDC85C,CCKBR,CD1D,CDH4,CDX1,CELF5,CES1,CFAP77,CHFR,CHST1,CIMIP2C,CPT1B,CRISP2,CROCC,CRYAA,CRYL1,CTTN,CUX2,CYP1B1,CYP2W1,DLEU7,DOC2A,DPYS,DUSP29,EBF4,EFNA2,EIF5A2,ESPN,EXOSC3,FBLN7,FBXL16,FBXL2,FGF17,GABRA5,GABRB3,GDF7,GDI2,GIPC2,GJA3,GNAS…
TF	Factor: HDAC1; motif: KGCARGGTC; match class: 1	TF:M07041_1	0.0440795	1.35576	6446	265	110	20092	ADAMTS7,AGAP1,ALOX5,ALPI,ANKRD33,AP2A2,APOA5,ARHGAP23,ARHGEF4,ASPHD1,ATP2B2,BAIAP2,BEST2,C16ORF95,C17ORF75,C1QTNF9,C2CD6,CACNA2D4,CACNG6,CATSPER4,CCDC187,CCDC85C,CD19,CD1D,CDX1,CHKB-CPT1B,CHST1,CIMIP2C,CLDN4,CLEC3B,CPT1B,CRB2,CRYL1,CYP2D7,CYP2W1,DIRAS1,DLEU7,DOC2A,DPYS,DUSP29,EBF4,EIF5A2,FAM240C,FBLN7,FBXL16,GABRA5,GABRB3,GALNT6,GIPC2,GRK1,HOXC6,IGDCC4,INSL3,IQCA1L,JSRP1,KCNN1,KLHL29,KLK4,KNDC1,K…
TF	Factor: DLX2; motif: AMSMCTGACKG	TF:M08873	0.0447781	1.34893	7605	265	126	20092	ACTL8,ADGRA1,ADGRB1,AGAP1,ALOX5,ALPI,ANKRD63,APTX,ARHGEF10L,ARHGEF4,ATAD3C,BCAS3,BEST2,C16ORF95,CACNA2D4,CACNG6,CATSPER4,CCDC158,CCDC172,CCDC187,CCDC8,CCDC85C,CCKBR,CD1D,CDH20,CDH4,CELF5,CES1,CFAP77,CPN1,CPT1B,CRB2,CTTN,CYP1B1,CYP2W1,DIRAS1,DLGAP1,DOC2A,DPPA5,DUSP29,EXOSC3,FAM83A,FBLN7,FBXO27,GCSAML,GDF7,GDI2,GIPC2,GJA3,GLYATL1,GLYATL2,GREB1,GRK1,GRM4,GTF2A1L,HOXC4,HS3ST3B1,IGBP1C,IQCA1L,ISG15,KC…
TF	Factor: ER-alpha; motif: TGACCYN; match class: 1	TF:M03547_1	0.0451454	1.34539	733	265	21	20092	ALPI,APOA5,ARHGEF10L,ATAD3C,CCDC187,CRB2,CRYAA,CTTN,FBLN7,KLK15,KRT72,KRT83,LEFTY2,MBD6,MRGPRG,MROH5,PRAM1,TDRD1,TTC22,TTLL11,ZFYVE28
TF	Factor: HIC1; motif: NNNGGKTGCCCSNNNNNN; match class: 1	TF:M01073_1	0.0464606	1.33292	787	265	22	20092	AGAP1,ALOX5,ANKRD63,ASPHD1,CCDC158,CIMIP2C,CPT1B,DPYS,EBF4,FBLN7,FBXL16,FGF17,JAK2,KIF12,KNDC1,KRT72,LMX1B,MCF2L2,NDUFA10,PDXDC1,SPEG,VAV2
TF	Factor: AP-2beta; motif: GCNNNGGSCNGVGGGN; match class: 1	TF:M01858_1	0.0482535	1.31647	3250	265	63	20092	ADGRB1,AGAP1,ALOX12,AP2A2,ARHGAP23,ASPHD1,ATP2B2,BAIAP2,BEST2,C16ORF95,CCDC85C,CCKBR,CDH4,CDX1,CELF5,CHFR,CLDN4,CPT1B,CRB2,CTTN,CUX2,CYP1B1,DLGAP1,DOC2A,DPPA5,EBF4,EFNA2,FBXL16,GNAS,GNG7,IGDCC4,ISG15,KIAA1614,KNDC1,LARP1,LMX1B,MDGA1,MRPS6,MYL2,NDUFA10,NGEF,NOVA2,NR2E3,OCA2,PALM,PRDM9,PRICKLE1,PTPRN2,RGS11,RIMBP2,RIMS3,RIPK4,SARM1,SHANK1,SLC5A3,SLIT1,TBC1D16,TBX1,TIGD3,TRABD2B,TRPC3,VAV2,ZFR2
TF	Factor: ZGPAT; motif: GRGGCWGNGGNG	TF:M09739	0.0496742	1.30387	8439	265	137	20092	ADAMTS7,ADGRA1,ADGRB1,AGAP1,ALOX12,ALOX5,ALPI,ANKRD2,APOA5,ATP2B2,BAIAP2,BCAS3,BEST2,C16ORF95,C2ORF81,CACNG6,CCDC158,CCDC187,CCDC8,CCKBR,CD19,CDX1,CHFR,CHKB-CPT1B,CHST1,CIMIP2C,CLDN4,CLEC3B,CRB2,CROCC,CRYAA,CTTN,CUX2,DBNL,DIRAS1,DLEU7,DLGAP1,DNAH17,DNAH2,DOC2A,DPYS,EFNA2,EIF5A2,ESM1,ESPN,EXOSC7,FBLN7,FBXL16,FCGBP,FGF17,GABRA5,GALNT6,GDI2,GJA3,GNAS,GNG7,GRM4,HOXC4,HOXC6,INSL3,IQCA1L,JAK2,JSRP1,KCN…
TF	Factor: WT1; motif: NNGGGNGGGSGN; match class: 1	TF:M07436_1	0.0497571	1.30315	2741	265	55	20092	ADGRB1,ALOX5,ANKRD63,ARHGEF10L,BAIAP2,CCDC85C,CDX1,CELF5,CRYAA,DLEU7,DOC2A,EXOSC7,FBXL16,FGF17,GABRB3,GDF7,GNAS,HOXC4,HOXC6,HYAL2,IGBP1C,IGDCC4,KCNN1,KLHL29,KNDC1,KRT86,LARP1,LGI4,LMX1B,MARCHF4,MBD6,MROH5,NOVA2,PALM,PHLDB2,PRAM1,PTGDS,PTPRN2,RAP1GAP,RASAL1,RBPJL,RGS11,RIMS3,ROR2,RRAD,SECTM1,SHANK1,TEKT4,TEX14,TMEM256-PLSCR3,TMEM88B,TNS1,TRPV4,VAV2,ZFR2
CORUM	MYO7A-PDZD7 complex	CORUM:6530	0.00333603	2.47677	2	26	2	3383	MYO7A,PDZD7
CORUM	GNAS-L-GNB1-GNG7 complex	CORUM:7170	0.00333603	2.47677	3	26	2	3383	GNAS,GNG7
CORUM	GNAS-L-GNB2-GNG7 complex	CORUM:7171	0.00333603	2.47677	3	26	2	3383	GNAS,GNG7
CORUM	GNAS-L-GNB3-GNG7 complex	CORUM:7172	0.00333603	2.47677	2	26	2	3383	GNAS,GNG7
CORUM	GNAS-L-GNB4-GNG7 complex	CORUM:7173	0.00333603	2.47677	3	26	2	3383	GNAS,GNG7
CORUM	GNAS-L-GNB5-GNG7 complex	CORUM:7174	0.00333603	2.47677	3	26	2	3383	GNAS,GNG7
CORUM	GNAS-L-GNB2-GNG12 complex	CORUM:7205	0.0300066	1.52278	3	26	1	3383	GNAS
CORUM	GNAS-L-GNB2-GNG11 complex	CORUM:7199	0.0300066	1.52278	3	26	1	3383	GNAS
CORUM	GNAS-L-GNB5-GNG11 complex	CORUM:7203	0.0300066	1.52278	3	26	1	3383	GNAS
CORUM	GNAS-L-GNB4-GNG11 complex	CORUM:7202	0.0300066	1.52278	3	26	1	3383	GNAS
CORUM	GNAS-L-GNB3-GNG11 complex	CORUM:7201	0.0300066	1.52278	2	26	1	3383	GNAS
CORUM	GNAS-L-GNB1-GNG11 complex	CORUM:7195	0.0300066	1.52278	3	26	1	3383	GNAS
CORUM	GNAS-L-GNB3-GNG12 complex	CORUM:7206	0.0300066	1.52278	2	26	1	3383	GNAS
CORUM	GNAS-L-GNB1-GNG12 complex	CORUM:7204	0.0300066	1.52278	3	26	1	3383	GNAS
CORUM	GNAS-L-GNB4-GNG12 complex	CORUM:7207	0.0300066	1.52278	3	26	1	3383	GNAS
CORUM	GNAS-L-GNB4-GNG13 complex	CORUM:7212	0.0300066	1.52278	3	26	1	3383	GNAS
CORUM	SNX complex (SNX1, SNX1a, TFRC)	CORUM:1104	0.0300066	1.52278	2	26	1	3383	TFRC
CORUM	TRPC3-TRPC4 channel complex, redox-sensitive	CORUM:527	0.0300066	1.52278	2	26	1	3383	TRPC3
CORUM	TRPC1-TRPC3-TRPC7 complex	CORUM:536	0.0300066	1.52278	3	26	1	3383	TRPC3
CORUM	Exosome	CORUM:788	0.0300066	1.52278	10	26	2	3383	EXOSC3,EXOSC7
CORUM	Exosome	CORUM:789	0.0300066	1.52278	11	26	2	3383	EXOSC3,EXOSC7
CORUM	LARP1-PABPC1-RYDEN complex	CORUM:7563	0.0300066	1.52278	2	26	1	3383	LARP1
CORUM	Exosome	CORUM:7443	0.0300066	1.52278	12	26	2	3383	EXOSC3,EXOSC7
CORUM	GNAS-L-GNB5-GNG12 complex	CORUM:7208	0.0300066	1.52278	3	26	1	3383	GNAS
CORUM	TF-TFRC complex	CORUM:7359	0.0300066	1.52278	2	26	1	3383	TFRC
CORUM	CERF complex (CECR2-containing remodeling factor complex)	CORUM:917	0.0300066	1.52278	1	26	1	3383	CECR2
CORUM	DLC1-DLGAP1-MYO5A complex	CORUM:7233	0.0300066	1.52278	3	26	1	3383	DLGAP1
CORUM	GNAS-L-GNB5-GNG13 complex	CORUM:7213	0.0300066	1.52278	3	26	1	3383	GNAS
CORUM	GNAS-L-GNB3-GNG13 complex	CORUM:7211	0.0300066	1.52278	2	26	1	3383	GNAS
CORUM	GNAS-L-GNB2-GNG13 complex	CORUM:7210	0.0300066	1.52278	3	26	1	3383	GNAS
CORUM	GNAS-L-GNB1-GNG13 complex	CORUM:7209	0.0300066	1.52278	3	26	1	3383	GNAS
CORUM	DLGAP1-DLG4-DYNLL2 complex	CORUM:7234	0.0300066	1.52278	3	26	1	3383	DLGAP1
CORUM	Succinyl-CoA synthetase, ADP-forming	CORUM:394	0.0300066	1.52278	2	26	1	3383	SUCLA2
CORUM	3M core complex	CORUM:6568	0.0300066	1.52278	3	26	1	3383	CCDC8
CORUM	GNAS-L-GNB5-GNG10 complex	CORUM:7194	0.0300066	1.52278	3	26	1	3383	GNAS
CORUM	GNAS-L-GNB2-GNG2 complex	CORUM:7148	0.0300066	1.52278	3	26	1	3383	GNAS
CORUM	JAK2-PAFR-TYK2 complex	CORUM:5178	0.0300066	1.52278	1	26	1	3383	JAK2
CORUM	GNAS-L-GNB3-GNG2 complex	CORUM:7149	0.0300066	1.52278	2	26	1	3383	GNAS
CORUM	GNAS-L-GNB4-GNG2 complex	CORUM:7150	0.0300066	1.52278	3	26	1	3383	GNAS
CORUM	GNAS-L-GNB4-GNG2 complex	CORUM:7151	0.0300066	1.52278	3	26	1	3383	GNAS
CORUM	GNAS-L-GNB1-GNG3 complex	CORUM:7152	0.0300066	1.52278	3	26	1	3383	GNAS
CORUM	GNAS-L-GNB2-GNG3 complex	CORUM:7153	0.0300066	1.52278	3	26	1	3383	GNAS
CORUM	GNAS-L-GNB1-GNG3 complex	CORUM:7154	0.0300066	1.52278	2	26	1	3383	GNAS
CORUM	DDEF1-CTTN-PXN complex	CORUM:5318	0.0300066	1.52278	3	26	1	3383	CTTN
CORUM	GNAS-L-GNB5-GNG3 complex	CORUM:7156	0.0300066	1.52278	3	26	1	3383	GNAS
CORUM	GNAS-L-GNB2-GNG4 complex	CORUM:7161	0.0300066	1.52278	3	26	1	3383	GNAS
CORUM	GNAS-L-GNB3-GNG4 complex	CORUM:7162	0.0300066	1.52278	2	26	1	3383	GNAS
CORUM	GNAS-L-GNB4-GNG4 complex	CORUM:7163	0.0300066	1.52278	3	26	1	3383	GNAS
CORUM	GNAS-L-GNB5-GNG4 complex	CORUM:7164	0.0300066	1.52278	3	26	1	3383	GNAS
CORUM	GNAS-L-GNB1-GNG5 complex	CORUM:7165	0.0300066	1.52278	3	26	1	3383	GNAS
CORUM	GNAS-L-GNB2-GNG5 complex	CORUM:7166	0.0300066	1.52278	3	26	1	3383	GNAS
CORUM	GNAS-L-GNB3-GNG5 complex	CORUM:7167	0.0300066	1.52278	2	26	1	3383	GNAS
CORUM	GNAS-L-GNB4-GNG5 complex	CORUM:7168	0.0300066	1.52278	3	26	1	3383	GNAS
CORUM	GNAS-L-GNB1-GNG4 complex	CORUM:7160	0.0300066	1.52278	3	26	1	3383	GNAS
CORUM	GNAS-L-GNB5-GNG5 complex	CORUM:7169	0.0300066	1.52278	3	26	1	3383	GNAS
CORUM	GNAS-L-GNB1-GNG2 complex	CORUM:7147	0.0300066	1.52278	3	26	1	3383	GNAS
CORUM	c-Abl-cortactin-nmMLCK complex	CORUM:6076	0.0300066	1.52278	3	26	1	3383	CTTN
CORUM	CTTN-FER-PTK2 complex	CORUM:6916	0.0300066	1.52278	2	26	1	3383	CTTN
CORUM	GNAI1-GNB1-GNG7 complex	CORUM:7066	0.0300066	1.52278	3	26	1	3383	GNG7
CORUM	GNAI1-GNB2-GNG7 complex	CORUM:7067	0.0300066	1.52278	3	26	1	3383	GNG7
CORUM	mGluR3-mGluR4 complex	CORUM:6369	0.0300066	1.52278	2	26	1	3383	GRM4
CORUM	GNAI1-GNB3-GNG7 complex	CORUM:7068	0.0300066	1.52278	2	26	1	3383	GNG7
CORUM	GNAI1-GNB4-GNG7 complex	CORUM:7069	0.0300066	1.52278	3	26	1	3383	GNG7
CORUM	mGluR2-mGluR4 complex	CORUM:6363	0.0300066	1.52278	2	26	1	3383	GRM4
CORUM	GNAI1-GNB5-GNG7 complex	CORUM:7070	0.0300066	1.52278	3	26	1	3383	GNG7
CORUM	NGF-TrkA complex	CORUM:5407	0.0300066	1.52278	2	26	1	3383	NTRK1
CORUM	GNAS-L-GNB1-GNG1 complex	CORUM:7097	0.0300066	1.52278	3	26	1	3383	GNAS
CORUM	ASAH1-NR5A1-SAPD complex	CORUM:7099	0.0300066	1.52278	3	26	1	3383	NR5A1
CORUM	GNAS-L-GNB2-GNG1 complex	CORUM:7143	0.0300066	1.52278	3	26	1	3383	GNAS
CORUM	GNAS-L-GNB3-GNG1 complex	CORUM:7144	0.0300066	1.52278	2	26	1	3383	GNAS
CORUM	Glutamate receptor 4 complex, metabotropic	CORUM:6357	0.0300066	1.52278	1	26	1	3383	GRM4
CORUM	DLG4-DLGAP1-SHANK3 complex	CORUM:6321	0.0300066	1.52278	2	26	1	3383	DLGAP1
CORUM	GNAS-L-GNB4-GNG1 complex	CORUM:7145	0.0300066	1.52278	3	26	1	3383	GNAS
CORUM	GNAS-L-GNB1-GNG1 complex	CORUM:7146	0.0300066	1.52278	3	26	1	3383	GNAS
CORUM	STIM1-TRPV4 complex	CORUM:6108	0.0300066	1.52278	2	26	1	3383	TRPV4
CORUM	ASAH1-NR5A1 complex	CORUM:7098	0.0300066	1.52278	2	26	1	3383	NR5A1
CORUM	GIPC1-NTRK1-RGS19 complex	CORUM:2487	0.0300066	1.52278	3	26	1	3383	NTRK1
CORUM	GNAS-L-GNB4-GNG3 complex	CORUM:7155	0.0300066	1.52278	3	26	1	3383	GNAS
CORUM	GNAS-L-GNB1-GNG10 complex	CORUM:7187	0.0300066	1.52278	3	26	1	3383	GNAS
CORUM	GNAS-L-GNB2-GNG10 complex	CORUM:7188	0.0300066	1.52278	3	26	1	3383	GNAS
CORUM	GNAS-L-GNB5-GNG8 complex	CORUM:7179	0.0300066	1.52278	3	26	1	3383	GNAS
CORUM	GNAS-L-GNB3-GNG10 complex	CORUM:7189	0.0300066	1.52278	2	26	1	3383	GNAS
CORUM	JAK2-IL12RB2 complex	CORUM:2028	0.0300066	1.52278	2	26	1	3383	JAK2
CORUM	GNAS-L-GNB1-GNG8 complex	CORUM:7175	0.0300066	1.52278	3	26	1	3383	GNAS
CORUM	GNAS-L-GNB4-GNG8 complex	CORUM:7178	0.0300066	1.52278	3	26	1	3383	GNAS
CORUM	GNAS-L-GNB4-GNG10 complex	CORUM:7193	0.0300066	1.52278	3	26	1	3383	GNAS
CORUM	GNAS-L-GNB2-GNG8 complex	CORUM:7176	0.0300066	1.52278	3	26	1	3383	GNAS
CORUM	GNAS-GNB1-GNG2 complex	CORUM:1612	0.0300066	1.52278	3	26	1	3383	GNAS
CORUM	Hip1R-cortactin complex	CORUM:1130	0.0300066	1.52278	2	26	1	3383	CTTN
CORUM	GNAS-L-GNB3-GNG8 complex	CORUM:7177	0.0300066	1.52278	2	26	1	3383	GNAS
CORUM	ANKRA2-CCDC8-OBSL1-CUL7 complex	CORUM:6603	0.0377633	1.42293	4	26	1	3383	CCDC8
CORUM	USH2 complex	CORUM:6259	0.0377633	1.42293	4	26	1	3383	PDZD7
CORUM	PCNA-DNA polymerase delta complex	CORUM:297	0.0377633	1.42293	4	26	1	3383	POLD2
CORUM	G alpha-13-Hax-1-cortactin-Rac complex	CORUM:6282	0.0377633	1.42293	4	26	1	3383	CTTN
CORUM	Ubiquitin E3 ligase (CUL1, FBXO27, RBX1, SKP1)	CORUM:6903	0.0377633	1.42293	4	26	1	3383	FBXO27

## Sheet: Both groups
source	term_name	term_id	adjusted_p_value	negative_log10_of_adjusted_p_value	term_size	query_size	intersection_size	effective_domain_size	intersections
HPA	Hair; cells in cortex/medulla[High]	HPA:0230303	0.0329305	1.4824	19	14	2	10995	KRT81,KRT86
HPA	Hair; cells in cortex/medulla[?쩖ow]	HPA:0230301	0.0329305	1.4824	21	14	2	10995	KRT81,KRT86
HPA	Colon; fibroblasts[?쩖ow]	HPA:0130651	0.0329305	1.4824	106	14	3	10995	DDO,NCL,P4HA2
HPA	Colon; fibroblasts[?쩗edium]	HPA:0130652	0.0329305	1.4824	96	14	3	10995	DDO,NCL,P4HA2
HPA	Hair; cells in cortex/medulla[?쩗edium]	HPA:0230302	0.0329305	1.4824	21	14	2	10995	KRT81,KRT86
CORUM	Harmonin-SANS complex	CORUM:6520	0.00664304	2.17763	2	5	1	3383	USH1G
CORUM	MutS-alpha-PK-zeta complex	CORUM:2226	0.00664304	2.17763	3	5	1	3383	PRKCZ
CORUM	DGCR8-NCL complex	CORUM:3078	0.00664304	2.17763	2	5	1	3383	NCL
CORUM	ZP3-IZUMO1 complex	CORUM:6102	0.00664304	2.17763	1	5	1	3383	IZUMO1
CORUM	Stargazin-AP-2-AP-3a complex	CORUM:6195	0.00664304	2.17763	3	5	1	3383	CACNG2
CORUM	Stargazin-Glu1-mu2 complex	CORUM:6196	0.00664304	2.17763	3	5	1	3383	CACNG2
CORUM	Stargazin-Glu1-mu3 complex	CORUM:6197	0.00664304	2.17763	3	5	1	3383	CACNG2
CORUM	Stargazin-Glu2A-mu2 complex	CORUM:6198	0.00664304	2.17763	3	5	1	3383	CACNG2
CORUM	Stargazin-Glu2A-mu3 complex	CORUM:6199	0.00664304	2.17763	3	5	1	3383	CACNG2
CORUM	DDR1-PRKCZ-WWC1 complex	CORUM:6294	0.00664304	2.17763	3	5	1	3383	PRKCZ
CORUM	NHERF1-PRKCZ complex	CORUM:6790	0.00664304	2.17763	2	5	1	3383	PRKCZ
CORUM	PRKCZ-VAMP2-WDFY2 complex	CORUM:6930	0.00664304	2.17763	3	5	1	3383	PRKCZ
CORUM	PRKCZ-SQSTM-TRAF6 complex	CORUM:6933	0.00664304	2.17763	3	5	1	3383	PRKCZ
CORUM	CD28-transactivation complex	CORUM:92	0.00664304	2.17763	1	5	1	3383	NCL
CORUM	RNA pol II containing coactivator complex Tat-SF	CORUM:1191	0.008262	2.08291	4	5	1	3383	NCL
CORUM	POLR2A-CCNT1-CDK9-NCL-LEM6-CPSF2 complex	CORUM:2599	0.00967631	2.01429	5	5	1	3383	NCL
CORUM	TLE1 corepressor complex (MASH1 promoter-corepressor complex)	CORUM:3135	0.0145455	1.83727	8	5	1	3383	NCL
CORUM	TLE1 corepressor complex (MASH1 promoter-corepressor complex)	CORUM:1729	0.0162488	1.78918	10	5	1	3383	NCL
CORUM	DGCR8 multiprotein complex	CORUM:3082	0.0162488	1.78918	10	5	1	3383	NCL
