# Supplementary material for: Familial NSD1 Exon 3 Deletion Associated with Phenotypic and Epigenetic Variability
Source: Genes (Basel). 2025 Oct 13;16(10):1190. doi: 10.3390/genes16101190 (PMC12563888; doi:10.3390/genes16101190)
Supplement: Supplementary file 1 [file genes-16-01190-s001.zip › Copy of Supplementary Table 5 05092025.xlsx]

## Sheet: G2P
DMB Association	g2p id	gene symbol	gene mim	disease name	allelic requirement	variant consequence	variant types	HPO terms
Both groups	G2P03494	WNT7B	601967	WNT7B-related PDAC syndrome	biallelic_autosomal	absent gene product; altered gene product structure; decreased gene product level	missense_variant; stop_gained_NMD_triggering
Exon3Del Only	G2P03573	DIP2C	611380	DIP2C-related developmental disorder with speech delay	monoallelic_autosomal	altered gene product structure; decreased gene product level	frameshift_variant; missense_variant; splice_region_variant; stop_gained
Sotos Only	G2P01241	APTX	606350	APTX-related ataxia with oculomotor apraxia	biallelic_autosomal	absent gene product		HP:0000007; HP:0000571; HP:0000590; HP:0000640; HP:0000657; HP:0000764; HP:0001251; HP:0001260; HP:0001265; HP:0001266; HP:0001268; HP:0001272; HP:0001284; HP:0001324; HP:0001332; HP:0001337; HP:0001761; HP:0002066; HP:0002070; HP:0002078; HP:0002650; HP:0002936; HP:0003073; HP:0003124; HP:0003387; HP:0003581; HP:0003621; HP:0003693; HP:0100543
Sotos Only	G2P01387	CCDC8	614145	CCDC8-related 3-M syndrome	biallelic_autosomal	absent gene product		HP:0000007; HP:0000268; HP:0000272; HP:0000307; HP:0000325; HP:0000411; HP:0000463; HP:0000470; HP:0001385; HP:0001518; HP:0002007; HP:0003100; HP:0003307; HP:0004322; HP:0004570; HP:0010306
Sotos Only	G2P00472	CRB2	609720	CRB2-related ventriculomegaly with cystic kidney disease	biallelic_autosomal	absent gene product		HP:0000007; HP:0000108; HP:0000238; HP:0001561; HP:0002119
Sotos Only	G2P01964	CRYAA	123580	CRYAA-related cataract, multiple types	biallelic_autosomal	absent gene product		HP:0000482; HP:0000486; HP:0000505; HP:0000568; HP:0000612; HP:0001115; HP:0001134; HP:0007787; HP:0007819; HP:0007834; HP:0007971; HP:0010923; HP:0100018; HP:0100019
Sotos Only	G2P00730	EXOSC3	606489	EXOSC3-related pontocerebellar hypoplasia	biallelic_autosomal	absent gene product	inframe_deletion; inframe_insertion; missense_variant	HP:0000007; HP:0001249; HP:0001251; HP:0001252; HP:0001263; HP:0001321; HP:0001324; HP:0001347; HP:0001760; HP:0002093; HP:0002171; HP:0002380; HP:0002398; HP:0002529; HP:0002803; HP:0003445; HP:0003577; HP:0003676; HP:0006850; HP:0007269; HP:0008872
Sotos Only	G2P01295	GJA3	121015	GJA3-related cataract	monoallelic_autosomal	uncertain		HP:0000006; HP:0000518; HP:0007971; HP:0010693; HP:0010920
Sotos Only	G2P00591	GNAS	139320	GNAS-related pseudohypoparathyroidism	monoallelic_autosomal	absent gene product		HP:0000006; HP:0000852; HP:0001156; HP:0001513; HP:0002901; HP:0002905; HP:0003165; HP:0003456; HP:0003745; HP:0010049
Sotos Only	G2P00907	LEFTY2	601877	LEFTY2-related heterotaxy syndrome	monoallelic_autosomal	absent gene product
Sotos Only	G2P02237	LGI4	608303	LGI4-related arthrogryposis multiplex congenita	biallelic_autosomal	absent gene product		HP:0002804
Sotos Only	G2P01347	LMX1B	602575	LMX1B-related nail-patella syndrome	monoallelic_autosomal	absent gene product		HP:0000006; HP:0000083; HP:0000093; HP:0000099; HP:0000100; HP:0000175; HP:0000204; HP:0000407; HP:0000482; HP:0000501; HP:0000508; HP:0000518; HP:0000563; HP:0000767; HP:0000790; HP:0001032; HP:0001377; HP:0001598; HP:0001762; HP:0001763; HP:0001798; HP:0001807; HP:0002414; HP:0002650; HP:0002938; HP:0002999; HP:0003997; HP:0004209; HP:0004322; HP:0005255; HP:0006424; HP:0006437; HP:0006443; HP:…
Sotos Only	G2P02631	MACF1	608271	MACF1-related defects in neuronal migration and axon guidance	monoallelic_autosomal	altered gene product structure	inframe_deletion; inframe_insertion; missense_variant
Sotos Only	G2P01650	MMP21	608416	MMP21-related heterotaxy	biallelic_autosomal	absent gene product		HP:0001651; HP:0001696
Sotos Only	G2P00237	MYO7A	276903	MYO7A-related deafness	biallelic_autosomal	absent gene product		HP:0000007; HP:0000407; HP:0000510; HP:0000550; HP:0000572; HP:0001270; HP:0001425; HP:0002321; HP:0003577; HP:0003674; HP:0008513; HP:0008527; HP:0008555; HP:0008591; HP:0008619
Sotos Only	G2P01697	NDUFA10	603835	NDUFA10-related Leigh syndrome	biallelic_autosomal	altered gene product structure	inframe_deletion; inframe_insertion; missense_variant	HP:0000007; HP:0000407; HP:0000580; HP:0000602; HP:0000639; HP:0000648; HP:0000712; HP:0000998; HP:0001249; HP:0001250; HP:0001251; HP:0001252; HP:0001257; HP:0001260; HP:0001263; HP:0001332; HP:0001347; HP:0001404; HP:0001425; HP:0001427; HP:0001508; HP:0002093; HP:0002151; HP:0002171; HP:0002490; HP:0002793; HP:0003128; HP:0003593; HP:0003676; HP:0003812; HP:0007305
Sotos Only	G2P02446	NOVA2	601991	NOVA2-related neurodevelopmental disorder	monoallelic_autosomal	altered gene product structure	frameshift_variant_NMD_escaping	HP:0001249; HP:0001251; HP:0001257
Sotos Only	G2P00007	NTRK1	191315	NTRK1-related congenital insensitivity to pain with anhidrosis	biallelic_autosomal	absent gene product		HP:0000007; HP:0000478; HP:0000491; HP:0000559; HP:0000707; HP:0000712; HP:0000742; HP:0000752; HP:0000924; HP:0000970; HP:0001226; HP:0001249; HP:0001263; HP:0001574; HP:0001626; HP:0001939; HP:0001954; HP:0002164; HP:0002459; HP:0002715; HP:0002754; HP:0002821; HP:0003549; HP:0003593; HP:0004782; HP:0005307; HP:0007021; HP:0007249; HP:0007759; HP:0008404; HP:0040064
Sotos Only	G2P00026	RIPK4	605706	RIPK4-related popliteal pterygium syndrome, lethal type	biallelic_autosomal	absent gene product		HP:0000007; HP:0000050; HP:0000059; HP:0000062; HP:0000175; HP:0000204; HP:0000316; HP:0000327; HP:0000347; HP:0000369; HP:0000378; HP:0000561; HP:0000568; HP:0000882; HP:0001159; HP:0001511; HP:0001792; HP:0001798; HP:0002006; HP:0002025; HP:0002223; HP:0003196; HP:0006610; HP:0007418; HP:0008689; HP:0009755; HP:0009756; HP:0009777; HP:0009803
Sotos Only	G2P00572	ROR2	602337	ROR2-related brachydactyly	monoallelic_autosomal	absent gene product		HP:0000006; HP:0000054; HP:0000260; HP:0000270; HP:0000684; HP:0000696; HP:0001159; HP:0001629; HP:0001760; HP:0001798; HP:0002937; HP:0002944; HP:0002948; HP:0003026; HP:0004590; HP:0005819; HP:0009370; HP:0009473; HP:0009835; HP:0010048; HP:0011304
Sotos Only	G2P01620	SHANK1	604999	SHANK1-related autism	monoallelic_autosomal	absent gene product		HP:0000717; HP:0000721; HP:0000723; HP:0000728; HP:0000732; HP:0000733; HP:0000750; HP:0000758; HP:0001249; HP:0001250; HP:0001426; HP:0002353; HP:0003144; HP:0003745; HP:0011463
Sotos Only	G2P01203	SPEG	615950	SPEG-related centronuclear myopathy with dilated cardiomyopathy	biallelic_autosomal	absent gene product
Sotos Only	G2P00152	TBX1	602054	TBX1-related 22q11.2 deletion syndrome	monoallelic_autosomal	absent gene product		HP:0000006; HP:0000023; HP:0000110; HP:0000122; HP:0000126; HP:0000175; HP:0000193; HP:0000218; HP:0000316; HP:0000322; HP:0000347; HP:0000369; HP:0000370; HP:0000565; HP:0000577; HP:0000581; HP:0000627; HP:0000646; HP:0000647; HP:0000750; HP:0000777; HP:0000821; HP:0000860; HP:0001051; HP:0001061; HP:0001081; HP:0001250; HP:0001263; HP:0001281; HP:0001328; HP:0001513; HP:0001537; HP:0001611; HP:…
Sotos Only	G2P01748	TFRC	190010	TFRC-related combined immunodeficiency	biallelic_autosomal	altered gene product structure	inframe_deletion; inframe_insertion; missense_variant
Sotos Only	G2P00761	TP63	603273	TP63-related ectrodactyly, ectodermal dysplasia, and cleft lip/palate syndrome	monoallelic_autosomal	absent gene product		HP:0000006; HP:0000015; HP:0000028; HP:0000044; HP:0000047; HP:0000054; HP:0000059; HP:0000070; HP:0000072; HP:0000076; HP:0000081; HP:0000104; HP:0000110; HP:0000126; HP:0000145; HP:0000160; HP:0000175; HP:0000193; HP:0000198; HP:0000202; HP:0000204; HP:0000217; HP:0000220; HP:0000272; HP:0000300; HP:0000327; HP:0000348; HP:0000365; HP:0000403; HP:0000405; HP:0000413; HP:0000430; HP:0000431; HP:…

## Sheet: HPO term
HPO ID	Phenotype Term
HP:0000006	Autosomal dominant inheritance
HP:0000023	Inguinal hernia
HP:0000028	Cryptorchidism
HP:0000034	Hydrocele testis
HP:0000098	Tall stature
HP:0000218	High palate
HP:0000256	Macrocephaly
HP:0000268	Dolichocephaly
HP:0000278	Retrognathia
HP:0000286	Epicanthus
HP:0000303	Mandibular prognathia
HP:0000307	Pointed chin
HP:0000311	Round face
HP:0000316	Hypertelorism
HP:0000343	Long philtrum
HP:0000388	Otitis media
HP:0000400	Macrotia
HP:0000405	Conductive hearing impairment
HP:0000486	Strabismus
HP:0000494	Downslanted palpebral fissures
HP:0000540	Hypermetropia
HP:0000639	Nystagmus
HP:0000708	Behavioural abnormality
HP:0000750	Delayed speech and language development
HP:0000773	Short ribs
HP:0000973	Cutis laxa
HP:0001176	Large hands
HP:0001212	Prominent fingertip pads
HP:0001249	Intellectual disability
HP:0001250	Seizure
HP:0001252	Muscular hypotonia
HP:0001257	Spasticity
HP:0001260	Dysarthria
HP:0001263	Global developmental delay
HP:0001319	Neonatal hypotonia
HP:0001331	Absent septum pellucidum
HP:0001338	Partial agenesis of the corpus callosum
HP:0001347	Hyperreflexia
HP:0001350	Not listed in sample
HP:0001377	Limited elbow extension
HP:0001388	Joint laxity
HP:0001537	Umbilical hernia
HP:0001540	Diastasis recti
HP:0001608	Abnormality of the voice
HP:0001629	Ventricular septal defect
HP:0001631	Atrial septal defect
HP:0001643	Patent ductus arteriosus
HP:0001761	Pes cavus
HP:0001762	Talipes equinovarus
HP:0001763	Pes planus
HP:0001792	Small nail
HP:0001814	Deep-set nails
HP:0001833	Long foot
HP:0001840	Metatarsus adductus
HP:0001845	Overlapping toe
HP:0001848	Calcaneovalgus deformity
HP:0001952	Glucose intolerance
HP:0002007	Frontal bossing
HP:0002280	Enlarged cisterna magna
HP:0002389	Cavum septum pellucidum
HP:0002474	Expressive language delay
HP:0002650	Scoliosis
HP:0002667	Nephroblastoma
HP:0002673	Coxa valga
HP:0002808	Kyphosis
HP:0002857	Genu valgum
HP:0002866	Hypoplastic iliac wing
HP:0003015	Flared metaphysis
HP:0003066	Limited knee extension
HP:0003186	Inverted nipples
HP:0003745	Sporadic
HP:0004689	Short fourth metatarsal
HP:0005280	Depressed nasal bridge
HP:0005616	Accelerated skeletal maturation
HP:0006288	Advanced eruption of teeth
HP:0006956	Lateral ventricle dilatation
HP:0008070	Sparse hair
HP:0009466	Radial deviation of finger
HP:0009473	Joint contracture of the hand
HP:0009890	High anterior hairline
HP:0010751	Dimple chin
HP:0011304	Broad thumb
HP:0200000	Dysharmonic skeletal maturation
