# Supplementary material for: Familial NSD1 Exon 3 Deletion Associated with Phenotypic and Epigenetic Variability
Source: Genes (Basel). 2025 Oct 13;16(10):1190. doi: 10.3390/genes16101190 (PMC12563888; doi:10.3390/genes16101190)
Supplement: Supplementary file 1 [file genes-16-01190-s001.zip › Supplementary Table 1 05092025.xlsx]

## Sheet: normalised betavalue
NGS_ID	DMB	Sotos-S1	Sotos-S2	Sotos-S3	Sotos-S4	Sotos-S5	Sotos-S6	Sotos-S7	Sotos-S8
type	type	NSD1	NSD1	NSD1	NSD1	NSD1	NSD1	NSD1	NSD1
chr1:949449-949450	Island:chr1:949330-949851	-4.37115	-2.9313	-0.437269	-4.08519	-4.21688	1.18257	-3.72602	-5.90421
chr1:949846-949847	Island:chr1:949330-949851	-1.79414	-3.46437	-1.08485	-4.22495	-3.72765	0.124172	-3.72765	-4.44045
chr1:949850-949851	Island:chr1:949330-949851	-1.70131	-3.88824	-0.344053	-4.45618	-3.45639	-0.344053	-3.34298	-4.12125
chr1:1098388-1098389	Island:chr1:1098044-1100584	-4.81401	-5.66694	-6.50785	-5.98113	-7.64583	-6.8539	-5.33992	-5.40048
chr1:1098423-1098424	Island:chr1:1098044-1100584	-3.51573	-4.43855	-5.82938	-4.22427	-5.79154	-6.10989	-4.12632	-4.43855
chr1:1098429-1098430	Island:chr1:1098044-1100584	-3.43273	-3.90405	-4.55568	-3.02718	-4.88596	-3.32893	-3.20916	-3.43273
chr1:1099090-1099091	Island:chr1:1098044-1100584	-1.17647	0.6667	-5.11578	-1.79085	-1.29934	0.6667	0.6667	-1.51779
chr1:1099107-1099108	Island:chr1:1098044-1100584	0.673451	0.673451	-9.72343	-0.228318	-3.91738	0.673451	0.673451	-0.811817
chr1:1099606-1099607	Island:chr1:1098044-1100584	-5.1824	-7.5347	-5.61302	-6.58927	-5.45477	-4.56337	-4.01717	-6.52362
chr1:1099612-1099613	Island:chr1:1098044-1100584	-5.65043	-5.51903	-5.84665	-4.64047	-3.28851	-4.07365	-0.821556	-5.21954
chr1:1100156-1100157	Island:chr1:1098044-1100584	-3.9255	-4.6631	-5.40071	-4.69147	-5.40071	-5.40071	-4.73016	-4.62428
chr1:1100162-1100163	Island:chr1:1098044-1100584	-5.13344	-7.42898	-7.18337	-7.2845	-8.53424	-8.90266	-7.49597	-6.83951
chr1:1100180-1100181	Island:chr1:1098044-1100584	-5.77493	-7.81896	-8.32822	-7.04536	-8.007	-8.86358	-8.86358	-5.80435
chr1:1100183-1100184	Island:chr1:1098044-1100584	-2.87492	-4.19379	-3.79472	-4.42019	-3.91952	-4.02872	-4.57472	-4.18472
chr1:1100214-1100215	Island:chr1:1098044-1100584	-3.31621	-4.55379	-5.61137	-5.23287	-5.61137	-5.61137	-4.53264	-4.26296
chr1:1100530-1100531	Island:chr1:1098044-1100584	-4.56486	-5.10825	-11.1756	-7.92109	-10.6061	-1.95445	-4.93777	-5.48019
chr1:1100557-1100558	Island:chr1:1098044-1100584	-3.56674	-6.13516	-6.90762	-5.72748	-7.48696	-7.05246	-5.67652	-5.74893
chr1:1100567-1100568	Island:chr1:1098044-1100584	-1.44998	-4.47832	-6.27426	-5.14286	-5.09761	-3.4396	-6.19021	-1.41283
chr1:1100571-1100572	Island:chr1:1098044-1100584	-1.26698	-4.29359	-8.4972	-2.27585	-7.65648	-2.27585	-8.97761	-3.23162
chr1:1361693-1361694	Island:chr1:1361561-1361787	-4.12897	-4.4353	-3.37881	-4.9581	-4.41663	-4.9581	-4.06627	-4.03364
chr1:1361696-1361697	Island:chr1:1361561-1361787	-4.47219	-5.09383	-4.96366	-5.63621	-4.82265	-5.19375	-4.64717	-4.81603
chr1:1361723-1361724	Island:chr1:1361561-1361787	-2.19705	-2.32457	-2.32457	-2.32457	-2.32457	-1.28618	-2.32457	-2.32457
chr1:1361725-1361726	Island:chr1:1361561-1361787	-2.72326	-2.72326	-1.92835	-2.72326	-2.29931	-2.72326	-2.72326	-2.72326
chr1:1361729-1361730	Island:chr1:1361561-1361787	-3.30074	-3.42234	-3.42234	-3.13944	-2.96027	-3.42234	-2.60693	-3.23994
chr1:1361732-1361733	Island:chr1:1361561-1361787	-2.80368	-2.95205	-2.63248	-2.95205	-2.37902	-2.95205	-2.95205	-2.95205
chr1:1361761-1361762	Island:chr1:1361561-1361787	-1.93827	-1.93827	-0.989516	-1.93827	-1.93827	-1.93827	-1.93827	-1.93827
chr1:1361780-1361781	Island:chr1:1361561-1361787	-1.94553	-1.94553	-1.94553	-1.94553	-1.39005	-1.94553	-1.94553	-1.39005
chr1:1389781-1389782	Island:chr1:1389556-1389889	-2.97129	-3.92454	-3.23278	-4.4355	-4.16666	-4.64397	-2.90795	-4.62939
chr1:1389791-1389792	Island:chr1:1389556-1389889	-5.60501	-8.68334	-6.18064	-6.31992	-8.31628	-2.97717	-6.69028	-9.84173
chr1:1389799-1389800	Island:chr1:1389556-1389889	-2.11104	-3.15836	-3.70888	-2.27493	-3.21638	-2.25057	-2.93887	-2.52733
chr1:1389806-1389807	Island:chr1:1389556-1389889	-2.8821	-4.19433	-5.13622	-3.91766	-2.7361	-1.59384	-3.57671	-2.51681
chr1:1389819-1389820	Island:chr1:1389556-1389889	-3.29712	-4.17542	-4.24084	-2.95586	-5.44429	-1.20605	-4.78773	-2.68434
chr1:1389837-1389838	Island:chr1:1389556-1389889	-3.41603	-4.65497	-4.63932	-4.59097	-4.78605	-1.78851	-4.37339	-3.6498
chr1:1389842-1389843	Island:chr1:1389556-1389889	-3.64522	-4.42253	-3.85048	-4.78516	-2.76821	-3.30934	-3.50415	-4.71629
chr1:1389849-1389850	Island:chr1:1389556-1389889	-3.18908	-4.29917	-3.50429	-2.80223	-4.71664	-3.30256	-2.87387	-3.25076
chr1:1389861-1389862	Island:chr1:1389556-1389889	-4.79085	-6.33366	-3.83736	-4.55729	-4.89181	-1.14082	-4.8128	-4.95911
chr1:1389866-1389867	Island:chr1:1389556-1389889	-3.92574	-4.59582	-4.74577	-2.703	-2.98551	-4.52362	-4.95024	-1.29044
chr1:1389888-1389889	Island:chr1:1389556-1389889	-2.50966	-3.26195	-6.85646	-3.33289	-2.01252	-0.640074	-2.50966	-0.963003
chr1:2063815-2063816	Island:chr1:2063783-2064052	-2.31675	-2.63833	-0.210394	-2.19534	-2.30603	-2.79912	-2.15596	-2.36404
chr1:2063835-2063836	Island:chr1:2063783-2064052	-2.05997	-2.62333	-0.629905	-2.25575	-2.62333	-2.62333	-2.62333	-2.62333
chr1:2063960-2063961	Island:chr1:2063783-2064052	-2.06534	-2.39436	-2.39436	-1.85477	-1.91258	-1.71988	-1.87552	-1.9292
chr1:2063966-2063967	Island:chr1:2063783-2064052	-3.12945	-4.03049	-3.67827	-2.92349	-3.51389	-3.25559	-2.83834	-3.25559
chr1:2063980-2063981	Island:chr1:2063783-2064052	-3.33328	-4.06698	-4.39781	-4.13922	-4.25774	-4.77133	-3.59741	-3.48735
chr1:2063988-2063989	Island:chr1:2063783-2064052	-4.31961	-6.73347	-3.12758	-4.66546	-4.03563	-2.57627	-3.56863	-5.61738
chr1:2063996-2063997	Island:chr1:2063783-2064052	-4.50449	-5.68603	-3.13039	-4.44995	-2.43021	-5.90417	-4.9632	-4.26818
chr1:2064006-2064007	Island:chr1:2063783-2064052	-2.8518	-4.00122	-2.23076	-3.61398	-1.82408	-3.3927	-3.71725	-3.05464
chr1:2064016-2064017	Island:chr1:2063783-2064052	-2.62983	-3.19435	-3.67823	-3.45314	-3.58292	-2.36297	-3.20168	-3.54279
chr1:2064042-2064043	Island:chr1:2063783-2064052	-2.25686	-3.04677	-2.94809	-3.38704	-1.7127	-3.34518	-2.59948	-2.64555
chr1:2885063-2885064	Island:chr1:2885063-2885284	-2.26991	-2.01765	-0.672272	-2.26991	-2.26991	-2.26991	-2.26991	-2.26991
chr1:2885066-2885067	Island:chr1:2885063-2885284	-2.72302	-2.5159	0.258651	-3.06271	-2.83625	-3.06271	-3.06271	-2.72302
chr1:2885072-2885073	Island:chr1:2885063-2885284	-2.15867	-1.45843	-0.933243	-2.15867	-1.93586	-1.17833	-2.15867	-1.79104
chr1:2885074-2885075	Island:chr1:2885063-2885284	-2.41341	-2.41341	-1.59955	-2.41341	-2.19797	-1.36702	-2.41341	-2.06461
chr1:2885080-2885081	Island:chr1:2885063-2885284	-2.79135	-2.11979	-1.44822	-1.72804	-2.01804	-2.79135	-2.22425	-2.42151
chr1:2885085-2885086	Island:chr1:2885063-2885284	-2.18398	-2.3055	-1.48926	-2.47408	-2.28507	-0.692023	-2.05826	-1.05653
chr1:3634811-3634812	Island:chr1:3634634-3635101	-1.18072	-1.18072	-1.18072	-0.600733	-1.18072	-1.18072	-1.18072	-1.18072
chr1:3634813-3634814	Island:chr1:3634634-3635101	-1.24111	-1.24111	-1.24111	-1.24111	-1.24111	-1.24111	-1.24111	0.536665
chr1:3634875-3634876	Island:chr1:3634634-3635101	-3.07952	-3.26563	-1.49037	-2.52117	-2.14894	-3.26563	-2.44141	-2.41088
chr1:3634898-3634899	Island:chr1:3634634-3635101	-2.14861	-2.92107	-1.07267	-1.6664	-2.6016	-2.92107	-1.59402	-2.58931
chr1:3634903-3634904	Island:chr1:3634634-3635101	-2.50969	-2.82852	-1.40973	-1.12456	-1.92811	-2.68224	-3.243	-2.82852
chr1:3634918-3634919	Island:chr1:3634634-3635101	-3.17377	-2.91257	-0.703803	-2.46022	-3.03311	-3.30591	-2.70185	-2.20284
chr1:3634928-3634929	Island:chr1:3634634-3635101	-2.31771	-2.90903	-2.07064	-1.98314	-3.12066	-3.12066	-1.41438	-2.68732
chr1:3634949-3634950	Island:chr1:3634634-3635101	-3.2956	-3.84859	-3.3602	-2.68405	-3.19251	-3.50323	-2.21595	-3.4275
chr1:3634966-3634967	Island:chr1:3634634-3635101	-2.12731	-3.23947	-3.97115	-2.39466	-2.868	-3.6297	-0.0200508	-2.16633
chr1:3634988-3634989	Island:chr1:3634634-3635101	-1.49808	-2.77188	-3.9425	-4.00368	-2.6381	-8.05637	0.481513	-6.45095
chr1:3649448-3649449	Island:chr1:3649295-3649674	-1.96419	-2.1101	-0.140404	-1.72577	-2.1101	-2.1101	-1.45353	-1.84747
chr1:3649467-3649468	Island:chr1:3649295-3649674	-2.02798	-1.99378	-0.0272554	-1.75438	-2.16478	-2.16478	-1.67621	-2.16478
chr1:3649473-3649474	Island:chr1:3649295-3649674	-1.75348	-1.75348	-0.455145	-1.75348	-1.75348	-1.75348	-1.06374	-1.75348
chr1:3649487-3649488	Island:chr1:3649295-3649674	-1.86785	-1.86785	1.10121	-1.86785	-1.86785	-1.86785	-0.746204	-1.6275
chr1:3649497-3649498	Island:chr1:3649295-3649674	-3.23825	-4.74797	-1.92024	-5.08347	-4.09935	-2.91262	-2.44744	-4.02906
chr1:3649499-3649500	Island:chr1:3649295-3649674	-1.25869	-2.12876	0.357171	-2.12876	-2.12876	-0.968661	-2.12876	-2.12876
chr1:3649503-3649504	Island:chr1:3649295-3649674	-4.91468	-6.79882	-0.894227	-7.42431	-5.86572	-3.97419	-4.08566	-4.81018
chr1:3649527-3649528	Island:chr1:3649295-3649674	-1.84499	-2.0607	-0.58992	-1.68226	-2.0607	-2.0607	-1.29029	-1.77687
chr1:3649529-3649530	Island:chr1:3649295-3649674	-1.85056	-1.63709	0.536443	-1.85056	-1.85056	-0.756516	-1.26707	-1.15958
chr1:3649532-3649533	Island:chr1:3649295-3649674	-2.27178	-2.10772	-0.516988	-2.03576	-2.27178	-2.27178	-0.590104	-2.08998
chr1:3649541-3649542	Island:chr1:3649295-3649674	-2.61782	-2.935	-0.282276	-2.31678	-2.71394	-1.56719	-2.935	-2.30971
chr1:3649544-3649545	Island:chr1:3649295-3649674	-2.3059	-2.44055	-0.331049	-2.22603	-2.44055	-2.01865	-2.44055	-2.06829
chr1:3649553-3649554	Island:chr1:3649295-3649674	-1.50294	-2.15272	0.33809	-1.90364	-2.15272	-2.15272	-0.658234	-1.71317
chr1:3649568-3649569	Island:chr1:3649295-3649674	-2.49241	-2.8065	-0.360202	-2.5541	-2.57853	-1.71926	-1.97508	-2.36481
chr1:3649574-3649575	Island:chr1:3649295-3649674	-1.9087	-1.66689	0.435036	-1.9087	-1.9087	-1.9087	-1.9087	-0.98541
chr1:3649583-3649584	Island:chr1:3649295-3649674	-2.23073	-2.23073	-1.24023	-2.23073	-2.23073	-2.23073	-1.83453	-2.23073
chr1:3649596-3649597	Island:chr1:3649295-3649674	-2.53847	-2.98021	-0.985609	-2.92453	-2.68763	-2.43592	-2.98968	-1.9298
chr1:3649624-3649625	Island:chr1:3649295-3649674	-4.69434	-8.42147	-1.86011	-6.94598	-6.39336	-4.22197	-2.06087	-5.28481
chr1:3649631-3649632	Island:chr1:3649295-3649674	-3.40155	-5.22611	-1.38237	-4.52887	-4.00107	-2.63514	-3.17801	-3.14408
chr1:6511790-6511791	Island:chr1:6511690-6512110	-2.35474	-2.63805	-2.91904	-2.45036	-3.53483	-4.8264	-4.21461	-3.9393
chr1:6511798-6511799	Island:chr1:6511690-6512110	-1.78756	-2.58739	-3.29598	-2.20565	-4.0174	-4.53198	-3.57143	-3.53141
chr1:6511814-6511815	Island:chr1:6511690-6512110	-1.91801	-3.54487	-2.99871	1.07845	-3.69052	-6.34396	-3.73764	-4.40724
chr1:6511833-6511834	Island:chr1:6511690-6512110	-4.46344	-4.57715	-4.94929	-2.16095	-3.67459	-4.94929	-4.75876	-4.62539
chr1:6511838-6511839	Island:chr1:6511690-6512110	-1.61365	-4.40265	-2.77838	-1.25483	-3.53	-4.77748	-5.43344	-4.26209
chr1:6511861-6511862	Island:chr1:6511690-6512110	-1.2092	-3.00941	-2.93246	-1.2092	-3.5865	-5.02211	-2.49849	-5.15052
chr1:6511865-6511866	Island:chr1:6511690-6512110	-2.99828	-6.89609	-5.08605	-0.223503	-7.21213	-5.75835	-3.84105	-8.57879
chr1:6511878-6511879	Island:chr1:6511690-6512110	-1.30047	-4.25092	-2.68389	-0.644659	-4.41938	-4.77032	-4.93637	-4.54712
chr1:6511895-6511896	Island:chr1:6511690-6512110	-2.38991	-2.50323	-3.63457	-1.30412	-4.93492	-4.14331	-5.55745	-3.95716
chr1:6511900-6511901	Island:chr1:6511690-6512110	-2.29494	-5.03992	-5.83619	-1.69535	-8.44216	-4.08304	-7.47009	-6.19813
chr1:6511903-6511904	Island:chr1:6511690-6512110	-2.07746	-3.84822	-5.33005	-2.74393	-4.94966	-9.24601	-7.32203	-5.1922
chr1:6511938-6511939	Island:chr1:6511690-6512110	-0.68787	-5.2646	-3.51019	-0.0776388	-3.37523	-4.8518	-2.92538	-4.01145
chr1:6511951-6511952	Island:chr1:6511690-6512110	-0.667984	-3.33155	-3.75589	-0.368248	-5.66166	-5.07243	-6.12567	-5.96501
chr1:6511960-6511961	Island:chr1:6511690-6512110	-1.07127	-3.38521	-2.96777	-0.856965	-4.56386	-6.09008	-2.85462	-4.95922
chr1:6511972-6511973	Island:chr1:6511690-6512110	-0.931246	-4.22656	-3.56338	-0.902026	-4.41028	-3.47338	-5.80716	-5.66899
chr1:6511997-6511998	Island:chr1:6511690-6512110	-1.40306	-2.21078	-2.32232	-0.529994	-1.44772	-2.03527	-2.22691	-1.58676
chr1:6512002-6512003	Island:chr1:6511690-6512110	-2.0011	-3.66442	-4.8237	-1.69442	-5.55455	-4.10213	-5.13205	-4.42047
chr1:6512017-6512018	Island:chr1:6511690-6512110	0.130153	-2.6021	-5.6725	1.16933	-2.74395	-1.00734	-7.9142	-2.11354
chr1:6512020-6512021	Island:chr1:6511690-6512110	-0.16626	-3.23777	-4.31906	-0.35814	-3.0291	-4.42719	-7.20249	-1.63046
chr1:6512036-6512037	Island:chr1:6511690-6512110	-3.57625	-4.3905	-1.88321	-2.07377	-5.55953	-4.27741	-3.87675	-3.47917
chr1:6512056-6512057	Island:chr1:6511690-6512110	-0.977167	-4.88825	-4.32707	-2.01882	-4.94115	-3.74224	-2.7323	-3.71768
chr1:6512060-6512061	Island:chr1:6511690-6512110	-0.577552	-1.06267	-1.32832	-0.242992	-2.59886	-0.577552	-3.42495	-2.84663
chr1:6512073-6512074	Island:chr1:6511690-6512110	-1.28302	-0.362609	-0.983888	-0.24965	-6.10776	-4.66796	-0.535187	0.0256895
chr1:6512084-6512085	Island:chr1:6511690-6512110	-1.38552	-1.33558	-3.17368	-0.128756	-0.977698	-1.88931	-5.29646	-0.249439
chr1:6512094-6512095	Island:chr1:6511690-6512110	-0.0916308	0.165737	-5.06232	1.17682	-2.26836	-5.97856	-4.33094	-1.05923
chr1:6512109-6512110	Island:chr1:6511690-6512110	0.934561	-0.0848738	-3.11319	0.934561	0.934561	0.934561	-2.88832	-0.529521
chr1:12600360-12600361	Island:chr1:12600348-12600556	-4.9372	-6.68827	-7.01907	-3.69222	-5.66369	-3.44086	-5.87098	-1.2911
chr1:12600376-12600377	Island:chr1:12600348-12600556	-3.86384	-5.23583	-3.95011	-2.96613	-5.04341	-1.86105	-4.04007	-1.2871
chr1:12600397-12600398	Island:chr1:12600348-12600556	-3.04797	-3.95256	-3.63337	-2.27125	-3.81328	-2.51797	-2.58799	-1.40413
chr1:12600404-12600405	Island:chr1:12600348-12600556	-5.75079	-7.36119	-4.79761	-3.38637	-5.56219	-4.24104	-2.54243	-0.446269
chr1:12600408-12600409	Island:chr1:12600348-12600556	-5.56142	-6.11256	-5.3403	-3.3879	-5.5841	-2.70262	-3.84265	-2.24608
chr1:12600428-12600429	Island:chr1:12600348-12600556	-1.31924	-1.83748	-1.18104	-0.898446	-1.94442	-2.18297	-1.86987	0.21295
chr1:12600438-12600439	Island:chr1:12600348-12600556	-3.19712	-3.42384	-1.85099	-3.25788	-3.03777	-2.56086	-2.9139	-1.73711
chr1:12600444-12600445	Island:chr1:12600348-12600556	-2.10935	-2.45809	-1.41187	-1.47141	-2.17716	-1.68013	-1.53868	-0.435385
chr1:12600463-12600464	Island:chr1:12600348-12600556	-2.83461	-2.55065	-2.56897	-2.99774	-2.31007	-2.82087	-2.02641	-1.03957
chr1:12600465-12600466	Island:chr1:12600348-12600556	-2.30296	-2.30296	-2.88837	-3.07867	-2.96601	-1.87194	-1.7144	-2.62216
chr1:12600468-12600469	Island:chr1:12600348-12600556	-4.07081	-4.60312	-3.78711	-4.51623	-5.17408	-2.57351	-2.1984	-1.13925
chr1:12600496-12600497	Island:chr1:12600348-12600556	-5.03507	-5.09636	-5.69695	-5.31766	-4.30893	-2.92092	-3.25596	-3.04788
chr1:12600501-12600502	Island:chr1:12600348-12600556	-5.48859	-4.14121	-4.61696	-3.90948	-5.23955	-4.30567	-3.28285	-2.83481
chr1:12600529-12600530	Island:chr1:12600348-12600556	-4.4977	-3.98664	-1.5772	-3.98207	-5.2794	-2.5923	-4.4977	-2.75268
chr1:16847281-16847282	Island:chr1:16847281-16847892	-2.54109	-3.05501	-1.14114	-2.48366	-3.38535	-1.66114	-1.33033	-2.8189
chr1:16847289-16847290	Island:chr1:16847281-16847892	-2.02031	-2.40742	-1.78723	-2.06684	-2.51135	-2.01251	-0.839728	-2.0501
chr1:16847291-16847292	Island:chr1:16847281-16847892	-1.96243	-2.44343	-2.05145	-2.02689	-2.54261	-1.37053	-1.91112	-2.11285
chr1:16847294-16847295	Island:chr1:16847281-16847892	-2.39105	-2.55184	-2.04699	-2.70428	-2.90481	-1.63281	-1.82862	-2.58117
chr1:16847300-16847301	Island:chr1:16847281-16847892	-1.76208	-2.10462	-2.23851	-1.79475	-2.23851	-1.49891	-1.66327	-1.41016
chr1:16847307-16847308	Island:chr1:16847281-16847892	-2.19586	-2.47527	-2.15472	-2.33618	-2.66383	-0.511482	-1.35509	-2.2284
chr1:16847313-16847314	Island:chr1:16847281-16847892	-2.36718	-2.54836	-1.65345	-2.2671	-2.54836	-1.86157	-1.27543	-1.78129
chr1:16847451-16847452	Island:chr1:16847281-16847892	-0.944523	-1.58553	-0.239006	-1.21767	-1.58553	-1.58553	-0.396101	-0.0671092
chr1:16847493-16847494	Island:chr1:16847281-16847892	-2.33509	-2.52149	-0.951107	-2.22979	-2.04384	-2.52149	-2.52149	-2.36986
chr1:16847535-16847536	Island:chr1:16847281-16847892	-2.20011	-1.48565	-2.42532	-2.22911	-2.42532	-2.42532	-2.42532	-2.18213
chr1:16847542-16847543	Island:chr1:16847281-16847892	-2.19222	-2.3094	-2.66695	-2.50915	-2.3531	-2.66695	-2.66695	-2.07848
chr1:16847547-16847548	Island:chr1:16847281-16847892	-1.8243	-1.59728	-1.668	-1.62408	-1.93609	-1.93609	-1.93609	-1.37256
chr1:16847561-16847562	Island:chr1:16847281-16847892	-2.53752	-2.40233	-2.52347	-2.57319	-2.65191	-2.65191	-2.44855	-2.37564
chr1:16847573-16847574	Island:chr1:16847281-16847892	-1.72767	-1.72767	-1.72767	-1.56121	-1.72767	-1.72767	-1.72767	-1.15782
chr1:16847587-16847588	Island:chr1:16847281-16847892	-2.25437	-2.0995	-1.89102	-1.78649	-2.41935	-1.97776	-2.05854	-1.88466
chr1:16847591-16847592	Island:chr1:16847281-16847892	-1.88696	-1.88696	-1.88696	-1.61934	-1.88696	-1.88696	-1.26474	-1.2836
chr1:16847627-16847628	Island:chr1:16847281-16847892	-1.25879	-1.54787	-1.36193	-0.994361	-1.54787	-1.27031	-1.07499	-0.811278
chr1:16847631-16847632	Island:chr1:16847281-16847892	-2.05356	-2.32023	-2.02552	-1.95633	-1.99484	-1.28827	-1.67082	-2.16951
chr1:16847643-16847644	Island:chr1:16847281-16847892	-2.70888	-2.78799	-2.82093	-2.65705	-2.76861	-2.25808	-2.34736	-2.92235
chr1:16847645-16847646	Island:chr1:16847281-16847892	-3.50267	-3.57534	-3.39473	-3.7305	-3.82357	-2.46523	-3.21496	-3.2824
chr1:16847674-16847675	Island:chr1:16847281-16847892	-5.5426	-6.45859	-5.3583	-6.00025	-6.38316	-4.99588	-4.82382	-6.82895
chr1:16847678-16847679	Island:chr1:16847281-16847892	-3.39727	-4.39673	-3.67628	-2.75778	-3.3193	-2.8653	-2.50194	-3.22598
chr1:16847801-16847802	Island:chr1:16847281-16847892	-5.49144	-6.61866	-6.05959	-6.2223	-6.6149	-3.46418	-4.82638	-6.65682
chr1:16847808-16847809	Island:chr1:16847281-16847892	-4.99509	-4.91018	-5.14406	-5.03237	-6.16054	-2.63267	-2.86523	-5.17758
chr1:16847839-16847840	Island:chr1:16847281-16847892	-4.88653	-7.37246	-6.74125	-6.7445	-5.92465	-1.50941	-4.79272	-7.75053
chr1:16847852-16847853	Island:chr1:16847281-16847892	-5.49251	-7.35894	-5.76142	-5.87514	-7.80179	-3.49736	-4.21562	-6.7106
chr1:16847863-16847864	Island:chr1:16847281-16847892	-3.99	-5.24838	-4.07608	-4.58563	-5.13312	-2.55799	-4.67885	-4.61553
chr1:16847879-16847880	Island:chr1:16847281-16847892	-8.59657	-10.9631	-9.50496	-10.6453	-12.3402	-5.0611	-7.11662	-9.12692
chr1:16847887-16847888	Island:chr1:16847281-16847892	-6.17442	-9.98197	-11.4562	-10.84	-11.7718	-2.01323	-5.48372	-8.4276
chr1:16847891-16847892	Island:chr1:16847281-16847892	-6.76895	-11.344	-7.5025	-8.57562	-9.06743	-0.402035	-7.85704	-7.51401
chr1:17022997-17022998	Island:chr1:17022987-17023284	-1.59933	-2.52709	-1.52334	-2.45613	-2.36521	-2.10255	-1.83376	-2.39229
chr1:17023008-17023009	Island:chr1:17022987-17023284	-1.53234	-2.24309	-1.23563	-2.16908	-1.86514	-2.08775	-1.47827	-2.30193
chr1:17023021-17023022	Island:chr1:17022987-17023284	-1.37471	-1.90541	-1.21081	-1.93258	-1.73612	-1.78718	-1.64489	-2.22476
chr1:17023025-17023026	Island:chr1:17022987-17023284	-1.34258	-1.91056	-1.35075	-1.97551	-1.79298	-1.963	-1.67136	-2.10262
chr1:17023037-17023038	Island:chr1:17022987-17023284	-1.46704	-1.97147	-1.10478	-2.06141	-1.86446	-2.20065	-1.75361	-2.08112
chr1:17023045-17023046	Island:chr1:17022987-17023284	-1.48795	-1.72965	-1.66676	-1.98536	-1.70208	-1.90727	-1.6995	-2.1297
chr1:17023061-17023062	Island:chr1:17022987-17023284	-1.25756	-1.91802	-1.62385	-1.85917	-1.66526	-2.13475	-1.672	-2.18527
chr1:17023064-17023065	Island:chr1:17022987-17023284	-1.45338	-1.98793	-1.45724	-2.05048	-1.92179	-2.1358	-1.80919	-2.32118
chr1:17023079-17023080	Island:chr1:17022987-17023284	-1.27847	-1.80428	-1.68817	-2.12785	-1.76886	-2.04448	-1.62388	-2.10968
chr1:17023085-17023086	Island:chr1:17022987-17023284	-1.33845	-1.81103	-1.68092	-1.96912	-1.62162	-2.05535	-1.8524	-2.23838
chr1:17023099-17023100	Island:chr1:17022987-17023284	-1.38507	-1.76048	-1.62414	-1.95048	-1.72458	-1.99382	-1.79573	-2.44256
chr1:17023121-17023122	Island:chr1:17022987-17023284	-1.26985	-1.89794	-1.91532	-2.02553	-1.47511	-1.76573	-1.87498	-2.28902
chr1:17023130-17023131	Island:chr1:17022987-17023284	-1.30346	-1.99343	-1.78517	-2.14955	-1.6981	-1.86141	-2.06281	-2.17561
chr1:17023172-17023173	Island:chr1:17022987-17023284	-1.3585	-2.03263	-1.943	-2.06706	-1.2479	-1.73171	-2.07351	-2.00117
chr1:17023178-17023179	Island:chr1:17022987-17023284	-1.52369	-2.3866	-2.10224	-2.23365	-1.62953	-1.86284	-2.2328	-1.91083
chr1:17023186-17023187	Island:chr1:17022987-17023284	-1.42808	-2.19329	-2.06614	-2.22096	-1.25716	-2.08716	-1.92076	-2.28273
chr1:17023203-17023204	Island:chr1:17022987-17023284	-1.57594	-2.29094	-2.12994	-2.33573	-1.4338	-2.11461	-1.83347	-2.50591
chr1:17023216-17023217	Island:chr1:17022987-17023284	-1.54832	-2.1731	-2.04084	-2.19371	-1.55672	-1.86042	-1.99647	-2.46288
chr1:17023243-17023244	Island:chr1:17022987-17023284	-1.54445	-2.07253	-1.77797	-1.96125	-1.18488	-2.11362	-1.59329	-2.33636
chr1:17023248-17023249	Island:chr1:17022987-17023284	-1.42919	-2.03928	-1.8182	-2.04947	-1.27359	-2.1335	-1.83576	-2.28938
chr1:17051492-17051493	Island:chr1:17051492-17051891	-3.61724	-7.78247	-6.75201	-10.4455	-3.69353	-3.33669	-3.01681	-7.90745
chr1:17051500-17051501	Island:chr1:17051492-17051891	-5.32984	-13.781	-9.27218	-16.7759	-9.82231	-7.96034	-3.07075	-11.5521
chr1:17051518-17051519	Island:chr1:17051492-17051891	-5.03917	-11.4805	-11.6547	-13.7036	-7.67197	-3.07882	-2.13382	-9.53714
chr1:17051533-17051534	Island:chr1:17051492-17051891	-6.91714	-11.5064	-8.52991	-13.7333	-11.964	-4.82271	-3.19025	-13.8481
chr1:17051540-17051541	Island:chr1:17051492-17051891	-6.46878	-11.4224	-8.88797	-11.8007	-9.36906	-5.74859	-2.13273	-11.0986
chr1:17051542-17051543	Island:chr1:17051492-17051891	-5.32441	-10.6029	-5.88551	-12.4803	-11.169	-6.09095	-4.69666	-11.5842
chr1:17051549-17051550	Island:chr1:17051492-17051891	-7.44884	-10.4525	-7.4363	-11.5806	-8.56375	-7.07157	-4.44972	-8.32436
chr1:17051556-17051557	Island:chr1:17051492-17051891	-7.64273	-10.4283	-8.72794	-12.8027	-11.6666	-2.15666	-2.15666	-8.27951
chr1:17051582-17051583	Island:chr1:17051492-17051891	-8.2424	-11.4152	-7.3377	-12.3881	-11.8301	-6.02501	-2.60016	-7.45136
chr1:17051597-17051598	Island:chr1:17051492-17051891	-6.25248	-8.01323	-5.93668	-9.33553	-7.22396	-3.38521	-3.84665	-8.5578
chr1:17051599-17051600	Island:chr1:17051492-17051891	-6.97127	-11.5899	-7.19092	-13.7832	-10.5167	-6.35323	-3.96502	-10.3564
chr1:17051626-17051627	Island:chr1:17051492-17051891	-5.67377	-8.62298	-6.8768	-10.5381	-7.52605	-4.82975	-4.03118	-8.86888
chr1:17051629-17051630	Island:chr1:17051492-17051891	-4.44685	-5.91935	-4.90292	-7.02554	-5.07398	-6.39235	-2.84454	-4.74102
chr1:17051643-17051644	Island:chr1:17051492-17051891	-4.37265	-6.47366	-4.44964	-6.39368	-4.78357	-4.3371	-4.01424	-5.55229
chr1:17051648-17051649	Island:chr1:17051492-17051891	-9.83004	-14.9883	-10.9367	-15.2438	-9.76946	-5.77197	-2.74295	-10.6983
chr1:17051655-17051656	Island:chr1:17051492-17051891	-10.0204	-14.8462	-10.2686	-14.0344	-11.1179	-7.22221	-5.19797	-10.6698
chr1:17051671-17051672	Island:chr1:17051492-17051891	-6.84801	-14.7396	-11.2194	-14.427	-11.6077	-3.77794	-4.70064	-12.2866
chr1:17051674-17051675	Island:chr1:17051492-17051891	-6.44332	-9.29351	-6.2617	-9.17156	-10.3933	-4.30873	-1.47426	-6.39669
chr1:17051688-17051689	Island:chr1:17051492-17051891	-5.55275	-7.42258	-5.51648	-7.13829	-4.39363	-5.03665	-1.61162	-6.04595
chr1:17051695-17051696	Island:chr1:17051492-17051891	-4.82172	-5.7179	-4.94218	-6.07013	-4.94925	-3.8103	-2.48829	-5.41446
chr1:17051700-17051701	Island:chr1:17051492-17051891	-8.86573	-13.1803	-7.5507	-12.7432	-9.57491	-5.61552	-2.85098	-3.90801
chr1:17051704-17051705	Island:chr1:17051492-17051891	-6.31644	-8.44485	-7.5604	-10.1079	-7.53451	-5.81398	-3.04105	-7.59957
chr1:17051711-17051712	Island:chr1:17051492-17051891	-9.15472	-19.2009	-13.7678	-21.7102	-12.8213	-1.52264	-6.30189	-11.0736
chr1:17051726-17051727	Island:chr1:17051492-17051891	-4.00779	-9.02928	-7.8038	-11.8556	-9.5672	1.09519	-0.691481	-6.36848
chr1:17051729-17051730	Island:chr1:17051492-17051891	-3.88469	-5.71015	-5.28504	-6.68713	-4.23232	-1.18055	-3.67674	-4.10037
chr1:17051774-17051775	Island:chr1:17051492-17051891	-11.7339	-16.7215	-16.0194	-21.793	-16.0513	-6.5576	-7.23609	-11.6125
chr1:17051785-17051786	Island:chr1:17051492-17051891	-6.11544	-9.6206	-10.7197	-12.1715	-11.0977	-1.1673	-5.69995	-4.66815
chr1:17051791-17051792	Island:chr1:17051492-17051891	-10.7852	-11.972	-13.5763	-18.4463	-10.5074	-10.2851	-10.08	-6.52415
chr1:17051794-17051795	Island:chr1:17051492-17051891	-14.1625	-20.2963	-13.9622	-25.3644	-13.1986	-11.4891	-10.5721	-13.6214
chr1:17051818-17051819	Island:chr1:17051492-17051891	-9.0291	-10.2861	-13.3426	-14.7807	-9.57827	-7.60648	-6.39308	-6.29656
chr1:17051830-17051831	Island:chr1:17051492-17051891	-3.81891	-7.28277	-6.90706	-12.2177	-11.0966	-0.997587	-3.67182	-5.8012
chr1:17051838-17051839	Island:chr1:17051492-17051891	-6.97724	-11.8539	-10.1535	-16.655	-12.7607	-6.02391	-6.72057	-5.62588
chr1:17051845-17051846	Island:chr1:17051492-17051891	-2.2708	-2.67155	-2.64022	-4.36211	-3.00909	-1.83457	-1.12392	-1.15081
chr1:17051859-17051860	Island:chr1:17051492-17051891	-3.46679	-6.54942	-7.19171	-9.74094	-6.42088	-2.12257	-3.21491	-4.71132
chr1:17051868-17051869	Island:chr1:17051492-17051891	-5.46845	-7.95683	-12.5105	-13.4163	-14.1043	-1.53107	-4.57221	-4.44438
chr1:17051885-17051886	Island:chr1:17051492-17051891	0.634419	-0.163968	0.204631	-0.194197	1.2053	-0.529732	-1.96508	-0.529732
chr1:17186293-17186294	Island:chr1:17186112-17186523	-3.60288	-5.6576	-4.9129	-5.92974	-6.12342	-4.52342	-5.2331	-5.58224
chr1:17186314-17186315	Island:chr1:17186112-17186523	-2.48236	-3.15772	-2.22868	-2.35831	-3.07079	-3.00787	-3.09992	-2.72384
chr1:17186319-17186320	Island:chr1:17186112-17186523	-4.57769	-6.55293	-4.7976	-7.04078	-6.74363	-5.93263	-6.4839	-5.72666
chr1:17186330-17186331	Island:chr1:17186112-17186523	-6.16516	-9.33974	-6.65646	-9.43466	-8.21392	-8.5353	-8.84844	-7.70861
chr1:17186334-17186335	Island:chr1:17186112-17186523	-5.02233	-6.12193	-5.20223	-6.25448	-5.8825	-3.92901	-6.65979	-5.94523
chr1:17186345-17186346	Island:chr1:17186112-17186523	-5.98206	-10.5777	-9.04812	-11.197	-7.34677	-9.07687	-11.6351	-7.56104
chr1:17186348-17186349	Island:chr1:17186112-17186523	-3.27733	-4.38541	-2.59666	-3.89556	-2.01167	-3.83649	-4.9082	-3.93392
chr1:17186371-17186372	Island:chr1:17186112-17186523	-4.84932	-5.89958	-4.87656	-5.33631	-5.577	-4.54251	-5.31368	-5.20945
chr1:17186385-17186386	Island:chr1:17186112-17186523	-4.42045	-5.14384	-3.50124	-4.85803	-5.09579	-5.37719	-5.37719	-4.77293
chr1:17186396-17186397	Island:chr1:17186112-17186523	-7.58862	-11.4691	-7.86058	-10.8409	-11.2104	-7.83607	-12.5039	-9.8055
chr1:17186402-17186403	Island:chr1:17186112-17186523	-3.8766	-5.48432	-4.10357	-5.05978	-5.80587	-4.296	-5.52581	-4.04885
chr1:17186405-17186406	Island:chr1:17186112-17186523	-5.27286	-7.82964	-5.18633	-7.79686	-8.19985	-6.7807	-7.10345	-6.39565
chr1:17198632-17198633	Island:chr1:17198627-17200049	-2.18132	-3.92106	-3.03571	-4.14642	-4.56495	-2.22119	-3.58018	-3.72537
chr1:17198639-17198640	Island:chr1:17198627-17200049	-3.33875	-7.69734	-6.32377	-7.01024	-8.09993	-4.51887	-6.17979	-5.44127
chr1:17198677-17198678	Island:chr1:17198627-17200049	-4.69415	-8.68745	-6.41541	-9.14827	-10.1834	-4.05314	-9.21395	-7.01267
chr1:17198710-17198711	Island:chr1:17198627-17200049	-3.59822	-4.68482	-3.61497	-4.78834	-5.35992	-2.7238	-5.2805	-4.12841
chr1:17198724-17198725	Island:chr1:17198627-17200049	-4.18129	-5.91247	-5.18584	-6.13852	-6.72455	-3.97145	-5.6022	-3.92416
chr1:17198730-17198731	Island:chr1:17198627-17200049	-4.24578	-6.24641	-6.05569	-6.51175	-7.01341	-3.80434	-5.8856	-4.16467
chr1:17198732-17198733	Island:chr1:17198627-17200049	-4.70124	-5.88066	-5.26911	-6.60211	-7.12888	-3.77879	-5.49626	-3.97112
chr1:17198738-17198739	Island:chr1:17198627-17200049	-5.56587	-5.84636	-6.87645	-7.06601	-8.39288	-3.49366	-7.75402	-4.34525
chr1:17198761-17198762	Island:chr1:17198627-17200049	-3.74083	-4.95503	-4.17072	-5.00706	-5.81352	-4.12379	-4.24803	-3.88502
chr1:17198763-17198764	Island:chr1:17198627-17200049	-4.51543	-4.78382	-4.22846	-5.59885	-6.25767	-4.08989	-5.16475	-3.75442
chr1:17198769-17198770	Island:chr1:17198627-17200049	-4.31162	-4.78061	-4.46971	-5.48464	-5.68818	-4.77686	-4.93828	-3.90294
chr1:17198778-17198779	Island:chr1:17198627-17200049	-4.77142	-4.71633	-4.95872	-5.73815	-6.46777	-4.82345	-5.16574	-4.17308
chr1:17198785-17198786	Island:chr1:17198627-17200049	-3.35057	-4.00957	-3.40822	-4.41587	-4.76612	-3.54024	-3.47446	-2.52845
chr1:17198789-17198790	Island:chr1:17198627-17200049	-5.40573	-6.63293	-5.81378	-6.96346	-7.62504	-6.18583	-6.82442	-4.4696
chr1:17198812-17198813	Island:chr1:17198627-17200049	-3.98849	-5.46429	-3.96569	-5.6148	-5.24645	-4.79527	-4.98212	-3.89865
chr1:17198820-17198821	Island:chr1:17198627-17200049	-4.98719	-4.90952	-4.82668	-6.64761	-6.05724	-5.74387	-5.74387	-4.38528
chr1:17198846-17198847	Island:chr1:17198627-17200049	-3.77153	-4.83587	-4.79392	-5.82554	-5.07076	-4.50556	-5.14783	-3.91201
chr1:17198850-17198851	Island:chr1:17198627-17200049	-3.53712	-3.92505	-4.05077	-4.99696	-5.21815	-4.12183	-4.45405	-3.98813
chr1:17198855-17198856	Island:chr1:17198627-17200049	-3.26837	-3.57397	-3.38918	-3.96839	-3.88021	-4.41394	-3.61335	-3.63761
chr1:17198865-17198866	Island:chr1:17198627-17200049	-3.71955	-5.17066	-4.7337	-5.36923	-5.08775	-4.87701	-4.48407	-4.10537
chr1:17198878-17198879	Island:chr1:17198627-17200049	-2.7101	-3.6437	-2.87467	-3.99787	-4.13309	-3.45299	-3.30725	-2.93409
chr1:17198884-17198885	Island:chr1:17198627-17200049	-2.44466	-2.60904	-2.63611	-3.06925	-3.13952	-2.88257	-3.13952	-1.98837
chr1:17198892-17198893	Island:chr1:17198627-17200049	-2.24013	-2.01235	-1.55066	-2.40528	-2.40528	-2.40528	-0.213942	-2.16788
chr1:17198902-17198903	Island:chr1:17198627-17200049	-1.86721	-1.98942	-2.01494	-2.26409	-1.81445	-2.41592	-0.611513	-2.23821
chr1:17198904-17198905	Island:chr1:17198627-17200049	-3.55947	-4.71137	-3.98461	-4.54446	-4.85831	-3.78075	-2.27217	-3.93993
chr1:17198913-17198914	Island:chr1:17198627-17200049	-2.27312	-2.27312	-2.72757	-2.32613	-2.72757	-2.72757	-1.12184	-2.53175
chr1:17198921-17198922	Island:chr1:17198627-17200049	-2.99199	-3.44702	-3.77813	-4.41825	-4.58625	-4.28579	-2.20873	-3.71827
chr1:17199139-17199140	Island:chr1:17198627-17200049	-1.61806	-1.32464	-1.03121	-1.91149	-1.91149	-1.91149	-1.91149	-1.41633
chr1:17199165-17199166	Island:chr1:17198627-17200049	-2.72135	-1.87742	-2.02726	-2.85108	-3.06251	-3.06251	-2.8037	-3.06251
chr1:17199173-17199174	Island:chr1:17198627-17200049	-1.9069	-2.23099	-1.70815	-2.24636	-2.35237	-2.35237	-2.35237	-2.05327
chr1:17199204-17199205	Island:chr1:17198627-17200049	-2.40764	-2.10161	-1.78737	-2.31925	-2.47601	-2.14357	-2.47601	-2.24087
chr1:17199239-17199240	Island:chr1:17198627-17200049	-2.73246	-2.23492	-2.36443	-2.85798	-2.08595	-2.91178	-2.70257	-2.6221
chr1:17199256-17199257	Island:chr1:17198627-17200049	-2.78092	-1.96882	-2.33932	-2.8609	-2.77004	-2.91312	-2.91312	-2.76816
chr1:17199260-17199261	Island:chr1:17198627-17200049	-2.80916	-2.67342	-2.41708	-3.16131	-3.12639	-3.25813	-3.16993	-3.00115
chr1:17199294-17199295	Island:chr1:17198627-17200049	-3.40005	-2.95675	-3.02083	-3.32849	-3.07593	-3.55177	-3.41753	-2.68213
chr1:17199302-17199303	Island:chr1:17198627-17200049	-1.20931	-0.468278	-0.806263	-0.924178	-1.66888	-1.48784	-1.5331	-1.10331
chr1:17199324-17199325	Island:chr1:17198627-17200049	-3.41097	-3.09459	-3.25667	-3.40783	-3.21409	-3.86972	-3.01527	-3.25983
chr1:17199331-17199332	Island:chr1:17198627-17200049	-3.02879	-2.78862	-2.79307	-3.16477	-3.47672	-3.52052	-3.04816	-2.69384
chr1:17199333-17199334	Island:chr1:17198627-17200049	-1.06722	-0.518662	-0.340396	-1.24521	-1.51533	-1.51533	-1.40459	-1.20703
chr1:17199352-17199353	Island:chr1:17198627-17200049	-2.59874	-2.18124	-1.83247	-2.61363	-2.6488	-2.6488	-2.54302	-2.6641
chr1:17199360-17199361	Island:chr1:17198627-17200049	-2.84736	-2.55564	-2.64133	-3.02888	-2.93979	-3.11555	-3.11555	-2.79125
chr1:17199370-17199371	Island:chr1:17198627-17200049	-1.95489	-2.03997	-2.25866	-1.96541	-2.16471	-1.99711	-1.94649	-1.70341
chr1:17199384-17199385	Island:chr1:17198627-17200049	-2.5594	-2.34502	-2.0507	-2.66579	-2.52605	-2.23791	-2.19371	-2.22269
chr1:17199403-17199404	Island:chr1:17198627-17200049	-1.91636	-2.07997	-1.48315	-2.07997	-1.78819	-2.07997	-1.62228	-1.61927
chr1:17199438-17199439	Island:chr1:17198627-17200049	-2.40594	-2.86237	-2.63792	-2.94173	-2.52878	-2.42303	-2.28881	-2.38208
chr1:17199441-17199442	Island:chr1:17198627-17200049	-2.68064	-2.90996	-2.98008	-3.08576	-2.3739	-2.51378	-2.1325	-2.36695
chr1:17199449-17199450	Island:chr1:17198627-17200049	-2.34267	-2.59615	-2.40755	-2.62403	-2.23448	-2.4761	-1.95859	-1.58659
chr1:17199455-17199456	Island:chr1:17198627-17200049	-2.17565	-2.73976	-2.45671	-2.51764	-2.46107	-2.26613	-1.88316	-1.983
chr1:17199462-17199463	Island:chr1:17198627-17200049	-1.74897	-2.24606	-2.32991	-2.26398	-1.89427	-1.7897	-2.17661	-1.93397
chr1:17199474-17199475	Island:chr1:17198627-17200049	-2.10213	-2.28161	-2.34753	-2.29001	-2.43701	-1.71855	-2.21112	-1.91917
chr1:17199504-17199505	Island:chr1:17198627-17200049	-1.36059	-1.5477	-1.46818	-1.57662	-1.24345	-1.37221	-1.86579	-1.72265
chr1:17199509-17199510	Island:chr1:17198627-17200049	-1.51109	-1.85347	-1.47067	-1.85347	-1.85347	-1.40893	-1.85347	-1.85347
chr1:17199524-17199525	Island:chr1:17198627-17200049	-1.82067	-1.8722	-1.73693	-2.05656	-2.23291	-2.23291	-2.23291	-1.63959
chr1:17199530-17199531	Island:chr1:17198627-17200049	-1.58578	-1.75643	-1.95596	-1.95596	-1.42008	-1.95596	-1.39608	-1.58456
chr1:17199548-17199549	Island:chr1:17198627-17200049	-1.79882	-1.75861	-2.51639	-1.88095	-2.16003	-1.76294	-1.70499	-2.37904
chr1:17199565-17199566	Island:chr1:17198627-17200049	-1.46097	-1.23442	-1.69484	-2.05252	-2.05252	-1.61309	-0.812179	-2.05252
chr1:17199574-17199575	Island:chr1:17198627-17200049	-1.63566	-1.53394	-1.88684	-1.68543	-2.55111	-2.55111	-0.825007	-1.5547
chr1:17199580-17199581	Island:chr1:17198627-17200049	-1.83657	-2.1591	-2.30006	-2.63233	-2.19853	-1.25438	-0.649252	-1.50535
chr1:17199584-17199585	Island:chr1:17198627-17200049	-1.76129	-1.55226	-1.1598	-1.74106	-2.38837	-1.79818	-1.1535	-1.76775
chr1:17199604-17199605	Island:chr1:17198627-17200049	-2.04536	-1.54543	-2.05904	-2.47387	-2.47387	-2.47387	-1.67261	-1.46886
chr1:17199608-17199609	Island:chr1:17198627-17200049	-2.18953	-1.69963	-2.39447	-1.81245	-2.36263	-1.89653	-1.80398	-1.45947
chr1:17199614-17199615	Island:chr1:17198627-17200049	-1.38918	-1.7553	-1.7553	-1.27476	-1.40931	-1.7553	-1.0345	-1.16555
chr1:17199621-17199622	Island:chr1:17198627-17200049	-1.75405	-1.67586	-2.15725	-2.15725	-2.15725	-2.15725	-1.8134	-1.6381
chr1:17199623-17199624	Island:chr1:17198627-17200049	-1.8189	-1.34497	-1.64087	-2.10937	-2.10937	-2.10937	-0.947486	-1.27147
chr1:17199644-17199645	Island:chr1:17198627-17200049	-2.24662	-0.938149	-1.38972	-1.57872	-2.66656	-1.44475	-2.66656	-1.40112
chr1:17199647-17199648	Island:chr1:17198627-17200049	-1.97754	-1.52356	-1.89277	-1.44304	-2.05944	-2.07031	-1.96941	-1.73324
chr1:17199660-17199661	Island:chr1:17198627-17200049	-1.71662	-0.995914	-1.50659	-1.49022	-1.84622	-1.39163	-1.18222	-0.877428
chr1:17199666-17199667	Island:chr1:17198627-17200049	-1.50661	-2.32974	-1.89257	-2.10745	-2.32974	-2.32974	-1.51849	-1.29432
chr1:17199672-17199673	Island:chr1:17198627-17200049	-1.12914	-1.54248	-0.222889	-1.54248	-1.54248	-1.54248	-1.11783	-0.966171
chr1:17199687-17199688	Island:chr1:17198627-17200049	-2.19187	-1.74714	-0.969904	-2.05322	-2.44622	-1.70806	-1.99549	-1.83624
chr1:17199700-17199701	Island:chr1:17198627-17200049	-2.48521	-1.8924	-0.786038	-2.34941	-2.50777	-1.88023	-2.26346	-1.9042
chr1:17199707-17199708	Island:chr1:17198627-17200049	-2.28134	-1.90808	-0.896554	-2.07481	-2.39481	-1.8157	-2.28178	-1.96276
chr1:17199803-17199804	Island:chr1:17198627-17200049	-2.16483	-2.26103	-1.18093	-2.90692	-2.79857	-2.15289	-1.88692	-2.12029
chr1:17199806-17199807	Island:chr1:17198627-17200049	-2.8021	-2.91281	-2.31259	-3.58015	-2.64233	-1.99531	-2.31749	-2.33661
chr1:17199835-17199836	Island:chr1:17198627-17200049	-2.3173	-2.17995	-1.54209	-3.08156	-2.65778	-2.19876	-1.75111	-2.322
chr1:17199838-17199839	Island:chr1:17198627-17200049	-2.37426	-2.32445	-1.48903	-3.2848	-2.92827	-2.15407	-2.31472	-1.95822
chr1:17199866-17199867	Island:chr1:17198627-17200049	-2.26336	-1.99126	-1.24845	-3.48112	-3.06934	-2.19246	-2.20697	-2.18225
chr1:17199942-17199943	Island:chr1:17198627-17200049	-1.77414	-1.67784	-0.824575	-3.09492	-3.31789	-0.724128	-2.43722	-2.94415
chr1:17199964-17199965	Island:chr1:17198627-17200049	-2.36033	-1.70738	-0.797497	-2.72918	-3.10457	-0.39179	-2.88044	-2.98711
chr1:17199972-17199973	Island:chr1:17198627-17200049	-2.03237	-1.85608	-0.530279	-2.74945	-2.97986	0.472613	-2.44405	-2.67818
chr1:17199978-17199979	Island:chr1:17198627-17200049	-1.73312	-1.19647	-0.107061	-2.51843	-2.64022	0.160869	-2.59543	-2.35949
chr1:17199981-17199982	Island:chr1:17198627-17200049	-1.62586	-1.33926	-0.452163	-2.44641	-2.64545	0.865417	-2.22364	-2.43301
chr1:17199984-17199985	Island:chr1:17198627-17200049	-2.0996	-1.24155	-0.288151	-2.70106	-3.09369	1.0165	-2.3699	-2.73932
chr1:17199994-17199995	Island:chr1:17198627-17200049	-1.06896	-1.39675	-0.440558	-2.17079	-2.62342	-1.7074	-1.76846	-1.94845
chr1:17199996-17199997	Island:chr1:17198627-17200049	-1.36697	-0.409746	0.3068	-1.80631	-2.08169	-0.870972	-1.51539	-1.86496
chr1:17200012-17200013	Island:chr1:17198627-17200049	-1.74376	-1.03761	-1.03189	-2.38774	-2.4349	0.886514	-1.60292	-2.54943
chr1:17200014-17200015	Island:chr1:17198627-17200049	-1.92222	-1.40606	-0.838686	-2.1511	-2.61564	0.764458	-1.72469	-2.45282
chr1:17200023-17200024	Island:chr1:17198627-17200049	-1.72705	-1.09766	-0.0117542	-2.04959	-1.55012	0.977193	-1.12749	-2.00398
chr1:17200028-17200029	Island:chr1:17198627-17200049	-1.9468	-1.22319	-1.28177	-2.06117	-2.13614	0.245268	-1.11994	-1.81141
chr1:17200035-17200036	Island:chr1:17198627-17200049	-1.91794	-1.24978	-0.73158	-2.02006	-2.25571	0.193782	-0.76935	-2.11962
chr1:17200048-17200049	Island:chr1:17198627-17200049	-1.60042	-1.26515	-0.456248	-1.80996	-2.79781	1.15358	-0.764348	-1.76477
chr1:18152379-18152380	Island:chr1:18152379-18152842	-2.26252	-4.84207	-5.24474	0.208118	-3.15084	-1.31868	-1.13906	-6.84115
chr1:18152381-18152382	Island:chr1:18152379-18152842	-2.16876	-5.80206	-5.91702	-0.365496	-2.85153	-2.1518	-3.1671	-4.10708
chr1:18152403-18152404	Island:chr1:18152379-18152842	-1.86038	-1.96785	-4.189	-1.96785	-3.12114	-0.150545	-7.89092	-4.189
chr1:18152414-18152415	Island:chr1:18152379-18152842	-1.77642	-6.5384	-3.64268	-2.72115	-6.38637	-3.87785	-1.43901	-6.28428
chr1:18152420-18152421	Island:chr1:18152379-18152842	-1.93715	-3.52026	-2.93978	-2.56121	-5.14559	-3.46497	-3.90724	-3.68611
chr1:18152428-18152429	Island:chr1:18152379-18152842	-2.20789	-3.91467	-4.60272	-2.71394	-2.90282	-2.09334	-2.01745	-4.35235
chr1:18152438-18152439	Island:chr1:18152379-18152842	-2.25442	-3.5638	-2.25442	-1.43225	-4.92168	-1.25516	-0.103298	-3.08766
chr1:18152441-18152442	Island:chr1:18152379-18152842	-0.863926	-3.08556	-1.43651	-1.15022	-1.01237	-1.89458	-2.63894	-2.27541
chr1:19110721-19110722	Island:chr1:19110721-19110932	-0.624055	-1.27444	0.115423	-0.99015	-1.62191	-1.62191	-1.62191	-1.42335
chr1:19110734-19110735	Island:chr1:19110721-19110932	-0.716325	-1.87648	-2.64169	-0.598687	-2.12453	-2.92378	-2.69542	-2.46706
chr1:19110892-19110893	Island:chr1:19110721-19110932	-0.893918	-0.955272	-1.13933	-0.835231	-1.87558	-0.997747	-1.81746	-1.66522
chr1:19110910-19110911	Island:chr1:19110721-19110932	-0.698868	-0.873489	-1.1287	-0.419474	-2.09584	-2.09584	-2.09584	-2.09584
chr1:19110916-19110917	Island:chr1:19110721-19110932	-0.930901	-0.873457	-1.17482	-0.276895	-1.98788	-2.12	-2.12	-2.12
chr1:19110919-19110920	Island:chr1:19110721-19110932	-1.26251	-0.948343	-1.60809	-0.934684	-2.22526	-1.09561	-1.50686	-2.33694
chr1:19110922-19110923	Island:chr1:19110721-19110932	-1.22452	-0.761773	-1.49599	-0.693367	-2.3351	-1.81066	-2.3351	-2.3351
chr1:19110924-19110925	Island:chr1:19110721-19110932	-1.00021	-0.915566	-1.42563	-0.635717	-2.25145	-1.73531	-1.77502	-1.93383
chr1:19110928-19110929	Island:chr1:19110721-19110932	-1.13803	-0.97533	-1.48464	-1.63319	-2.37593	-2.37593	-1.91492	-2.20453
chr1:19110931-19110932	Island:chr1:19110721-19110932	-1.25229	-1.33475	-1.99689	-0.885035	-1.82436	-1.74385	-2.38796	-1.73146
chr1:21948709-21948710	Island:chr1:21948675-21949263	-6.95528	-5.38909	-6.67897	-4.78427	-6.97114	-3.67272	-7.56317	-7.17412
chr1:21948721-21948722	Island:chr1:21948675-21949263	-4.11184	-3.69227	-4.4958	-3.12131	-5.0602	-1.69592	-3.4413	-4.06368
chr1:21948733-21948734	Island:chr1:21948675-21949263	-8.66045	-7.24306	-8.49103	-6.25089	-8.66045	-3.72085	-7.30507	-6.80572
chr1:21948737-21948738	Island:chr1:21948675-21949263	-4.53038	-3.27727	-3.49162	-2.96718	-5.52366	-4.76634	-5.91538	-3.70568
chr1:21948757-21948758	Island:chr1:21948675-21949263	-1.57518	-1.31047	-2.01635	-1.80173	-1.68547	-1.02371	-2.01635	-1.15785
chr1:27189956-27189957	Island:chr1:27189913-27190128	-10.0751	-12.9948	-10.8545	-11.6095	-13.3998	-3.93717	-12.121	-12.5423
chr1:27189985-27189986	Island:chr1:27189913-27190128	-10.0583	-12.818	-11.2848	-15.0258	-8.5723	-6.74664	-17.0637	-11.2848
chr1:27189991-27189992	Island:chr1:27189913-27190128	-6.10034	-12.1443	-9.59671	-11.7929	-12.1201	-5.7021	-12.5835	-11.7929
chr1:27189997-27189998	Island:chr1:27189913-27190128	-9.01249	-11.9286	-9.64382	-10.35	-7.80714	-8.28575	-10.8661	-10.9513
chr1:27190036-27190037	Island:chr1:27189913-27190128	-11.2941	-14.3391	-12.7038	-14.8315	-15.3368	-10.6333	-16.5721	-12.612
chr1:27190042-27190043	Island:chr1:27189913-27190128	-12.558	-16.5025	-14.1927	-17.5831	-15.3351	-12.3096	-15.5042	-16.4312
chr1:27190045-27190046	Island:chr1:27189913-27190128	-12.3946	-16.6502	-15.848	-17.0773	-17.1625	-13.1665	-17.3256	-15.2596
chr1:27190052-27190053	Island:chr1:27189913-27190128	-12.5788	-16.2801	-14.951	-17.8691	-18.41	-10.5785	-17.8691	-18.9827
chr1:27190088-27190089	Island:chr1:27189913-27190128	-8.23444	-16.7121	-11.9488	-13.4298	-12.3019	-9.37093	-13.85	-11.0757
chr1:27190099-27190100	Island:chr1:27189913-27190128	-7.67841	-11.1819	-9.56157	-9.82776	-12.1786	-10.5585	-11.7586	-10.6895
chr1:27190111-27190112	Island:chr1:27189913-27190128	-7.98354	-14.2431	-12.5986	-9.75624	-14.8305	-9.41389	-9.27916	-11.5022
chr1:27190117-27190118	Island:chr1:27189913-27190128	-6.79645	-16.6754	-15.5573	-12.7164	-13.6939	-14.0862	-10.8988	-12.9485
chr1:27190127-27190128	Island:chr1:27189913-27190128	-4.31776	-13.0056	-22.3801	-9.41085	-13.8416	-14.5489	-17.1256	-11.622
chr1:39547918-39547919	Island:chr1:39547014-39547959	-3.51317	-8.24694	-5.87799	-8.65305	-8.41174	-1.65509	-4.06818	-4.67145
chr1:39547928-39547929	Island:chr1:39547014-39547959	-2.79083	-5.46289	-2.8596	-4.68191	-3.80329	-1.03729	-2.6466	-3.00423
chr1:39547958-39547959	Island:chr1:39547014-39547959	-4.56885	-5.09288	-4.55266	-5.05224	-6.51297	-3.42859	-5.2509	-3.21369
chr1:40598839-40598840	Island:chr1:40598509-40599209	-6.43645	-7.60057	-4.33584	-6.52244	-8.02182	-1.87851	-7.12825	-6.58838
chr1:40598844-40598845	Island:chr1:40598509-40599209	-4.29299	-4.42292	-3.78403	-4.25383	-4.27709	-0.948972	-4.52361	-3.76305
chr1:40598853-40598854	Island:chr1:40598509-40599209	-5.44225	-5.45375	-3.71527	-5.31835	-5.51894	-3.69738	-4.93221	-4.32374
chr1:40598856-40598857	Island:chr1:40598509-40599209	-6.70306	-8.60391	-5.77755	-6.97894	-8.75241	-0.662871	-8.18315	-6.74761
chr1:40598871-40598872	Island:chr1:40598509-40599209	-3.84739	-4.6531	-3.12186	-4.04311	-4.87492	-1.38132	-4.46631	-4.07866
chr1:40598889-40598890	Island:chr1:40598509-40599209	-6.52461	-10.2788	-6.3369	-8.71691	-9.80577	-1.26876	-9.62181	-6.81762
chr1:40598905-40598906	Island:chr1:40598509-40599209	-5.27713	-8.37193	-4.31849	-7.2007	-9.32693	-2.9575	-8.14072	-5.36755
chr1:40598935-40598936	Island:chr1:40598509-40599209	-3.75187	-8.40989	-6.32921	-6.29911	-9.54333	-1.86181	-5.74139	-6.45194
chr1:40598938-40598939	Island:chr1:40598509-40599209	-3.03687	-4.70019	-3.56073	-4.85345	-5.71971	-2.76911	-4.42432	-3.9624
chr1:40598953-40598954	Island:chr1:40598509-40599209	-3.95688	-10.0128	-6.95343	-8.31713	-11.9086	-1.54775	-6.05715	-7.11364
chr1:40598956-40598957	Island:chr1:40598509-40599209	-2.5882	-4.7604	-3.48241	-4.63154	-4.98154	-0.180553	-3.79541	-3.59385
chr1:41120052-41120053	Island:chr1:41119853-41120136	-0.71567	-0.693094	-0.693094	-1.46069	-1.05213	-1.46069	-1.46069	-0.359356
chr1:41120077-41120078	Island:chr1:41119853-41120136	-2.49849	-3.16164	-2.26885	-3.71818	-3.71818	-2.46596	-1.26285	-3.38156
chr1:41120081-41120082	Island:chr1:41119853-41120136	-4.83365	-5.98637	-5.43702	-5.71031	-4.71109	-4.33361	-4.71109	-6.25533
chr1:41120098-41120099	Island:chr1:41119853-41120136	-4.02462	-4.43233	-3.75938	-3.68124	-4.88325	-2.09219	-3.67531	-2.95231
chr1:41120111-41120112	Island:chr1:41119853-41120136	-5.46496	-7.79134	-6.81103	-8.90301	-9.31708	-4.0335	-7.1639	-7.25854
chr1:41120114-41120115	Island:chr1:41119853-41120136	-4.4894	-6.77912	-7.53321	-6.9555	-8.92437	-3.06067	-5.81745	-4.62825
chr1:41120116-41120117	Island:chr1:41119853-41120136	-6.61519	-11.6248	-7.69168	-12.0909	-12.0837	-4.13411	-10.1906	-8.08945
chr1:41120126-41120127	Island:chr1:41119853-41120136	-5.08194	-11.678	-9.322	-12.2717	-17.3074	-2.7463	-9.15141	-7.80062
chr1:41120135-41120136	Island:chr1:41119853-41120136	-6.08915	-8.10957	-7.40132	-8.75729	-10.24	-3.57719	-5.98033	-7.78633
chr1:42611528-42611529	Island:chr1:42611486-42611691	-1.70287	-2.70819	-0.861866	-3.00929	-2.17216	-2.04113	-1.35323	-2.56525
chr1:42611540-42611541	Island:chr1:42611486-42611691	-1.19771	-2.88153	-1.53463	-2.35584	-1.96344	-1.53463	-1.62291	-2.58521
chr1:42611542-42611543	Island:chr1:42611486-42611691	-1.70327	-3.44565	-1.73573	-2.31245	-3.09888	-1.96292	-1.96292	-2.66721
chr1:42611546-42611547	Island:chr1:42611486-42611691	-1.1951	-2.80184	-1.2569	-2.33544	-2.13972	-0.594779	-1.99578	-2.49285
chr1:42611560-42611561	Island:chr1:42611486-42611691	-1.07222	-2.50107	-1.2675	-1.69172	-1.95096	-0.952055	-1.68352	-2.24387
chr1:42611562-42611563	Island:chr1:42611486-42611691	-1.01945	-2.85782	-1.34197	-2.09699	-2.18411	-1.10136	-1.85458	-2.70544
chr1:42611567-42611568	Island:chr1:42611486-42611691	-0.918123	-2.24572	-0.969184	-1.69255	-1.85525	-0.823294	-1.34054	-1.92963
chr1:42611576-42611577	Island:chr1:42611486-42611691	-0.731349	-2.04368	-0.645187	-1.99837	-1.37916	-0.588566	-1.27273	-1.62562
chr1:42611603-42611604	Island:chr1:42611486-42611691	-0.864342	-2.11555	-0.751069	-2.06942	-1.79266	-1.79266	-2.20596	-1.6737
chr1:42611607-42611608	Island:chr1:42611486-42611691	-0.453076	-1.17654	-0.0372164	-1.94227	-0.884061	-1.17654	-1.87388	-1.46167
chr1:42611613-42611614	Island:chr1:42611486-42611691	-0.641327	-2.52917	-1.11329	-2.04093	-2.35219	-1.72009	-2.28293	-1.11329
chr1:42611621-42611622	Island:chr1:42611486-42611691	-0.519697	-1.78791	-1.07013	-1.13946	-1.88745	-0.906672	-1.84488	-0.73737
chr1:42611626-42611627	Island:chr1:42611486-42611691	-0.905758	-2.18307	-1.47834	-1.71325	-2.18307	-0.820604	-1.84245	-1.56377
chr1:42611643-42611644	Island:chr1:42611486-42611691	-1.24328	-2.32665	-1.24771	-1.74374	-2.27461	-1.19726	-2.16367	-1.57199
chr1:42611666-42611667	Island:chr1:42611486-42611691	-2.55216	-4.64184	-1.77599	-2.55216	-3.56715	-1.47432	-4.17166	-2.88651
chr1:42611670-42611671	Island:chr1:42611486-42611691	-1.76502	-3.5186	-1.45328	-2.46645	-2.3712	-1.23588	-2.7441	-2.48594
chr1:43472918-43472919	Island:chr1:43472868-43473334	-6.27445	-3.65357	-6.03619	-5.66647	-4.05067	-4.06794	0.195288	-4.67469
chr1:43472944-43472945	Island:chr1:43472868-43473334	-6.11765	-4.4353	-6.39226	-5.64216	-4.66176	-5.06542	-6.30358	-3.30638
chr1:43472956-43472957	Island:chr1:43472868-43473334	-4.31746	-2.34814	-3.54744	-4.77568	-2.60802	-3.379	-3.33568	-2.89389
chr1:43472960-43472961	Island:chr1:43472868-43473334	-2.89773	-2.8785	-3.12463	-2.76159	-2.91108	-2.8221	-2.08738	-2.03552
chr1:43472995-43472996	Island:chr1:43472868-43473334	-4.88742	-4.49696	-6.30466	-6.14063	-5.62329	-5.41888	-4.09023	-4.02696
chr1:43473030-43473031	Island:chr1:43472868-43473334	-2.56163	-3.01441	-3.34228	-3.02084	-3.34228	-3.34228	-3.34228	-3.09389
chr1:43473039-43473040	Island:chr1:43472868-43473334	-3.08092	-3.61707	-3.81933	-3.43958	-3.81933	-2.72475	-3.81933	-2.88894
chr1:43473041-43473042	Island:chr1:43472868-43473334	-2.76085	-2.87125	-3.13703	-2.63801	-2.62762	-3.13703	-3.13703	-1.91443
chr1:43473097-43473098	Island:chr1:43472868-43473334	-2.11984	-2.61911	-2.18641	-2.61911	-2.61911	-1.83238	-2.61911	-0.954871
chr1:43473106-43473107	Island:chr1:43472868-43473334	-2.06968	-2.66908	-3.27583	-3.07839	-3.27583	-3.27583	-1.76814	-1.61738
chr1:43473115-43473116	Island:chr1:43472868-43473334	-1.48566	-2.08125	-2.34488	-2.34488	-2.34488	0.818591	-2.34488	-1.8809
chr1:43473122-43473123	Island:chr1:43472868-43473334	-2.60043	-2.03646	-2.89046	-2.89046	-2.89046	-2.89046	-1.49301	-1.6607
chr1:46088195-46088196	Island:chr1:46088195-46089142	-1.34817	-3.65956	-5.39819	-5.70131	-5.1876	-5.12033	0.247983	-5.04514
chr1:46088238-46088239	Island:chr1:46088195-46089142	-6.82217	-3.35259	-8.82065	-5.30451	-7.65487	-0.46589	-9.50952	-6.68339
chr1:46088258-46088259	Island:chr1:46088195-46089142	-7.13759	-8.41268	-9.25793	-7.46354	-6.3134	-8.53183	-7.61836	-6.3134
chr1:46088293-46088294	Island:chr1:46088195-46089142	-7.78968	-9.63809	-9.34361	-5.88404	-8.08154	-6.15873	-8.32731	-6.28551
chr1:46088296-46088297	Island:chr1:46088195-46089142	-5.01498	-6.18599	-7.0629	-4.59946	-4.93368	-4.88054	-5.66134	-5.88331
chr1:46088304-46088305	Island:chr1:46088195-46089142	-7.29181	-7.56487	-8.56348	-5.95027	-8.6571	-7.01875	-8.07886	-5.03549
chr1:46088311-46088312	Island:chr1:46088195-46089142	-5.47195	-8.49122	-8.65488	-6.97891	-7.77661	-7.67042	-6.92705	-6.33236
chr1:46088316-46088317	Island:chr1:46088195-46089142	-5.39899	-5.7284	-6.05318	-4.88308	-5.65148	-6.16795	-5.50802	-5.7806
chr1:46088331-46088332	Island:chr1:46088195-46089142	-5.88902	-7.23735	-7.11034	-5.00967	-7.08493	-6.8563	-7.42788	-7.16807
chr1:46088336-46088337	Island:chr1:46088195-46089142	-6.40632	-8.84716	-7.96544	-6.92869	-8.12177	-8.57514	-9.93525	-5.7038
chr1:46088364-46088365	Island:chr1:46088195-46089142	-9.06562	-9.45777	-9.80824	-6.52445	-9.12132	-10.228	-11.8286	-4.74223
chr1:46088385-46088386	Island:chr1:46088195-46089142	-8.06675	-10.1645	-6.57041	-10.3057	-8.04658	-13.1371	-11.2941	-12.0931
chr1:46088390-46088391	Island:chr1:46088195-46089142	-6.27961	-7.99244	-7.03301	-6.58208	-5.87774	-10.3125	-13.756	-5.87774
chr1:46088430-46088431	Island:chr1:46088195-46089142	-8.7505	-8.18565	-8.68191	-9.57196	-9.09344	-10.7302	-10.3795	-9.46087
chr1:46088446-46088447	Island:chr1:46088195-46089142	-7.62391	-9.06497	-9.10928	-8.72252	-7.4949	-7.23073	-9.646	-10.5728
chr1:46088486-46088487	Island:chr1:46088195-46089142	-6.02917	-6.39869	-6.62609	-5.16978	-6.04726	-4.28524	-5.67102	-6.51239
chr1:46088489-46088490	Island:chr1:46088195-46089142	-3.90347	-4.63168	-5.35988	-4.93861	-4.93861	-2.93253	-4.03587	-5.45446
chr1:46088500-46088501	Island:chr1:46088195-46089142	-6.15505	-6.76995	-7.40197	-6.88481	-5.83777	-5.15344	-5.60314	-7.357
chr1:46088654-46088655	Island:chr1:46088195-46089142	-7.81754	-6.32811	-8.26353	-5.88493	-7.77438	-6.47958	-7.6264	-7.37155
chr1:46088681-46088682	Island:chr1:46088195-46089142	-7.15596	-5.52266	-9.32656	-6.43062	-7.37076	-7.10839	-7.65061	-7.02094
chr1:46088683-46088684	Island:chr1:46088195-46089142	-6.89046	-6.0901	-7.44629	-5.71715	-7.51826	-6.33072	-7.27466	-6.82157
chr1:46088691-46088692	Island:chr1:46088195-46089142	-6.98688	-4.717	-8.08513	-5.70354	-7.21257	-6.31559	-6.86492	-6.93493
chr1:46088711-46088712	Island:chr1:46088195-46089142	-7.45744	-5.76563	-9.04825	-5.75817	-8.01422	-6.22818	-6.56659	-6.31113
chr1:46088730-46088731	Island:chr1:46088195-46089142	-7.53732	-6.30807	-7.94105	-5.46514	-7.68521	-6.86719	-6.97262	-7.70294
chr1:46940271-46940272	Island:chr1:46940237-46940437	-4.06607	-3.68185	-3.29282	-4.20055	-4.20055	-2.93762	-3.16315	-4.20055
chr1:46940283-46940284	Island:chr1:46940237-46940437	-2.21988	-2.07462	-2.5427	-2.5427	-1.58253	-1.79377	-1.84925	-2.5427
chr1:46940311-46940312	Island:chr1:46940237-46940437	-4.18024	-5.10453	-4.7903	-5.17514	-5.33148	-2.59549	-3.86577	-3.76806
chr1:55246743-55246744	Island:chr1:55246743-55247519	-1.06471	-3.68031	0.467417	-1.69933	-4.18742	0.0463982	-0.657305	-0.359584
chr1:55246753-55246754	Island:chr1:55246743-55247519	-0.732536	-5.20453	-1.0298	-5.07297	-1.81013	-0.0694039	-0.804375	-0.552938
chr1:55246755-55246756	Island:chr1:55246743-55247519	-0.6116	-3.57235	-0.950116	-3.07822	-3.37615	-2.22698	0.0997467	-1.48923
chr1:55246757-55246758	Island:chr1:55246743-55247519	-2.51721	-7.34971	-1.4037	-9.22101	-2.72913	-2.34254	-0.934277	-4.67697
chr1:55246764-55246765	Island:chr1:55246743-55247519	-1.88217	-3.37489	-1.38976	-4.08632	-5.16494	1.3068	-0.7306	1.3068
chr1:55246788-55246789	Island:chr1:55246743-55247519	-1.2236	-2.80155	-1.01036	-2.42499	-2.80155	-2.42499	-1.67188	-2.63248
chr1:55246799-55246800	Island:chr1:55246743-55247519	-2.02695	-4.02183	-1.43428	-3.90919	-4.12196	-1.45765	-2.13606	-3.16873
chr1:55246897-55246898	Island:chr1:55246743-55247519	-2.31349	-7.19785	-1.67387	-6.74671	-6.90002	-0.0748288	-4.87197	-2.36535
chr1:55247381-55247382	Island:chr1:55246743-55247519	-1.27855	-5.05477	-1.30459	-5.05477	-5.05477	-0.5091	-4.01305	-4.31069
chr1:55247393-55247394	Island:chr1:55246743-55247519	-1.49815	-4.87279	-1.21202	-4.89102	-4.28657	0.589149	-1.84112	-3.66054
chr1:55247396-55247397	Island:chr1:55246743-55247519	-0.874969	-5.91897	-1.74352	-5.99461	-6.82667	0.546693	-0.835813	-5.1548
chr1:55247401-55247402	Island:chr1:55246743-55247519	-1.74679	-5.31242	-0.931831	-5.45586	-5.59931	0.580778	-2.79018	-4.44825
chr1:55247408-55247409	Island:chr1:55246743-55247519	-2.47278	-5.81917	-1.23444	-5.8454	-5.43215	0.507999	-4.71933	-3.88353
chr1:55247426-55247427	Island:chr1:55246743-55247519	-0.891594	-4.07939	-0.606253	-4.03151	-5.18063	0.954845	-3.29279	-3.82911
chr1:55247428-55247429	Island:chr1:55246743-55247519	-1.35627	-4.38995	-2.68302	-5.44825	-6.52361	-0.488399	-3.23168	-4.87764
chr1:55247434-55247435	Island:chr1:55246743-55247519	-1.27832	-9.80752	-2.23816	-9.40819	-12.9155	-0.164897	-3.27479	-6.21593
chr1:55247460-55247461	Island:chr1:55246743-55247519	-1.4787	-4.90883	-1.51931	-4.3809	-5.15541	-0.921446	-0.746686	-3.04187
chr1:55247466-55247467	Island:chr1:55246743-55247519	-0.818645	-6.72841	-2.50958	-7.7413	-10.4351	0.183072	-1.33381	-4.52016
chr1:55247493-55247494	Island:chr1:55246743-55247519	0.448058	-5.3256	-3.05546	-8.04635	-10.26	-0.109049	-4.53552	-5.42195
chr1:55247501-55247502	Island:chr1:55246743-55247519	0.13948	-10.287	-6.15236	-9.21505	-14.2963	0.738703	-2.93653	-3.96739
chr1:86081701-86081702	Island:chr1:86081701-86082068	-2.85482	-3.71594	-0.890492	-3.30779	-3.40923	-0.491104	-1.69123	-1.753
chr1:86081708-86081709	Island:chr1:86081701-86082068	-2.1366	-3.82419	-1.94661	-4.25957	-4.34911	-0.147253	-3.07195	-2.40521
chr1:86081713-86081714	Island:chr1:86081701-86082068	-1.95533	-4.55915	-2.53296	-3.59702	-3.49009	0.171061	-3.91077	-2.19854
chr1:86081716-86081717	Island:chr1:86081701-86082068	-2.29866	-4.03462	-3.11333	-3.47448	-3.3713	-1.69971	-4.91906	-2.82691
chr1:86081727-86081728	Island:chr1:86081701-86082068	-2.39101	-3.54041	-3.06509	-3.80658	-3.89872	-2.27002	-3.44534	-1.83984
chr1:86081729-86081730	Island:chr1:86081701-86082068	-1.73266	-2.80953	-3.00372	-2.77638	-2.63088	-1.19964	-2.07161	-1.62282
chr1:86081858-86081859	Island:chr1:86081701-86082068	-1.7297	-2.26152	-2.65152	-2.01777	-2.65152	-2.08819	-0.807877	-1.7297
chr1:86081873-86081874	Island:chr1:86081701-86082068	-0.876328	-1.36336	-1.69659	-1.69659	-1.06933	-1.69659	-0.934918	-1.37346
chr1:86081880-86081881	Island:chr1:86081701-86082068	-1.04419	-2.01864	-2.01864	-1.71238	-0.757585	-2.01864	-1.253	-1.07285
chr1:86081882-86081883	Island:chr1:86081701-86082068	-1.25929	-1.82028	-1.82028	-1.82028	-1.82028	-1.82028	1.46548	-0.467318
chr1:86081894-86081895	Island:chr1:86081701-86082068	-3.03897	-3.43021	-3.25577	-3.70869	-2.71794	-3.30358	-2.53866	-2.35359
chr1:86081896-86081897	Island:chr1:86081701-86082068	-1.91119	-2.37658	-2.37658	-2.37658	-2.37658	-2.37658	-2.37658	-1.40826
chr1:86081901-86081902	Island:chr1:86081701-86082068	-1.46047	-2.57914	-2.5363	-2.86188	-2.86188	-2.19037	-1.327	-1.85462
chr1:86081914-86081915	Island:chr1:86081701-86082068	-1.54922	-2.04659	-1.77971	-2.04659	-2.04659	-2.04659	-1.26501	-0.483423
chr1:86081917-86081918	Island:chr1:86081701-86082068	-1.28408	-2.39711	-1.87584	-2.16225	-2.63197	-2.63197	-0.417584	-1.74621
chr1:86081920-86081921	Island:chr1:86081701-86082068	-1.85608	-2.81298	-2.39288	-2.60793	-1.73646	-2.33453	-0.825559	-1.24713
chr1:86081930-86081931	Island:chr1:86081701-86082068	-1.13953	-1.16147	-1.55122	-1.87189	-0.729493	-0.63487	-2.14884	-1.84195
chr1:86081952-86081953	Island:chr1:86081701-86082068	-0.753027	-2.14848	-2.14848	-1.66118	-1.53936	0.0443773	-2.14848	-0.819477
chr1:86081957-86081958	Island:chr1:86081701-86082068	-1.69235	-2.30762	-1.59457	-1.77648	-2.89828	-2.33078	-1.29037	-1.79571
chr1:86081969-86081970	Island:chr1:86081701-86082068	-1.70181	-1.88603	-3.09368	-3.09368	-0.760714	-3.09368	-3.09368	-2.16049
chr1:86081977-86081978	Island:chr1:86081701-86082068	-1.27268	-2.53973	-1.67404	-2.56872	-1.2877	-2.32785	-2.26428	-1.2877
chr1:86082002-86082003	Island:chr1:86081701-86082068	-1.15909	-3.13345	-1.40444	-2.78519	-3.50113	-2.60892	-1.00295	-1.84608
chr1:86082005-86082006	Island:chr1:86081701-86082068	-1.55968	-1.34882	-1.2234	-0.636956	-1.2234	-0.911137	-0.803046	-1.33269
chr1:86082007-86082008	Island:chr1:86081701-86082068	-0.987414	-1.83046	-1.70489	-1.73483	-2.00431	-1.23438	-1.17515	-0.613458
chr1:86082022-86082023	Island:chr1:86081701-86082068	-2.23499	-3.84425	-2.71274	-2.86521	-3.48449	-3.48449	-2.16149	-1.91649
chr1:86082026-86082027	Island:chr1:86081701-86082068	-2.92555	-3.55212	-2.79502	-2.50382	-4.25098	-2.19183	-1.29426	-1.66385
chr1:86082030-86082031	Island:chr1:86081701-86082068	-1.64933	-2.02142	-1.8004	-2.08091	-2.48966	-1.31793	-2.43958	-1.38803
chr1:86082032-86082033	Island:chr1:86081701-86082068	-1.36799	-2.446	-2.5384	-2.6077	-2.4683	-2.13607	-2.8772	-0.140719
chr1:92012408-92012409	Island:chr1:92012337-92012656	-10.6511	-6.696	-6.71009	-10.3016	-10.5628	-8.98472	-4.19601	-10.3943
chr1:92012415-92012416	Island:chr1:92012337-92012656	-10.5862	-7.37475	-5.97255	-10.5787	-11.3165	-8.80811	-5.14202	-11.1689
chr1:92012425-92012426	Island:chr1:92012337-92012656	-9.49267	-7.4703	-6.91904	-10.913	-10.4904	-8.26411	-4.4711	-9.70822
chr1:92012427-92012428	Island:chr1:92012337-92012656	-7.64516	-5.84144	-5.47773	-8.09035	-7.67867	-7.00968	-4.38518	-7.90035
chr1:92012461-92012462	Island:chr1:92012337-92012656	-9.69936	-8.21368	-7.8235	-10.8892	-11.2396	-8.65961	-5.02435	-10.3386
chr1:92012499-92012500	Island:chr1:92012337-92012656	-9.75945	-6.27108	-7.61035	-9.84373	-11.7796	-7.25063	-4.89861	-9.31705
chr1:92012504-92012505	Island:chr1:92012337-92012656	-9.097	-6.31759	-7.46873	-10.1222	-11.0305	-6.14743	-4.2221	-10.0953
chr1:92012543-92012544	Island:chr1:92012337-92012656	-8.7782	-7.08586	-6.96603	-10.2421	-10.203	-7.11636	-2.82473	-10.5132
chr1:92012545-92012546	Island:chr1:92012337-92012656	-8.39822	-6.88094	-6.37307	-9.79446	-10.9006	-6.92987	-3.90525	-10.0839
chr1:92012583-92012584	Island:chr1:92012337-92012656	-8.23675	-4.31675	-6.46803	-8.40694	-9.33087	-7.32515	-2.24006	-9.87137
chr1:92012591-92012592	Island:chr1:92012337-92012656	-8.77429	-5.41982	-7.23996	-8.42436	-10.6834	-8.17761	-2.96845	-10.0529
chr1:92012593-92012594	Island:chr1:92012337-92012656	-7.92304	-4.96151	-6.24192	-8.26738	-10.9524	-7.95889	-1.84703	-9.65463
chr1:92012615-92012616	Island:chr1:92012337-92012656	-6.35569	-3.43857	-3.62476	-6.31801	-7.96406	-6.07179	-0.994813	-7.26947
chr1:92012632-92012633	Island:chr1:92012337-92012656	-8.27413	-5.17374	-5.44847	-8.92472	-10.2235	-8.56818	-3.57665	-9.10635
chr1:92012635-92012636	Island:chr1:92012337-92012656	-8.23539	-4.66994	-5.6727	-9.15251	-9.55838	-8.12534	-3.10687	-8.78566
chr1:92012643-92012644	Island:chr1:92012337-92012656	-7.12013	-4.78813	-4.01309	-8.2758	-8.97678	-7.12928	-3.04935	-8.99718
chr1:92012655-92012656	Island:chr1:92012337-92012656	-7.08668	-4.62821	-5.10397	-7.85568	-8.02018	-6.20314	-3.71151	-7.89243
chr1:111323234-111323235	Island:chr1:111323224-111323433	-2.42195	-8.36337	-2.31172	-6.75435	-6.98667	-1.74558	-8.28765	-8.44491
chr1:111323258-111323259	Island:chr1:111323224-111323433	-3.57117	-7.58099	-5.88453	-7.48609	-11.0356	-1.10359	-2.2662	-9.20035
chr1:111323282-111323283	Island:chr1:111323224-111323433	-4.53662	-15.5258	-12.7361	-7.2445	-16.517	-2.32578	-6.636	-9.74337
chr1:111323328-111323329	Island:chr1:111323224-111323433	-3.85794	-6.47977	-7.46235	-7.00039	-7.47935	-1.96305	-5.87984	-6.13127
chr1:111323341-111323342	Island:chr1:111323224-111323433	-3.62795	-4.7769	-3.89149	-3.11014	-3.60413	-4.06351	-3.03247	-3.14476
chr1:111323363-111323364	Island:chr1:111323224-111323433	-1.47459	-2.3689	-1.71036	-2.12334	-2.03963	-1.01067	-0.6128	-1.31906
chr1:111323372-111323373	Island:chr1:111323224-111323433	-1.22592	-1.35748	-1.98898	-1.79885	-2.40998	0.460468	-2.40998	0.0345308
chr1:111323380-111323381	Island:chr1:111323224-111323433	-2.44531	-2.44531	-2.94957	-2.94957	-2.94957	-1.75194	-2.94957	-0.254914
chr1:111323383-111323384	Island:chr1:111323224-111323433	-1.88422	-2.51177	-1.53122	-2.51177	-1.48858	-2.51177	-2.51177	-0.644044
chr1:111323411-111323412	Island:chr1:111323224-111323433	-1.43863	-2.1643	-2.52714	-1.00323	-2.23027	-0.437205	-2.52714	-0.801957
chr1:111323415-111323416	Island:chr1:111323224-111323433	-0.610208	-2.20591	-1.3886	-2.01974	-1.68638	0.121155	-1.64741	-1.54885
chr1:111323421-111323422	Island:chr1:111323224-111323433	-2.06695	-2.98464	-2.70189	-2.61101	-2.70189	-0.710368	-2.48647	-2.11284
chr1:116710205-116710206	Island:chr1:116710158-116710546	-2.02282	-8.93297	-2.23416	-7.17427	-13.3715	-1.4366	-2.57733	-3.1145
chr1:116710257-116710258	Island:chr1:116710158-116710546	-4.61711	-7.47229	-3.16077	-6.71059	-7.78183	-2.38059	-2.90071	-5.17281
chr1:116710270-116710271	Island:chr1:116710158-116710546	-5.01823	-8.19591	-3.66391	-6.39236	-7.59472	-4.58881	-5.18999	-4.23517
chr1:116710291-116710292	Island:chr1:116710158-116710546	-4.15007	-4.84679	-2.25821	-5.48016	-6.62024	-0.974145	-5.18014	-4.53553
chr1:116710295-116710296	Island:chr1:116710158-116710546	-4.92909	-7.64845	-5.50404	-7.37742	-10.9661	-1.32807	-6.15227	-4.62245
chr1:116710316-116710317	Island:chr1:116710158-116710546	-3.39756	-2.58656	-1.69019	-3.05464	-2.74154	0.418911	-3.77477	-2.89461
chr1:116710453-116710454	Island:chr1:116710158-116710546	-0.879096	-0.166734	-1.18439	-1.18439	-1.18439	-1.18439	-1.18439	0.0102503
chr1:116710465-116710466	Island:chr1:116710158-116710546	-0.881674	-1.8256	0.509375	-1.8256	-1.8256	-1.8256	-1.8256	-0.241153
chr1:116710495-116710496	Island:chr1:116710158-116710546	-1.73719	-1.74587	-2.40363	-2.08933	-1.94142	-2.25919	-1.57165	-1.47921
chr1:116710498-116710499	Island:chr1:116710158-116710546	-2.8127	-3.19123	-1.64107	-3.26623	-3.9163	-2.53491	-4.24133	-2.29114
chr1:116710505-116710506	Island:chr1:116710158-116710546	-2.65181	-3.39955	-1.43674	-2.58171	-3.39955	-1.8293	-2.09101	-2.27794
chr1:145385290-145385291	Island:chr1:145385290-145385537	-4.4607	-6.86814	-3.8638	-5.80509	-5.648	-7.46413	-5.74171	-7.26027
chr1:145385301-145385302	Island:chr1:145385290-145385537	-6.09014	-9.01826	-5.75952	-7.88723	-7.80427	-8.55945	-7.24942	-8.6788
chr1:145385315-145385316	Island:chr1:145385290-145385537	-3.22526	-5.14695	-2.75401	-4.34403	-4.11007	-5.6871	-3.71209	-5.37479
chr1:145385334-145385335	Island:chr1:145385290-145385537	-6.39144	-9.04894	-5.79138	-8.22773	-8.29033	-9.42012	-5.68265	-9.41018
chr1:145385336-145385337	Island:chr1:145385290-145385537	-6.74615	-9.53406	-5.13833	-8.29678	-8.57415	-10.0154	-7.53845	-10.2134
chr1:145385338-145385339	Island:chr1:145385290-145385537	-4.0188	-5.6909	-3.14203	-4.83008	-5.0905	-6.22628	-4.55127	-5.9391
chr1:145385340-145385341	Island:chr1:145385290-145385537	-6.96322	-9.37019	-5.25863	-8.07138	-8.47623	-9.51665	-6.38827	-10.1811
chr1:145385344-145385345	Island:chr1:145385290-145385537	-7.94942	-10.3551	-3.94153	-8.53431	-9.73814	-11.4583	-6.93931	-11.5963
chr1:145385358-145385359	Island:chr1:145385290-145385537	-2.56722	-3.64247	-2.42845	-2.94561	-3.11527	-4.06465	-2.98615	-3.89042
chr1:145385361-145385362	Island:chr1:145385290-145385537	-7.36066	-9.66978	-4.24141	-8.20233	-8.53927	-10.1199	-5.92513	-10.5078
chr1:145385391-145385392	Island:chr1:145385290-145385537	-5.89806	-8.3186	-3.37666	-6.92668	-7.48363	-8.8003	-5.65642	-9.08262
chr1:145385411-145385412	Island:chr1:145385290-145385537	-7.81449	-10.9995	-5.55092	-9.738	-9.15126	-12.2222	-7.51777	-11.6443
chr1:145385422-145385423	Island:chr1:145385290-145385537	-8.79824	-11.7743	-4.40413	-9.22855	-10.5851	-12.6804	-7.38987	-12.401
chr1:145385425-145385426	Island:chr1:145385290-145385537	-7.62727	-11.09	-5.4754	-7.96464	-9.27191	-10.8234	-6.87411	-11.4517
chr1:145385458-145385459	Island:chr1:145385290-145385537	-4.11774	-5.95381	-3.50734	-5.28621	-5.14809	-6.43725	-5.01538	-6.00172
chr1:145385461-145385462	Island:chr1:145385290-145385537	-3.61943	-5.12975	-2.17543	-5.06344	-5.11053	-5.42445	-4.07069	-5.23932
chr1:147718509-147718510	Island:chr1:147718157-147718915	-3.71213	-3.96687	-2.59356	-1.5624	-4.26307	-4.26307	-3.29651	-2.59356
chr1:147718804-147718805	Island:chr1:147718157-147718915	-3.56507	-4.07497	-3.37721	-3.88001	-4.07497	-4.07497	-3.38924	-3.52258
chr1:147718808-147718809	Island:chr1:147718157-147718915	-2.48962	-2.48962	-2.48962	-1.94996	-1.7251	-2.48962	-1.50666	-1.47025
chr1:147718820-147718821	Island:chr1:147718157-147718915	-6.80195	-6.62835	-4.06989	-6.90178	-7.60056	-7.60056	-4.5163	-5.9442
chr1:147718824-147718825	Island:chr1:147718157-147718915	-7.02381	-6.88817	-4.47275	-7.07049	-7.43721	-7.69558	-7.34811	-5.7578
chr1:147718835-147718836	Island:chr1:147718157-147718915	-3.1658	-3.44967	-1.93566	-3.63892	-3.63892	-3.63892	-3.3642	-2.42231
chr1:147718868-147718869	Island:chr1:147718157-147718915	-2.60387	-2.47452	-1.01627	-2.96469	-2.96469	-2.96469	-2.06886	-1.10905
chr1:147718890-147718891	Island:chr1:147718157-147718915	-3.20004	-3.73209	0.120141	-3.91451	-3.20004	-2.19978	-3.02758	-2.26573
chr1:147718892-147718893	Island:chr1:147718157-147718915	-3.23555	-3.76681	-1.93466	-3.94895	-3.94895	-2.2368	-3.64321	-2.52216
chr1:147737091-147737092	Island:chr1:147737016-147737303	-3.12816	-4.20498	-1.50433	-4.52802	-4.33124	-1.96028	-3.48013	-3.98674
chr1:147737099-147737100	Island:chr1:147737016-147737303	-3.15172	-3.70087	-2.38004	-3.82639	-4.14388	-2.7832	-2.41211	-3.21464
chr1:147737107-147737108	Island:chr1:147737016-147737303	-2.69168	-2.86743	-2.48337	-3.19911	-3.19911	-3.19911	-2.94728	-2.87532
chr1:147737122-147737123	Island:chr1:147737016-147737303	-5.10184	-7.26547	-4.64089	-6.74982	-7.67197	-4.68419	-5.49338	-6.34407
chr1:147737148-147737149	Island:chr1:147737016-147737303	-3.38257	-3.79651	-2.09934	-3.79651	-3.40182	-2.52364	-3.02507	-3.6364
chr1:147737182-147737183	Island:chr1:147737016-147737303	-1.47011	-1.97913	-1.38756	-1.97913	-1.97913	-1.97913	-1.97913	-1.40313
chr1:147737189-147737190	Island:chr1:147737016-147737303	-3.50473	-4.44446	-1.82442	-3.97365	-4.3781	-3.81031	-3.72811	-4.1466
chr1:147737207-147737208	Island:chr1:147737016-147737303	-3.94441	-3.83067	-2.12167	-3.96791	-3.67147	-2.67043	-3.20527	-3.8405
chr1:147737222-147737223	Island:chr1:147737016-147737303	-5.51751	-7.37337	-2.14913	-7.27862	-7.65616	-2.21291	-6.46545	-5.94073
chr1:147737229-147737230	Island:chr1:147737016-147737303	-4.02065	-4.86796	-3.09913	-4.26703	-4.78803	-1.431	-5.2891	-3.76564
chr1:147737241-147737242	Island:chr1:147737016-147737303	-6.35676	-9.9279	-3.55087	-8.65843	-9.37338	-0.791351	-6.40778	-5.79723
chr1:147737256-147737257	Island:chr1:147737016-147737303	-4.17769	-6.81146	-4.77452	-5.43219	-5.58694	1.10937	-5.48617	-4.14264
chr1:147737258-147737259	Island:chr1:147737016-147737303	-5.57738	-12.4039	-3.65957	-10.2497	-10.6397	-1.27997	-9.34991	-7.74119
chr1:147737272-147737273	Island:chr1:147737016-147737303	-7.05886	-15.2778	-5.39817	-12.9912	-11.4041	-1.2509	-9.41329	-6.83086
chr1:147737290-147737291	Island:chr1:147737016-147737303	-5.28303	-13.1217	-4.9157	-10.8106	-13.614	-1.22949	-7.42903	-6.75881
chr1:147737302-147737303	Island:chr1:147737016-147737303	-6.57636	-19.8574	-4.24222	-13.213	-16.2997	-2.14421	-12.7658	-8.86116
chr1:147782067-147782068	Island:chr1:147782067-147782473	-2.29812	-2.68756	-2.35855	-1.80411	-2.00604	-2.68756	-2.68756	-2.46038
chr1:147782072-147782073	Island:chr1:147782067-147782473	-2.70093	-3.65135	-3.78141	-3.01525	-3.5473	-2.50448	-3.41177	-3.45475
chr1:147782079-147782080	Island:chr1:147782067-147782473	-4.25392	-5.09027	-5.8232	-4.58085	-6.09215	-3.1812	-4.09904	-5.53632
chr1:147782100-147782101	Island:chr1:147782067-147782473	-1.79267	-2.35864	-2.66049	-2.44009	-2.66049	-1.70289	-2.66049	-2.53426
chr1:147782113-147782114	Island:chr1:147782067-147782473	-3.24535	-4.19609	-3.98181	-4.24373	-3.49029	-2.24238	-3.1433	-4.00272
chr1:147782116-147782117	Island:chr1:147782067-147782473	-3.12043	-4.28932	-3.46756	-3.6985	-4.09155	-3.15915	-3.62727	-3.59178
chr1:147782131-147782132	Island:chr1:147782067-147782473	-3.44584	-3.23856	-3.40004	-3.15565	-2.67797	-2.61673	-2.39943	-1.94308
chr1:147782159-147782160	Island:chr1:147782067-147782473	-1.81471	-2.01298	-1.74262	-2.01298	-2.01298	-1.66983	-1.77819	-2.01298
chr1:147782179-147782180	Island:chr1:147782067-147782473	-1.64953	-1.74918	-1.54281	-1.42046	-1.13379	-1.89457	-1.61497	-1.49804
chr1:147782224-147782225	Island:chr1:147782067-147782473	-2.36539	-2.62597	-2.65649	-2.48566	-3.65257	-2.00319	-3.01316	-2.25026
chr1:147782252-147782253	Island:chr1:147782067-147782473	-2.03294	-3.20543	-2.98658	-3.07952	-3.00723	-2.28437	-2.8007	-3.27355
chr1:147782289-147782290	Island:chr1:147782067-147782473	-2.63234	-2.85676	-2.6158	-2.68926	-3.47019	-2.48937	-3.3372	-2.65086
chr1:147782317-147782318	Island:chr1:147782067-147782473	-1.50054	-1.02109	-0.834637	-0.95571	-1.50054	-1.50054	-0.301915	-1.04823
chr1:147782331-147782332	Island:chr1:147782067-147782473	-1.75779	-1.9534	-1.9534	-1.60337	-1.32002	-1.9534	-0.903318	-1.68738
chr1:147782427-147782428	Island:chr1:147782067-147782473	-1.7569	-2.85422	-1.62302	-1.70271	-2.20182	-2.10116	-1.31565	-1.70271
chr1:147782445-147782446	Island:chr1:147782067-147782473	-3.42807	-4.2058	-2.75405	-2.83252	-1.93744	-4.2058	-2.27013	-2.95429
chr1:147782452-147782453	Island:chr1:147782067-147782473	-2.32141	-2.32141	-2.32141	-1.65129	-2.32141	-2.32141	-1.21944	-2.03642
chr1:147782458-147782459	Island:chr1:147782067-147782473	-2.48439	-3.57732	-3.72167	-2.30039	-2.62765	-1.874	-1.55643	-2.33592
chr1:147782472-147782473	Island:chr1:147782067-147782473	-2.18529	-2.95479	-3.08777	-2.94875	-1.81343	-1.55857	-3.08777	-1.41955
chr1:147789677-147789678	Island:chr1:147789653-147790094	-7.32331	-12.2231	-10.8794	-11.035	-12.4352	-8.23457	-11.7988	-10.4349
chr1:147789686-147789687	Island:chr1:147789653-147790094	-4.51829	-5.23604	-5.0244	-5.23604	-5.23604	-4.60111	-4.5482	-4.82334
chr1:147789697-147789698	Island:chr1:147789653-147790094	-2.86694	-3.53192	-3.42983	-3.49588	-3.63146	-3.63146	-3.00237	-3.257
chr1:147789699-147789700	Island:chr1:147789653-147790094	-2.36334	-3.23742	-2.46167	-3.23742	-3.23742	-1.021	-1.99622	-2.75633
chr1:147789732-147789733	Island:chr1:147789653-147790094	-8.41343	-12.065	-10.6994	-10.9301	-10.8985	-7.75802	-9.26547	-10.4182
chr1:147789743-147789744	Island:chr1:147789653-147790094	-11.5208	-19.9488	-14.6259	-18.8641	-17.5119	-7.81164	-13.7854	-15.7115
chr1:147789747-147789748	Island:chr1:147789653-147790094	-16.241	-26.9846	-18.1104	-25.0135	-25.1533	-18.5496	-22.3805	-21.4039
chr1:147789759-147789760	Island:chr1:147789653-147790094	-8.099	-9.80059	-8.63073	-10.3644	-10.5239	-7.4137	-9.27981	-8.81633
chr1:147789778-147789779	Island:chr1:147789653-147790094	-2.16743	-2.75945	-2.69308	-2.98005	-3.10957	-1.99163	-2.76698	-2.70109
chr1:147789784-147789785	Island:chr1:147789653-147790094	-3.50012	-3.65467	-3.88388	-3.59653	-4.10392	-3.46968	-3.38511	-3.49361
chr1:147789796-147789797	Island:chr1:147789653-147790094	-2.69829	-3.01688	-2.85563	-2.7347	-2.2644	-2.62183	-3.01688	-3.01688
chr1:147789801-147789802	Island:chr1:147789653-147790094	-2.22457	-2.29921	-2.29921	-2.17449	-2.29921	-2.29921	-1.94733	-2.12636
chr1:147789807-147789808	Island:chr1:147789653-147790094	-2.06902	-2.46179	-2.46179	-2.46179	-1.79207	-2.46179	-2.46179	-2.30905
chr1:147789812-147789813	Island:chr1:147789653-147790094	-6.73398	-8.17824	-7.65778	-8.1534	-7.46134	-7.26256	-7.5477	-7.93443
chr1:147789842-147789843	Island:chr1:147789653-147790094	-2.75152	-2.82363	-3.01547	-2.81751	-3.01547	-3.01547	-2.39518	-2.53421
chr1:147789877-147789878	Island:chr1:147789653-147790094	-6.24386	-7.09952	-6.369	-6.80258	-7.11693	-6.43102	-7.40427	-6.5662
chr1:147789880-147789881	Island:chr1:147789653-147790094	-5.0841	-6.41622	-5.68716	-5.9425	-5.71068	-5.88841	-6.06614	-6.11621
chr1:147789891-147789892	Island:chr1:147789653-147790094	-3.34815	-3.97352	-3.68225	-3.74303	-3.97352	-3.53055	-3.66537	-3.88027
chr1:147789922-147789923	Island:chr1:147789653-147790094	-2.95159	-3.03895	-3.29619	-3.09393	-3.14564	-3.07539	-3.03642	-3.14734
chr1:147789934-147789935	Island:chr1:147789653-147790094	-3.02936	-3.06946	-3.13423	-3.0867	-3.13423	-2.93992	-2.88013	-2.79013
chr1:147789948-147789949	Island:chr1:147789653-147790094	-3.56798	-4.14244	-3.95237	-4.09078	-4.14244	-3.92861	-3.85196	-3.91151
chr1:147789960-147789961	Island:chr1:147789653-147790094	-1.85844	-1.88316	-2.13282	-2.04166	-2.13282	-2.13282	-2.13282	-2.00085
chr1:147789973-147789974	Island:chr1:147789653-147790094	-2.46517	-2.55853	-2.68485	-2.47577	-2.43636	-2.30589	-2.40925	-2.33396
chr1:147789979-147789980	Island:chr1:147789653-147790094	-2.5138	-2.75863	-2.63815	-2.81273	-2.81273	-2.81273	-2.49076	-2.69036
chr1:147790017-147790018	Island:chr1:147789653-147790094	-2.18198	-2.49381	-2.49381	-2.49381	-2.33461	-2.49381	-2.32637	-2.27558
chr1:147790028-147790029	Island:chr1:147789653-147790094	-2.48609	-2.6168	-2.69759	-2.51643	-2.41735	-2.69759	-2.38294	-2.38109
chr1:147790059-147790060	Island:chr1:147789653-147790094	-2.36053	-3.273	-3.273	-3.00915	-2.7781	-3.06444	-2.65174	-2.77977
chr1:147790074-147790075	Island:chr1:147789653-147790094	-2.81547	-2.92016	-2.51531	-2.99621	-2.94122	-3.13918	-2.68167	-3.13918
chr1:147790077-147790078	Island:chr1:147789653-147790094	-2.55018	-2.75523	-2.07172	-2.75523	-2.55149	-2.75523	-2.51445	-2.57866
chr1:147826168-147826169	Island:chr1:147826168-147826388	-3.40314	-3.18499	-3.85348	-3.69389	-2.55797	-3.66805	-3.50911	-2.63251
chr1:147826177-147826178	Island:chr1:147826168-147826388	-3.11827	-3.26546	-2.47062	-3.26546	-2.90417	-2.60309	-2.47062	-2.94752
chr1:147826191-147826192	Island:chr1:147826168-147826388	-3.5687	-3.57287	-3.0888	-3.50121	-3.67796	-0.637902	-4.03145	-2.56872
chr1:147826199-147826200	Island:chr1:147826168-147826388	-1.5517	-2.20067	-1.90125	-2.25117	-2.0888	-0.768387	-2.44305	-2.44305
chr1:147826206-147826207	Island:chr1:147826168-147826388	-3.01417	-2.58423	-2.90217	-3.23283	-3.39816	-1.56681	-2.70809	-2.15819
chr1:147826215-147826216	Island:chr1:147826168-147826388	-2.26246	-2.66313	-2.59288	-2.85861	-3.00433	-3.00433	-3.00433	-2.53802
chr1:147826227-147826228	Island:chr1:147826168-147826388	-3.61061	-3.89536	-4.05045	-4.06913	-4.16253	-3.91968	-3.81507	-3.17729
chr1:147826254-147826255	Island:chr1:147826168-147826388	-2.73738	-2.93008	-2.93008	-2.93008	-2.72362	-2.16942	-2.93008	-2.68921
chr1:147826300-147826301	Island:chr1:147826168-147826388	-3.61508	-3.55611	-3.72955	-3.71991	-2.47877	-3.26126	-3.20922	-3.45782
chr1:147826337-147826338	Island:chr1:147826168-147826388	-2.73703	-2.77565	-2.89593	-2.77565	-2.81176	-2.92284	-2.43324	-2.67494
chr1:147826347-147826348	Island:chr1:147826168-147826388	-3.69707	-3.97979	-4.47296	-4.18286	-4.55059	-3.351	-4.49145	-3.43903
chr1:147826353-147826354	Island:chr1:147826168-147826388	-3.16385	-2.69598	-3.38546	-3.54051	-2.8768	-2.71977	-3.62365	-2.85059
chr1:158147434-158147435	Island:chr1:158147434-158147854	-2.10783	-2.16488	-2.92797	-2.737	-4.04778	-2.37852	-2.75448	-1.50907
chr1:158147446-158147447	Island:chr1:158147434-158147854	-2.46538	-1.74507	-2.13601	-1.70664	-2.7522	-1.90516	-2.56691	-1.99251
chr1:158147451-158147452	Island:chr1:158147434-158147854	-2.41705	-1.6446	-2.21073	-1.83884	-2.59225	-2.20545	-2.15904	-1.44153
chr1:158147472-158147473	Island:chr1:158147434-158147854	-2.42071	-0.926179	-2.99552	-1.12737	-2.79023	-2.42071	-1.70218	-1.78841
chr1:158147495-158147496	Island:chr1:158147434-158147854	-2.37112	-1.42541	-2.30647	-1.50575	-2.31929	-2.55016	-1.96529	-0.879097
chr1:158147503-158147504	Island:chr1:158147434-158147854	-1.62299	-0.199075	-1.5094	-1.33484	-1.79603	-2.04894	-2.04894	-0.822705
chr1:158147649-158147650	Island:chr1:158147434-158147854	-1.87129	-1.54655	-0.483736	-1.67561	-1.62511	-1.87129	-0.524546	-0.886575
chr1:158147658-158147659	Island:chr1:158147434-158147854	-2.04457	-0.561712	-0.867902	-1.94408	-1.79133	-1.99181	0.206449	-0.822338
chr1:160340723-160340724	Island:chr1:160340605-160340843	-2.79771	-7.4707	-6.01418	-14.051	-11.0618	-2.6642	-14.1464	-8.47205
chr1:160340732-160340733	Island:chr1:160340605-160340843	-6.46537	-11.7734	-6.25495	-10.758	-10.0425	-6.46537	-11.1157	-5.62368
chr1:160340734-160340735	Island:chr1:160340605-160340843	-4.23112	-12.9651	-7.30469	-15.4167	-17.2146	-4.54779	-18.4813	-1.71638
chr1:160340750-160340751	Island:chr1:160340605-160340843	-4.58647	-16.8396	-3.81032	-14.4465	-17.0058	-4.87393	-22.6009	-3.10124
chr1:160340754-160340755	Island:chr1:160340605-160340843	-4.38855	-13.9228	-7.026	-13.4389	-16.12	-3.7243	-19.4527	-0.948697
chr1:160340761-160340762	Island:chr1:160340605-160340843	-2.11224	-12.6419	-7.44728	-11.7762	-12.8514	0.344685	-19.1352	-1.92797
chr1:180904317-180904318	Island:chr1:180904317-180904711	-3.55421	-2.97021	-1.36666	-3.57761	-3.77198	-3.10384	-4.52516	-3.81157
chr1:180904325-180904326	Island:chr1:180904317-180904711	-3.26828	-1.88254	-0.912063	-3.57836	-4.07479	-0.659334	-4.23365	-4.28448
chr1:180904329-180904330	Island:chr1:180904317-180904711	-4.91531	-3.65363	-0.212687	-4.83806	-2.66231	-4.12676	-5.39595	-5.52091
chr1:180904341-180904342	Island:chr1:180904317-180904711	-6.38075	-7.20478	-3.45237	-6.71709	-5.30389	-3.94611	-7.66213	-5.30389
chr1:180904353-180904354	Island:chr1:180904317-180904711	-4.76715	-4.76715	-2.23839	-5.06465	-4.11265	-4.06396	-5.78216	-4.96945
chr1:221068794-221068795	Island:chr1:221068783-221069159	-5.39619	-8.69836	-13.8099	-2.40931	-9.30659	-4.56207	-0.493046	-0.806911
chr1:221068805-221068806	Island:chr1:221068783-221069159	-6.14664	-6.93886	-10.6574	-1.65359	-5.68561	-5.83246	-3.54772	-4.31843
chr1:221068834-221068835	Island:chr1:221068783-221069159	-1.56188	-2.15311	-2.757	-1.95965	-3.07742	-3.07742	-3.07742	-1.42003
chr1:221069103-221069104	Island:chr1:221068783-221069159	-1.54044	-9.71032	-6.23815	-9.22541	-8.84508	-6.1448	-5.36437	-4.60449
chr1:221069111-221069112	Island:chr1:221068783-221069159	-2.90254	-12.4352	-6.41172	-8.15525	-10.8584	-8.15525	-5.2764	-3.76263
chr1:221069117-221069118	Island:chr1:221068783-221069159	-3.12403	-7.49652	-6.16858	-5.47025	-6.45277	-6.24724	-3.59907	-4.70029
chr1:221069119-221069120	Island:chr1:221068783-221069159	-2.44124	-7.48486	-4.83022	-4.87835	-7.40154	-6.49322	-4.04101	-4.15939
chr1:221069136-221069137	Island:chr1:221068783-221069159	-1.38104	-11.1353	-5.43357	-8.35855	-8.10062	-5.43357	-3.92286	-4.12429
chr1:221069139-221069140	Island:chr1:221068783-221069159	-1.64906	-8.71543	-4.43445	-6.10189	-9.89152	-5.34396	-2.44293	-4.965
chr1:221069156-221069157	Island:chr1:221068783-221069159	-2.25405	-5.71678	-3.5225	-4.41066	-5.08984	-3.47772	-1.95516	-2.5821
chr1:221069158-221069159	Island:chr1:221068783-221069159	-1.75883	-5.8779	-5.00866	-4.60445	-5.68387	-2.30779	-3.05803	-3.90508
chr1:226075151-226075152	Island:chr1:226075151-226075680	-3.41149	-3.54497	-3.90725	-3.70684	-3.35317	-2.65134	-3.90725	-2.49435
chr1:226075158-226075159	Island:chr1:226075151-226075680	-4.06762	-5.32012	-5.5242	-4.10924	-5.5242	-2.20788	-5.5242	-3.51154
chr1:226075167-226075168	Island:chr1:226075151-226075680	-2.95845	-2.96292	-2.69954	-2.94893	-3.17753	-2.83831	-2.73938	-2.22155
chr1:226075177-226075178	Island:chr1:226075151-226075680	-4.02813	-4.23616	-3.99079	-3.61866	-4.09814	-3.48737	-4.04447	-3.37974
chr1:226075193-226075194	Island:chr1:226075151-226075680	-3.40296	-2.91144	-1.7281	-3.35998	-2.33105	-2.99637	-4.32703	-3.16271
chr1:226075196-226075197	Island:chr1:226075151-226075680	-2.59715	-3.39061	-4.25964	-2.92578	-3.46303	-3.06472	-3.34923	-2.86557
chr1:226075200-226075201	Island:chr1:226075151-226075680	-3.02286	-3.44719	-2.36278	-2.76628	-3.44719	-2.63389	-3.44719	-2.33814
chr1:226075206-226075207	Island:chr1:226075151-226075680	-3.04323	-3.5923	-2.04805	-3.29816	-3.5923	-3.5923	-3.5923	-2.98966
chr1:226075230-226075231	Island:chr1:226075151-226075680	-3.148	-3.34993	-3.34993	-3.34993	-2.57589	-3.34993	-1.95666	-2.05987
chr1:226075248-226075249	Island:chr1:226075151-226075680	-2.60081	-2.6085	-2.10271	-2.87754	-2.03533	-2.87754	-2.87754	-1.11656
chr1:226075255-226075256	Island:chr1:226075151-226075680	-1.82883	-1.82883	-1.82883	-1.82883	-1.82883	-1.82883	-0.629855	-0.784561
chr1:226075261-226075262	Island:chr1:226075151-226075680	-1.71861	-2.27669	-2.27669	-2.27669	-2.27669	-2.27669	-2.27669	-1.87959
chr1:226075286-226075287	Island:chr1:226075151-226075680	-2.05518	-2.28988	-2.28988	-2.28988	-1.91436	-2.28988	-1.89871	-1.43643
chr1:226075292-226075293	Island:chr1:226075151-226075680	-1.26651	-1.78772	-2.26639	-2.26639	-1.3665	-2.26639	-0.968469	-1.3665
chr1:226075298-226075299	Island:chr1:226075151-226075680	-1.90143	-1.86401	-2.48765	-2.48765	-2.48765	-2.48765	-2.48765	-2.11187
chr1:226075301-226075302	Island:chr1:226075151-226075680	-1.9362	-1.45017	-1.9362	-1.9362	-1.50417	-1.9362	-1.07214	-1.48756
chr1:226075316-226075317	Island:chr1:226075151-226075680	-2.79939	-3.31993	-3.062	-2.55647	-2.3327	-2.19719	-2.39639	-2.52466
chr1:226075322-226075323	Island:chr1:226075151-226075680	-2.11161	-2.48179	-2.42302	-2.25953	-2.31966	-2.69549	-2.3549	-1.78723
chr1:226075328-226075329	Island:chr1:226075151-226075680	-2.5969	-3.08609	-3.26247	-3.26247	-2.65428	-3.26247	-2.43571	-2.52757
chr1:226075363-226075364	Island:chr1:226075151-226075680	-2.28859	-2.28859	-2.28859	-2.28859	-1.68165	-0.944648	-1.37818	-1.81821
chr1:226075366-226075367	Island:chr1:226075151-226075680	-2.19026	-2.70276	-2.38582	-2.44651	-1.95003	-1.89984	-2.70276	-0.801119
chr1:226075376-226075377	Island:chr1:226075151-226075680	-2.33321	-3.30354	-3.44634	-3.31904	-2.78947	-2.49665	-3.66794	-2.80488
chr1:226075388-226075389	Island:chr1:226075151-226075680	-1.70776	-1.70776	-1.37291	-1.44642	-1.70776	-1.70776	-1.70776	-1.70776
chr1:226127113-226127114	Island:chr1:226127113-226127695	-2.35797	-2.41156	-2.42239	-1.98954	-2.69292	-2.15185	-2.69292	-2.39984
chr1:226127120-226127121	Island:chr1:226127113-226127695	-3.2848	-3.03124	-3.59174	-3.42211	-3.29875	-2.60009	-2.41979	-1.98031
chr1:226127129-226127130	Island:chr1:226127113-226127695	-2.19448	-2.19448	-2.19448	-2.01208	-2.19448	-2.19448	-2.19448	-0.94467
chr1:226127248-226127249	Island:chr1:226127113-226127695	-1.70676	-2.02169	-2.02169	-1.74456	-2.02169	-2.02169	-0.63601	-2.02169
chr1:226127254-226127255	Island:chr1:226127113-226127695	-1.40978	-1.58229	-1.58229	-1.29035	-1.04012	-1.58229	-1.58229	-1.10789
chr1:226127260-226127261	Island:chr1:226127113-226127695	-1.99204	-1.99204	-1.99204	-1.99204	-1.99204	-1.38462	-1.99204	-1.37482
chr1:226127263-226127264	Island:chr1:226127113-226127695	-1.70728	-1.70728	-1.70728	-1.70728	-1.70728	-1.70728	-1.70728	-1.21484
chr1:226127278-226127279	Island:chr1:226127113-226127695	-1.92276	-2.34182	-2.34182	-2.34182	-2.34182	-2.13927	-2.34182	-2.20051
chr1:226127284-226127285	Island:chr1:226127113-226127695	-1.73496	-1.85203	-1.85203	-1.85203	-1.85203	-1.85203	-1.54339	-1.55681
chr1:226127290-226127291	Island:chr1:226127113-226127695	-2.28718	-2.27949	-2.39093	-2.09499	-2.39093	-2.02623	-2.1293	-1.8788
chr1:226127318-226127319	Island:chr1:226127113-226127695	-1.29992	-1.29992	-1.29992	-1.29992	-1.29992	-1.29992	-1.29992	-1.29992
chr1:226127323-226127324	Island:chr1:226127113-226127695	-1.53806	-1.64196	-1.23283	-1.4436	-1.01853	-1.21964	-1.64196	-1.50268
chr1:226127334-226127335	Island:chr1:226127113-226127695	-2.0191	-2.0191	-2.0191	-1.77023	-2.0191	-2.0191	-2.0191	-1.66514
chr1:226127337-226127338	Island:chr1:226127113-226127695	-1.22612	-1.47159	-1.72511	-1.72511	-1.72511	-1.44443	-1.72511	-1.54234
chr1:226127347-226127348	Island:chr1:226127113-226127695	-2.2355	-2.20992	-2.4274	-2.09565	-2.11671	-2.4274	-2.4274	-2.12393
chr1:226127359-226127360	Island:chr1:226127113-226127695	-1.36135	-1.52628	-1.52628	-1.52628	-1.52628	-1.52628	-1.52628	-1.25139
chr1:226127366-226127367	Island:chr1:226127113-226127695	-1.65791	-0.764938	-1.65791	-1.65791	-1.65791	-1.65791	-1.65791	0.208484
chr1:226127380-226127381	Island:chr1:226127113-226127695	-1.73364	-2.0987	-2.0987	-1.5459	-2.0987	-1.33995	-2.0987	-1.84072
chr1:227747228-227747229	Island:chr1:227747214-227747575	-2.47644	-3.05788	-2.34016	-2.84121	-2.79689	-2.64775	-3.05788	-2.45349
chr1:227747243-227747244	Island:chr1:227747214-227747575	-3.51857	-3.18499	-2.66465	-3.59613	-3.97532	-3.97532	-3.43215	-3.61644
chr1:227747245-227747246	Island:chr1:227747214-227747575	-3.36613	-3.24648	-3.61367	-3.51072	-3.345	-3.61367	-3.61367	-3.2131
chr1:227747265-227747266	Island:chr1:227747214-227747575	-4.29049	-5.6676	-4.67967	-5.62079	-5.91798	-5.51111	-4.96861	-5.02446
chr1:227747268-227747269	Island:chr1:227747214-227747575	-2.55641	-3.06947	-2.85056	-2.80794	-3.06947	-3.06947	-3.06947	-2.69059
chr1:227747302-227747303	Island:chr1:227747214-227747575	-1.77826	-1.77826	-0.955739	-1.77826	-1.17116	-1.77826	-1.77826	-1.77826
chr1:227747314-227747315	Island:chr1:227747214-227747575	-1.62193	-1.80233	-1.80233	-1.80233	-1.45055	-1.80233	-1.80233	-0.842935
chr1:227747345-227747346	Island:chr1:227747214-227747575	-2.16571	-2.16571	-1.45766	-1.95592	-1.80026	-2.16571	-2.16571	-1.81168
chr1:227747347-227747348	Island:chr1:227747214-227747575	-1.79208	-2.03081	-1.28476	-2.03081	-2.03081	-2.03081	-2.03081	-1.64575
chr1:227747358-227747359	Island:chr1:227747214-227747575	-1.68234	-2.39916	-2.39916	-2.17515	-2.39916	-2.39916	-2.39916	-2.01515
chr1:227747385-227747386	Island:chr1:227747214-227747575	-2.31487	-2.51184	-0.971901	-2.51184	-2.19815	-2.51184	-1.80603	-1.74187
chr1:227747468-227747469	Island:chr1:227747214-227747575	-2.1741	-3.17105	-3.17105	-3.01139	-3.17105	-3.17105	-2.68445	-2.00319
chr1:227747497-227747498	Island:chr1:227747214-227747575	-1.7382	-2.22665	-1.34743	-1.93358	-1.67714	-2.22665	-2.22665	-1.16093
chr1:227747516-227747517	Island:chr1:227747214-227747575	-2.0452	-2.9275	-2.57289	-2.61582	-2.98143	-3.20612	-2.11776	-1.46475
chr1:227747521-227747522	Island:chr1:227747214-227747575	-2.02084	-3.60104	-1.78971	-3.65736	-3.66637	-3.21502	-2.21285	-1.78971
chr1:227747533-227747534	Island:chr1:227747214-227747575	-2.16268	-4.42728	-2.74287	-4.42728	-3.87828	-4.42728	-2.9014	-1.95681
chr1:227747542-227747543	Island:chr1:227747214-227747575	-2.6537	-4.60002	-3.22383	-4.32479	-4.29726	-3.40491	-3.65389	-1.76163
chr1:227747548-227747549	Island:chr1:227747214-227747575	-1.38815	-2.63215	-2.1	-2.03779	-2.83279	-2.83279	-1.70918	-2.04275
chr1:227974462-227974463	Island:chr1:227974429-227974827	-2.44322	-4.14965	-4.3134	-4.42153	-4.3134	-4.38082	-2.7626	-2.77576
chr1:227974485-227974486	Island:chr1:227974429-227974827	-1.40425	-4.3865	-3.73623	-3.90777	-3.57638	-4.79955	-1.63969	-1.63969
chr1:227974491-227974492	Island:chr1:227974429-227974827	-2.86444	-5.5955	-3.81092	-4.60928	-4.7942	-2.37733	-0.820146	-3.34129
chr1:227974496-227974497	Island:chr1:227974429-227974827	-2.80254	-4.34733	-2.0551	-3.59333	-4.11557	-4.28598	-4.19576	-3.57523
chr1:227974530-227974531	Island:chr1:227974429-227974827	-1.13516	-1.93831	-0.150003	-2.09695	-1.25938	-2.30908	-2.44366	-1.86394
chr1:227974532-227974533	Island:chr1:227974429-227974827	-0.714096	-1.99522	-1.09953	-2.54607	-2.46407	-1.87979	-3.13182	-2.13019
chr1:227974541-227974542	Island:chr1:227974429-227974827	-1.41638	-2.89601	-2.10943	-3.17567	-2.96612	-2.17406	-3.20638	-3.01188
chr1:227974544-227974545	Island:chr1:227974429-227974827	-1.93642	-4.73835	-0.301965	-3.57186	-4.73835	-5.47337	-6.10339	-3.08593
chr1:227974558-227974559	Island:chr1:227974429-227974827	-1.42882	-3.0952	-1.81253	-3.03652	-3.32323	-0.540819	-4.09283	-3.05283
chr1:227974568-227974569	Island:chr1:227974429-227974827	-0.983818	-3.38126	-2.1521	-3.68855	-4.14949	-3.08421	-2.65145	-2.37403
chr1:227974578-227974579	Island:chr1:227974429-227974827	-3.66935	-6.12157	-1.59347	-6.03066	-6.83181	-3.1402	-2.06301	-2.30914
chr1:227974596-227974597	Island:chr1:227974429-227974827	-2.5787	-3.60355	-2.19172	-2.48626	-3.69504	-4.36594	-2.26937	-1.85006
chr1:227974607-227974608	Island:chr1:227974429-227974827	-2.23307	-3.4097	-1.85441	-3.02502	-2.39344	-1.36439	-1.27251	-2.92093
chr1:227974624-227974625	Island:chr1:227974429-227974827	-1.63377	-2.61331	-2.45938	-2.80922	-1.82968	-2.80922	-1.30223	-2.26503
chr1:227974645-227974646	Island:chr1:227974429-227974827	-1.68629	-4.43951	-1.25209	-3.32406	-3.2652	-2.8458	-2.53581	-3.09744
chr1:227974653-227974654	Island:chr1:227974429-227974827	-1.13061	-4.26175	-2.14221	-2.55855	-2.01375	-1.9579	-2.56611	-2.20108
chr1:227974673-227974674	Island:chr1:227974429-227974827	-1.5355	-3.78597	-0.695904	-4.20144	-2.66777	-1.69303	-2.66777	-2.9267
chr1:227974751-227974752	Island:chr1:227974429-227974827	-1.34769	-3.29046	-1.13016	-2.81756	-1.35608	-1.64223	-2.29141	-2.28567
chr1:227974760-227974761	Island:chr1:227974429-227974827	-1.4584	-2.37298	-0.489941	-2.28585	-1.39597	-1.01922	-2.95676	-2.17273
chr1:227974766-227974767	Island:chr1:227974429-227974827	-1.35985	-2.13955	-0.107679	-1.64817	-1.9551	-0.929276	-0.412916	-1.76203
chr1:227974779-227974780	Island:chr1:227974429-227974827	-1.08668	-2.01939	0.260563	-1.52295	-2.01939	-1.19861	-2.01939	-2.01939
chr1:227974792-227974793	Island:chr1:227974429-227974827	-1.50166	-1.81488	-1.49234	-1.88871	-1.94195	-1.00388	-2.20868	-2.08111
chr1:227974801-227974802	Island:chr1:227974429-227974827	-0.99293	-1.98661	-1.19071	-2.12151	-0.817125	-0.587225	-1.88041	-1.75109
chr1:227974812-227974813	Island:chr1:227974429-227974827	-1.21031	-2.70896	0.358595	-2.0726	-1.79004	-0.700152	-1.36356	-1.97795
chr1:228658958-228658959	Island:chr1:228658938-228659152	-1.98453	-1.22488	-5.16241	-0.516029	-1.5348	-2.80544	-0.873649	-3.12155
chr1:228658966-228658967	Island:chr1:228658938-228659152	-1.37697	-1.84985	-3.60811	0.399109	-2.54001	-1.54312	-0.745601	-2.01838
chr1:228658973-228658974	Island:chr1:228658938-228659152	-1.70688	-1.67759	-1.98994	-2.297	-2.70165	-2.46668	-2.31345	-2.03917
chr1:228658993-228658994	Island:chr1:228658938-228659152	-1.36964	-2.58356	-3.85891	-1.93188	-2.58356	-2.81223	-2.6146	-2.3386
chr1:228658996-228658997	Island:chr1:228658938-228659152	-0.597962	-2.18636	-3.44944	-0.797511	-1.54746	-1.71079	-2.54493	-2.75244
chr1:228659024-228659025	Island:chr1:228658938-228659152	-1.30476	-1.81167	-3.94393	-2.0439	-1.88409	-1.27427	-2.38785	-1.83142
chr1:228659026-228659027	Island:chr1:228658938-228659152	-1.54326	-2.43803	-2.8919	-2.14066	-1.647	-1.74528	-2.8919	-2.08502
chr1:228659041-228659042	Island:chr1:228658938-228659152	-1.74194	-2.19725	-2.05901	-2.43934	-1.55052	-0.863363	-2.58125	-1.87169
chr1:228659052-228659053	Island:chr1:228658938-228659152	-1.11759	-1.81249	-2.21856	-1.89555	-2.21856	-1.03418	-2.21856	-1.73404
chr1:228659054-228659055	Island:chr1:228658938-228659152	-1.3433	-0.925042	-1.47268	-1.7869	-1.7869	-0.596174	-1.7869	-1.61551
chr1:228659059-228659060	Island:chr1:228658938-228659152	-1.0434	-2.22928	-2.50104	-2.20277	-2.43494	-1.14223	-3.06548	-1.64783
chr1:228659063-228659064	Island:chr1:228658938-228659152	-1.22199	-2.11544	-2.01701	-2.3123	-2.3123	0.188995	-2.3123	-1.97483
chr1:228659073-228659074	Island:chr1:228658938-228659152	-1.64296	-1.62772	-2.13838	-1.66419	-2.13838	-0.893628	-2.13838	-1.79794
chr1:228659084-228659085	Island:chr1:228658938-228659152	-1.46629	-2.55977	-3.12906	-2.6959	-2.8496	1.33579	-2.88649	-3.08223
chr1:228659093-228659094	Island:chr1:228658938-228659152	-2.05451	-2.53847	-2.46588	-2.27102	-3.63669	-2.42848	-1.16023	-2.31161
chr1:228890769-228890770	Island:chr1:228890743-228890951	-3.49308	-5.37092	-5.0916	-4.08597	-3.92087	-1.93748	-4.90727	-3.82002
chr1:228890771-228890772	Island:chr1:228890743-228890951	-2.88675	-4.36056	-4.52589	-3.4961	-3.49035	-2.08933	-3.74195	-3.69506
chr1:228890793-228890794	Island:chr1:228890743-228890951	-4.31193	-4.76706	-4.6918	-5.56093	-7.09736	-2.04544	-4.96322	-5.00054
chr1:228890805-228890806	Island:chr1:228890743-228890951	-2.9914	-3.603	-3.01293	-3.04441	-3.72737	-0.980032	-2.65285	-2.07427
chr1:228890808-228890809	Island:chr1:228890743-228890951	-4.79932	-5.86612	-5.92016	-4.11764	-5.67802	-1.63368	-5.22279	-4.17315
chr1:228890820-228890821	Island:chr1:228890743-228890951	-3.00388	-3.56978	-3.4119	-2.73639	-3.31041	0.219306	-3.31041	-3.0196
chr1:228890838-228890839	Island:chr1:228890743-228890951	-2.68269	-2.72974	-2.7873	-2.79591	-2.9692	-0.427541	-2.96064	-2.89218
chr1:228890845-228890846	Island:chr1:228890743-228890951	-2.72434	-3.37231	-3.22574	-2.28066	-3.37231	-0.910028	-2.85119	-3.0319
chr1:228890849-228890850	Island:chr1:228890743-228890951	-3.20422	-3.90545	-3.76696	-3.05506	-3.49812	-2.1743	-3.63912	-3.34701
chr1:228890853-228890854	Island:chr1:228890743-228890951	-4.40548	-4.68835	-4.30213	-3.65571	-3.50973	-1.17192	-4.3379	-4.09238
chr1:228890864-228890865	Island:chr1:228890743-228890951	-3.0864	-3.3297	-3.5814	-3.22212	-3.5814	-2.0964	-2.78586	-3.09451
chr1:228890884-228890885	Island:chr1:228890743-228890951	-2.11454	-2.83743	-2.83743	-2.52184	-2.83743	-0.692312	-2.15534	-2.41454
chr1:234367368-234367369	Island:chr1:234367136-234367496	-2.61256	-1.59679	-0.8808	-2.81592	-2.88247	-2.19995	-1.45429	-2.89306
chr1:234367371-234367372	Island:chr1:234367136-234367496	-2.74938	-2.64148	-1.65243	-3.63054	-3.51602	-2.43204	-2.698	-2.80519
chr1:234367373-234367374	Island:chr1:234367136-234367496	-3.10768	-3.38324	-1.63247	-3.57414	-3.27677	-3.56255	-3.65424	-3.46841
chr1:234367388-234367389	Island:chr1:234367136-234367496	-1.78404	-2.2101	-1.58988	-2.6758	-2.78262	-1.70915	-2.10105	-2.78262
chr1:234367480-234367481	Island:chr1:234367136-234367496	-2.41236	-3.36083	-2.77478	-3.14017	-3.73883	-2.98997	-3.05833	-3.26665
chr1:234492488-234492489	Island:chr1:234492485-234492860	-2.51222	-1.40682	-3.60156	1.59757	-0.300525	-1.819	-0.894711	-0.475892
chr1:234492494-234492495	Island:chr1:234492485-234492860	-2.45671	-1.24874	-2.78533	1.53146	-0.729718	-3.19646	-0.945068	-0.814725
chr1:234492499-234492500	Island:chr1:234492485-234492860	-2.45061	-1.78204	-2.66782	0.915033	-1.1259	-1.37261	-1.83518	-0.843951
chr1:234492512-234492513	Island:chr1:234492485-234492860	-2.54128	-1.78384	-3.35813	0.566715	-2.14603	-2.67026	-2.34524	-1.02195
chr1:234492536-234492537	Island:chr1:234492485-234492860	-2.20408	-1.26266	-2.63441	0.623486	-1.99872	-2.65649	-2.25678	-0.734889
chr1:234492626-234492627	Island:chr1:234492485-234492860	-1.37474	-1.33543	-1.17654	-0.742491	-1.43266	-2.37709	-2.20844	-0.558414
chr1:234492641-234492642	Island:chr1:234492485-234492860	-2.18469	-2.1653	-1.95692	-1.62233	-2.59514	-3.3191	-3.14694	-0.933106
chr1:234492654-234492655	Island:chr1:234492485-234492860	-1.96428	-1.92262	-1.9731	-1.12531	-2.66728	-3.00576	-2.66728	-1.61474
chr1:234492669-234492670	Island:chr1:234492485-234492860	-1.96304	-1.93732	-2.1697	-1.03306	-2.2531	-3.14665	-2.78923	-0.968319
chr1:234492684-234492685	Island:chr1:234492485-234492860	-1.74409	-1.99001	-1.99411	-0.891442	-2.02178	-2.87956	-2.44155	-1.05543
chr1:234492687-234492688	Island:chr1:234492485-234492860	-1.89616	-1.92394	-1.5888	-0.983817	-2.60955	-2.94612	-2.63249	-1.46137
chr1:234492706-234492707	Island:chr1:234492485-234492860	-2.06539	-2.22869	-2.29156	-1.22915	-2.58055	-3.10924	-2.71861	-1.72571
chr1:234492712-234492713	Island:chr1:234492485-234492860	-2.14753	-2.10311	-1.96906	-1.52564	-2.67278	-3.09765	-2.98042	-1.75422
chr1:234492730-234492731	Island:chr1:234492485-234492860	-2.17357	-1.84036	-2.1913	-1.42491	-2.58962	-3.19148	-3.08671	-1.74864
chr1:234492736-234492737	Island:chr1:234492485-234492860	-2.12269	-1.87354	-2.29852	-1.33038	-2.37959	-3.34447	-3.24118	-1.72234
chr1:234492739-234492740	Island:chr1:234492485-234492860	-2.19281	-1.71317	-2.16601	-1.47697	-2.49496	-3.16933	-3.07197	-1.40211
chr1:234492748-234492749	Island:chr1:234492485-234492860	-1.84134	-1.8451	-2.17672	-1.49011	-2.54275	-2.56935	-2.63036	-1.39125
chr1:234492757-234492758	Island:chr1:234492485-234492860	-2.38334	-2.31497	-2.6133	-1.67927	-2.51664	-2.97064	-3.03602	-2.31008
chr1:234492760-234492761	Island:chr1:234492485-234492860	-1.8422	-1.80765	-2.06879	-1.36405	-2.63076	-2.64353	-2.70439	-1.64107
chr1:234492763-234492764	Island:chr1:234492485-234492860	-1.92826	-1.81066	-2.14229	-1.51587	-2.55195	-2.74023	-2.61264	-1.43804
chr1:234492769-234492770	Island:chr1:234492485-234492860	-2.05836	-2.38589	-2.26049	-1.3561	-2.75566	-2.71694	-3.08838	-1.93917
chr1:234492771-234492772	Island:chr1:234492485-234492860	-2.05686	-2.25462	-2.26903	-1.38715	-2.56182	-3.0127	-2.8918	-1.52084
chr1:234492797-234492798	Island:chr1:234492485-234492860	-1.81948	-2.42093	-2.25773	-1.47923	-2.48816	-2.83634	-2.73306	-1.84831
chr1:234492830-234492831	Island:chr1:234492485-234492860	-2.25627	-1.94031	-2.95002	-1.97184	-2.97651	-2.94014	-3.27377	-1.97878
chr1:234492833-234492834	Island:chr1:234492485-234492860	-1.73999	-1.67883	-2.31293	-1.79218	-2.43596	-2.7262	-2.80262	-1.35313
chr1:234492835-234492836	Island:chr1:234492485-234492860	-1.79256	-1.89723	-2.64195	-1.73114	-2.48877	-2.71482	-2.79733	-1.6522
chr1:234492850-234492851	Island:chr1:234492485-234492860	-2.0245	-1.7539	-2.97398	-1.4392	-2.91199	-3.00832	-2.74928	-1.12028
chr1:234492859-234492860	Island:chr1:234492485-234492860	-2.01239	-1.75649	-2.95469	-1.79726	-2.90092	-3.09661	-2.81641	-2.02128
chr1:242220285-242220286	Island:chr1:242220285-242220615	-2.44773	-6.05523	-4.80602	-5.13567	-7.21272	-1.10376	-9.70517	-2.08119
chr1:242220287-242220288	Island:chr1:242220285-242220615	-1.48218	-5.68177	-3.62528	-5.51514	-5.46776	-2.2745	-5.21362	-4.40501
chr1:242220301-242220302	Island:chr1:242220285-242220615	-2.20249	-5.60092	-3.09123	-5.24099	-5.44005	-2.62147	-3.67843	-5.1045
chr1:242220312-242220313	Island:chr1:242220285-242220615	-2.54042	-5.08786	-4.16768	-6.04691	-7.92516	-0.275411	-4.92028	-5.45395
chr1:242220314-242220315	Island:chr1:242220285-242220615	-0.907367	-4.38835	-1.98094	-2.82945	-5.79267	-1.37909	-4.72689	-4.2122
chr1:242220329-242220330	Island:chr1:242220285-242220615	-2.11438	-6.11707	-2.99415	-5.06494	-3.64261	-0.832636	-7.38924	-4.48067
chr1:242220331-242220332	Island:chr1:242220285-242220615	-2.84348	-6.2215	-4.21559	-4.78321	-6.86332	-2.18718	-5.06907	-4.35783
chr1:242220750-242220751	Island:chr1:242220750-242221000	-2.85263	-7.66435	-1.81318	-8.82802	-9.24261	-3.80958	-9.69203	-11.1781
chr1:242220756-242220757	Island:chr1:242220750-242221000	-4.09583	-9.25477	-3.01628	-8.72681	-11.866	-1.02106	-10.3075	-13.0832
chr1:242220769-242220770	Island:chr1:242220750-242221000	-2.87597	-7.07672	-4.66491	-6.43291	-7.6883	-0.997987	-8.80502	-9.01552
chr1:242220771-242220772	Island:chr1:242220750-242221000	-2.81555	-6.21695	-3.58491	-5.69639	-7.72848	-2.11407	-7.023	-7.12211
chr1:242220796-242220797	Island:chr1:242220750-242221000	-2.9347	-7.55058	-5.07552	-8.17407	-10.8853	-1.33902	-8.324	-8.74088
chr1:242220804-242220805	Island:chr1:242220750-242221000	-2.71242	-9.6301	-5.03765	-8.89129	-11.0326	-1.1099	-11.0687	-8.49407
chr1:242220837-242220838	Island:chr1:242220750-242221000	-2.1196	-5.19535	-3.28607	-5.57138	-7.95192	-2.1196	-5.74271	-6.73685
chr1:242220868-242220869	Island:chr1:242220750-242221000	-3.27911	-8.97359	-4.80264	-6.97434	-10.2226	-3.80032	-8.50352	-5.80496
chr1:242220880-242220881	Island:chr1:242220750-242221000	-3.05818	-8.70267	-8.0337	-8.82556	-11.1336	-2.24323	-8.91104	-10.6187
chr1:242220899-242220900	Island:chr1:242220750-242221000	-5.19731	-11.6952	-6.69228	-13.2606	-15.1222	-8.8328	-11.5222	-9.66522
chr1:242220923-242220924	Island:chr1:242220750-242221000	-5.29391	-13.426	-8.86991	-14.6641	-16.636	-8.1865	-16.5583	-15.5555
chr1:242220925-242220926	Island:chr1:242220750-242221000	-3.4702	-7.27043	-5.58067	-8.08945	-9.11695	-5.82897	-9.23608	-9.7937
chr1:242220948-242220949	Island:chr1:242220750-242221000	-3.0838	-10.9523	-5.85654	-10.9693	-13.2181	-5.28808	-11.5327	-10.6949
chr1:242220968-242220969	Island:chr1:242220750-242221000	-3.78727	-8.45958	-5.41596	-10.0584	-6.49239	-4.07124	-6.66462	-9.28087
chr1:242220973-242220974	Island:chr1:242220750-242221000	-2.57136	-7.51792	-5.26503	-4.65283	-5.02015	-4.229	-7.71383	-5.75479
chr1:247681400-247681401	Island:chr1:247681400-247681951	-2.60801	-1.10425	-2.83533	-2.0434	-2.42616	-1.30096	-1.60784	-1.78319
chr1:247681402-247681403	Island:chr1:247681400-247681951	-2.06066	-0.476852	-2.17359	-1.11956	-0.768211	-1.64657	-1.33036	-1.38306
chr1:247681439-247681440	Island:chr1:247681400-247681951	-2.4107	-0.382753	-2.21326	-1.7789	-2.03441	-1.99608	-2.55454	-0.989162
chr1:247681482-247681483	Island:chr1:247681400-247681951	-2.78354	-1.98408	-1.65685	-2.26395	-1.89601	-1.65685	-2.26395	-1.25212
chr1:247681484-247681485	Island:chr1:247681400-247681951	-2.8514	-2.03777	-1.45915	-2.40412	-2.04413	-0.640174	-3.14527	-2.44756
chr1:247681487-247681488	Island:chr1:247681400-247681951	-2.36176	-1.35379	-0.968832	-2.02746	-1.84373	0.570991	-2.55394	-1.69892
chr1:247681493-247681494	Island:chr1:247681400-247681951	-2.98083	-2.03574	-2.61391	-2.99334	-2.63276	-1.62276	-3.15595	-2.69275
chr1:247681508-247681509	Island:chr1:247681400-247681951	-3.25463	-2.26826	-2.19716	-2.14256	-1.76038	0.150542	-2.30636	-1.3633
chr1:247681516-247681517	Island:chr1:247681400-247681951	-2.19534	-1.7343	-2.02823	-2.00986	-1.98435	-1.63326	-2.15391	-1.49748
chr1:247681519-247681520	Island:chr1:247681400-247681951	-2.14784	-1.39143	-1.11737	-2.481	-2.35065	-2.04233	-1.45372	-1.36651
chr1:247681522-247681523	Island:chr1:247681400-247681951	-2.69483	-2.01119	-2.15445	-2.4478	-1.50908	-2.15445	-2.49047	-1.33308
chr1:247681524-247681525	Island:chr1:247681400-247681951	-2.89358	-1.73166	-1.62551	-1.80748	-0.965017	-1.73166	-2.45542	-1.53263
chr1:247681530-247681531	Island:chr1:247681400-247681951	-1.97373	-2.48425	-0.341753	-2.18805	-1.15442	-1.81155	-2.34602	-1.86223
chr1:247681541-247681542	Island:chr1:247681400-247681951	-2.80054	-1.99154	-2.21379	-2.1153	-1.51477	-0.824707	-1.79707	-1.57829
chr1:247681553-247681554	Island:chr1:247681400-247681951	-2.58819	-1.97558	-3.21905	-2.75719	-2.21983	-1.05604	-3.5388	-2.21983
chr1:247681570-247681571	Island:chr1:247681400-247681951	-2.21385	-1.65556	-2.3879	-1.50222	-1.7104	-1.69991	-2.6756	-2.46188
chr1:247681581-247681582	Island:chr1:247681400-247681951	-2.16929	-1.81457	-1.83209	-1.3787	-2.60284	-1.39644	-2.60284	-2.37907
chr1:247681584-247681585	Island:chr1:247681400-247681951	-2.24243	-2.26017	-1.88537	-1.38133	-2.5477	-2.03255	-2.07218	-1.92952
chr1:247681594-247681595	Island:chr1:247681400-247681951	-3.00752	-2.25415	-2.0338	-1.6954	-2.81356	-2.72873	-2.96977	-2.27797
chr1:247681602-247681603	Island:chr1:247681400-247681951	-2.72954	-2.56953	-2.23798	-2.02764	-2.56408	-2.26865	-2.59062	-1.95065
chr1:247681604-247681605	Island:chr1:247681400-247681951	-1.80369	-2.25715	-2.25715	-0.819016	-2.04066	-2.25715	-2.25715	-2.00859
chr1:247681610-247681611	Island:chr1:247681400-247681951	-2.03271	-2.37036	-2.13588	-1.92608	-2.17252	-1.50704	-2.37036	-1.75768
chr1:247681613-247681614	Island:chr1:247681400-247681951	-1.76546	-1.99552	-2.13564	-1.58401	-2.37385	-2.37385	-2.37385	-1.75144
chr1:247681653-247681654	Island:chr1:247681400-247681951	-2.06928	-2.19436	-1.36981	-1.75241	-2.59137	-2.59137	-2.59137	-2.36451
chr1:247681661-247681662	Island:chr1:247681400-247681951	-2.08099	-1.86723	-1.88544	-1.46408	-2.35887	-2.35887	-2.35887	-2.13061
chr1:247681729-247681730	Island:chr1:247681400-247681951	-2.00289	-1.63936	-2.05566	-1.64818	-2.28783	-2.28783	-1.03412	-1.86992
chr1:247681738-247681739	Island:chr1:247681400-247681951	-1.68354	-1.7531	-1.40312	-1.4803	-2.19697	-2.19697	-2.19697	-1.30922
chr1:247681740-247681741	Island:chr1:247681400-247681951	-1.67371	-1.16362	-1.46008	-1.23195	-1.44625	-1.80596	-1.80596	-1.22578
chr1:247681742-247681743	Island:chr1:247681400-247681951	-2.37433	-1.24578	-1.0936	-1.998	-2.29902	-2.18965	-1.50222	-1.36942
chr1:247681749-247681750	Island:chr1:247681400-247681951	-2.02174	-2.19144	-2.28624	-2.25432	-2.54697	-2.45091	-2.80769	-2.46006
chr1:247681760-247681761	Island:chr1:247681400-247681951	-2.06311	-2.58321	-1.74689	-1.80884	-2.58321	-1.80884	-1.71204	-1.82976
chr1:247681812-247681813	Island:chr1:247681400-247681951	-2.03015	-1.57428	-2.27319	-1.89416	-2.36912	-2.28964	-2.21627	-2.03659
chr1:247681833-247681834	Island:chr1:247681400-247681951	-1.82865	-1.92245	-2.24879	-1.48351	-2.70085	-1.51472	-2.3731	-0.113288
chr1:247681844-247681845	Island:chr1:247681400-247681951	-1.66347	-2.93519	-2.68912	-2.58476	-3.38119	-2.32487	-2.84599	-1.19406
chr1:247681853-247681854	Island:chr1:247681400-247681951	-1.01215	-1.79213	-2.48432	-2.22297	-3.18233	-4.07229	-3.0815	-1.72426
chr1:247681871-247681872	Island:chr1:247681400-247681951	-1.00131	-2.63332	-2.61645	-1.27101	-2.6738	-3.11171	-3.54037	-1.10086
chr1:247681881-247681882	Island:chr1:247681400-247681951	-1.78773	-2.44226	-2.91044	-0.286158	-2.60946	-2.86027	-3.17379	-2.27969
chr1:247681887-247681888	Island:chr1:247681400-247681951	-1.73519	-3.79271	-4.66134	-1.59356	-5.76942	-2.10189	-3.62042	-1.18389
chr1:247681894-247681895	Island:chr1:247681400-247681951	-1.71431	-2.33988	-3.15664	-1.34948	-3.62257	-1.01232	-4.48925	-1.99517
chr1:247681896-247681897	Island:chr1:247681400-247681951	-1.68845	-0.33519	-2.40827	-0.974506	-4.32778	-3.55997	-3.17607	-1.25656
chr1:247681916-247681917	Island:chr1:247681400-247681951	-2.25674	-3.01641	-3.99766	-3.1764	-1.83891	-3.99766	-5.96015	-0.961925
chr1:247681931-247681932	Island:chr1:247681400-247681951	-3.01208	-2.69569	-2.4059	-1.59786	-1.76837	-1.26124	-2.43488	-2.901
chr1:247681933-247681934	Island:chr1:247681400-247681951	-2.13375	-2.01453	-0.927892	-2.25363	-2.76682	-1.38762	-1.38762	-2.00386
chr1:247681939-247681940	Island:chr1:247681400-247681951	-1.78255	-2.453	-2.26144	-2.06989	-2.11778	-3.60234	-3.3858	-1.63681
chr2:214014-214015	Island:chr2:214012-214245	-4.402	-6.32073	-5.13461	-3.9802	-7.36731	-1.55298	-2.54394	-3.72366
chr2:214022-214023	Island:chr2:214012-214245	-2.06568	-2.4665	-5.72868	-2.37648	-6.59009	-1.15472	-5.52731	-2.73138
chr2:214026-214027	Island:chr2:214012-214245	-2.43964	-5.2738	-7.22247	-5.56384	-4.49285	-2.28008	-4.3045	-6.57918
chr2:214054-214055	Island:chr2:214012-214245	-4.12829	-3.71832	-5.35961	-3.62409	-6.32258	-3.10156	-3.6063	-5.74174
chr2:214063-214064	Island:chr2:214012-214245	-1.22431	-2.76378	-4.00734	-1.68477	-3.2927	0.248588	-1.64457	-6.79571
chr2:214069-214070	Island:chr2:214012-214245	-4.11113	-6.21994	-8.30734	-4.81514	-6.87681	-1.11383	-1.45103	-6.83267
chr2:214073-214074	Island:chr2:214012-214245	-4.86048	-4.00395	-5.52617	-4.64626	-7.92292	1.71898	-2.55767	-5.40877
chr2:214088-214089	Island:chr2:214012-214245	-3.21929	-4.53138	-2.69862	-2.28209	-4.01935	-1.13662	-0.541565	-3.83051
chr2:214128-214129	Island:chr2:214012-214245	-3.50566	-5.75267	-5.47629	-3.10231	-5.42943	-0.962012	-4.62986	-5.89357
chr2:214148-214149	Island:chr2:214012-214245	-4.59739	-6.06806	-7.60559	-3.34397	-6.60286	-1.86265	-1.58918	-8.45406
chr2:214166-214167	Island:chr2:214012-214245	-2.83056	-5.00349	-9.56992	-2.80311	-6.61952	0.943484	-3.23798	-6.70263
chr2:214171-214172	Island:chr2:214012-214245	-2.90416	-4.82498	-8.01116	-2.67732	-6.31318	1.00118	-3.29041	-6.27193
chr2:214178-214179	Island:chr2:214012-214245	-3.4036	-6.15898	-14.6255	-4.36799	-14.0394	1.005	-3.29339	-11.8902
chr2:628910-628911	Island:chr2:628910-629190	-2.68445	-2.59667	-3.17182	-4.47211	-0.840933	-0.226427	-1.53924	-3.81745
chr2:628922-628923	Island:chr2:628910-629190	-2.33224	-2.32748	-4.42715	-3.26693	-0.896284	-0.477935	-1.08644	-5.07977
chr2:628928-628929	Island:chr2:628910-629190	-0.71066	-3.07482	-5.10123	-2.18319	-0.219407	0.978023	0.284774	-5.80741
chr2:628940-628941	Island:chr2:628910-629190	-2.2004	-3.44944	-4.21808	-2.26154	-0.241206	1.1624	-0.536701	-5.16758
chr2:628949-628950	Island:chr2:628910-629190	-3.36987	-2.16143	-4.32174	-3.00726	-0.72122	0.0948961	-3.76966	-4.51211
chr2:628958-628959	Island:chr2:628910-629190	-3.45597	-1.84113	-2.88039	-3.29609	-1.14059	0.736227	-1.11976	-4.04435
chr2:629139-629140	Island:chr2:628910-629190	-3.99152	-2.83642	-3.58754	-4.08783	-4.84395	-0.929741	-4.04976	-5.18221
chr2:629151-629152	Island:chr2:628910-629190	-3.09734	-3.71049	-4.52347	-3.2549	-2.7516	0.104172	-2.64559	-3.76261
chr2:629155-629156	Island:chr2:628910-629190	-2.20595	-1.81929	-2.52817	-2.04484	-3.85863	-0.686918	-1.05517	-3.77261
chr2:629166-629167	Island:chr2:628910-629190	-2.73816	-3.46355	-1.90767	-2.39484	-4.8063	-0.628863	-2.93459	-3.91114
chr2:629184-629185	Island:chr2:628910-629190	-3.30971	-1.8715	-2.70659	-3.3329	-4.41591	0.339033	-3.81308	-2.7901
chr2:629189-629190	Island:chr2:628910-629190	-3.54734	-2.6409	-0.979089	-1.51663	-2.90528	0.380574	-0.979089	-5.25951
chr2:8596908-8596909	Island:chr2:8596908-8597573	-3.80856	-4.2421	-4.60658	-2.25018	-3.47763	-1.03407	-7.03078	-4.88439
chr2:8596910-8596911	Island:chr2:8596908-8597573	-4.92029	-6.1556	-5.85557	-2.93068	-5.99946	-2.52338	-11.7929	-6.43113
chr2:8596915-8596916	Island:chr2:8596908-8597573	-4.7384	-6.06054	-4.23319	-3.08805	-5.37833	-2.54916	-9.9589	-5.55451
chr2:8596917-8596918	Island:chr2:8596908-8597573	-3.49448	-6.06511	-5.30304	-3.21594	-3.24538	-3.92002	-9.45208	-5.2276
chr2:8596934-8596935	Island:chr2:8596908-8597573	-3.14569	-5.28179	-4.09454	-3.2978	-3.65905	-2.58797	-7.86097	-4.74843
chr2:8597209-8597210	Island:chr2:8596908-8597573	-2.58856	-3.20443	-3.39913	-2.29294	-2.74016	-2.53382	-4.06665	-2.88418
chr2:8597222-8597223	Island:chr2:8596908-8597573	-2.00996	-2.26971	-1.43996	-2.17318	-2.30579	-2.5944	-2.5944	-1.58892
chr2:8597238-8597239	Island:chr2:8596908-8597573	-1.23538	-2.56991	-1.81561	-2.56991	-2.56991	-1.90265	-2.56991	-2.56991
chr2:11622001-11622002	Island:chr2:11622001-11623297	-2.15834	-2.44425	-1.58563	-3.35918	-2.39851	-1.96184	-1.43784	-2.26127
chr2:11622005-11622006	Island:chr2:11622001-11623297	-3.10997	-2.66354	-1.97941	-2.67159	-2.21014	0.380281	-3.01768	-2.15842
chr2:11622008-11622009	Island:chr2:11622001-11623297	-1.52507	-1.40923	-0.127735	-1.46647	-1.81806	1.37819	-1.19022	-1.21187
chr2:11796851-11796852	Island:chr2:11796851-11797236	-2.65139	-4.90502	-3.66607	-1.38782	-4.60417	-1.83454	-3.87252	-4.01679
chr2:11796859-11796860	Island:chr2:11796851-11797236	-2.9584	-6.17902	-4.49567	-2.08887	-5.99047	-1.17873	-4.70858	-5.68476
chr2:11796868-11796869	Island:chr2:11796851-11797236	-3.21934	-7.62787	-5.33026	0.142511	-6.94674	-0.922388	-3.83769	-4.69698
chr2:11796875-11796876	Island:chr2:11796851-11797236	-4.18449	-8.49059	-3.95624	0.53277	-5.12904	-1.83181	-3.65697	-4.43506
chr2:11796880-11796881	Island:chr2:11796851-11797236	-0.939042	-2.98507	-1.26905	-0.152108	-3.24907	-2.51291	-3.64096	-1.54082
chr2:11796887-11796888	Island:chr2:11796851-11797236	-2.48939	-6.9123	-3.7669	-0.306964	-5.74401	-4.21049	-4.89602	-4.61858
chr2:11796904-11796905	Island:chr2:11796851-11797236	-4.45326	-7.67073	-6.0166	-4.00043	-10.8144	-4.30005	-7.45671	-6.48342
chr2:11796906-11796907	Island:chr2:11796851-11797236	-3.55959	-9.10021	-8.08309	-2.41629	-7.10643	-3.07455	-7.35328	-5.37848
chr2:11796909-11796910	Island:chr2:11796851-11797236	-3.2277	-5.47949	-4.05898	-3.33009	-6.05451	-3.10242	-5.10034	-4.25755
chr2:11796989-11796990	Island:chr2:11796851-11797236	-1.91852	-4.75779	-3.15866	-3.00622	-2.37281	-1.12731	-6.71373	-3.97361
chr2:11797017-11797018	Island:chr2:11796851-11797236	-2.15244	-3.16338	-3.323	-2.50361	-2.15244	-1.36059	-5.94136	-3.23583
chr2:11797025-11797026	Island:chr2:11796851-11797236	-3.27972	-3.50096	-3.37508	-1.62764	-2.01792	-1.57427	-6.64452	-3.58032
chr2:11797034-11797035	Island:chr2:11796851-11797236	-3.38036	-2.75728	-1.86718	-1.31281	-2.20344	-1.68037	-5.86495	-3.40773
chr2:11797052-11797053	Island:chr2:11796851-11797236	-1.76607	-3.70844	-2.13327	-0.920331	-1.41017	-2.43739	-6.26937	-2.32127
chr2:11797058-11797059	Island:chr2:11796851-11797236	-2.13924	-3.1919	-2.2791	-0.833835	-1.6597	-2.53415	-4.98897	-2.83497
chr2:11797064-11797065	Island:chr2:11796851-11797236	-2.6668	-2.44671	-1.76641	-0.575888	-1.22771	-2.8869	-4.0424	-2.6668
chr2:11797068-11797069	Island:chr2:11796851-11797236	-1.20066	-2.29217	-2.5704	-1.3282	-1.30928	-1.89584	-4.57205	-1.99849
chr2:11797083-11797084	Island:chr2:11796851-11797236	-1.26253	-2.91537	-1.57499	-1.91179	-2.57487	-2.85483	-4.90792	-2.67729
chr2:11797089-11797090	Island:chr2:11796851-11797236	-1.60921	-3.61705	-2.39676	-1.77465	-1.24825	-4.01185	-6.06896	-3.37833
chr2:11797094-11797095	Island:chr2:11796851-11797236	-0.843202	-3.07967	-1.79505	-2.87055	-3.94078	-3.31494	-4.39593	-2.25338
chr2:11797135-11797136	Island:chr2:11796851-11797236	-0.971146	-4.85101	-1.78144	-1.20282	-3.90109	-4.15731	-6.4389	-2.36056
chr2:11797176-11797177	Island:chr2:11796851-11797236	-2.7254	-6.3984	-1.88728	-2.03751	-1.2373	-3.59345	-1.76089	-1.00631
chr2:11797191-11797192	Island:chr2:11796851-11797236	-0.936749	-5.62945	-1.35447	-2.9292	-3.01893	-2.62729	-7.53674	-3.46946
chr2:11797219-11797220	Island:chr2:11796851-11797236	-0.7638	-2.31103	-1.63244	-0.292673	1.23849	-3.64209	-1.05826	-0.872032
chr2:11797223-11797224	Island:chr2:11796851-11797236	-2.16223	-4.37941	-1.35735	0.42302	0.132968	-2.19618	-2.49327	-2.06414
chr2:11797226-11797227	Island:chr2:11796851-11797236	-1.43884	-3.27598	0.278483	0.528927	0.502482	-5.11882	-0.687512	-0.948177
chr2:11797235-11797236	Island:chr2:11796851-11797236	-1.63654	0.0755351	0.171747	-0.235287	1.02454	-1.00904	-2.01386	-1.23088
chr2:16153987-16153988	Island:chr2:16153945-16154419	-1.67737	-2.21192	-0.827444	-2.14024	-2.66728	-2.43011	-2.66728	-2.28781
chr2:16154009-16154010	Island:chr2:16153945-16154419	-2.29184	-2.59585	-1.37111	-2.00049	-1.89884	-2.41267	-2.59585	-2.33606
chr2:16154016-16154017	Island:chr2:16153945-16154419	-2.15086	-2.39793	-0.858875	-2.31575	-2.28969	-2.06527	-2.80138	-2.41994
chr2:16154018-16154019	Island:chr2:16153945-16154419	-2.32531	-2.6393	-1.16356	-2.02441	-2.09939	-1.88251	-2.6393	-2.36601
chr2:16154021-16154022	Island:chr2:16153945-16154419	-2.43722	-2.9084	-1.18521	-2.27131	-2.01091	-2.51161	-2.9084	-2.62391
chr2:16154023-16154024	Island:chr2:16153945-16154419	-2.85189	-2.75822	-1.47808	-2.50409	-2.88908	-2.33124	-3.44691	-3.00939
chr2:16154047-16154048	Island:chr2:16153945-16154419	-2.13122	-2.75052	-0.689201	-2.76481	-2.50079	-2.1443	-2.67819	-2.73786
chr2:16154177-16154178	Island:chr2:16153945-16154419	-2.20164	-2.22818	-0.928074	-2.30872	-2.30872	-0.877767	-2.89005	-2.51031
chr2:16154209-16154210	Island:chr2:16153945-16154419	-2.47024	-2.57872	-1.52434	-2.25931	-2.91692	-2.29392	-0.740018	-2.27273
chr2:16154211-16154212	Island:chr2:16153945-16154419	-2.84875	-2.89171	-1.42851	-2.87434	-3.09511	-2.42742	-2.9041	-3.13633
chr2:16154215-16154216	Island:chr2:16153945-16154419	-2.31593	-2.53352	-1.70144	-2.27339	-2.56948	-1.84928	-1.88202	-2.2503
chr2:16154227-16154228	Island:chr2:16153945-16154419	-2.43706	-2.77752	-0.672862	-2.91275	-3.06748	-1.83596	-2.07279	-2.49277
chr2:16154243-16154244	Island:chr2:16153945-16154419	-1.64738	-2.21514	-1.7876	-2.62889	-1.86408	-0.782149	-1.48167	-2.46063
chr2:16154290-16154291	Island:chr2:16153945-16154419	-1.77938	-2.0698	-2.0698	-1.12742	-2.0698	-0.929633	-2.0698	-1.46221
chr2:20870007-20870008	Island:chr2:20870007-20871280	-1.38595	-1.52118	-1.52118	-1.52118	-1.52118	-1.52118	0.554095	-1.4374
chr2:20870012-20870013	Island:chr2:20870007-20871280	-1.16677	-1.64645	-1.49655	-1.39851	-1.35145	-1.60648	0.608962	-1.26099
chr2:20870021-20870022	Island:chr2:20870007-20871280	-1.0175	-1.25423	-0.859161	-1.20678	-1.59429	-1.59429	-0.205711	-1.16036
chr2:20870025-20870026	Island:chr2:20870007-20871280	-1.18466	-1.70567	-1.57831	-1.43398	-1.63383	-1.88761	0.247137	-1.03705
chr2:20870031-20870032	Island:chr2:20870007-20871280	-1.1118	-1.07488	-1.37551	-0.81583	-0.941912	-1.37551	0.503419	-1.06236
chr2:20870035-20870036	Island:chr2:20870007-20871280	-1.56503	-1.66224	-1.47141	-1.62444	-2.04258	-1.47141	0.243331	-1.34865
chr2:20870059-20870060	Island:chr2:20870007-20871280	-1.60355	-1.54351	-1.60758	-1.14797	-1.64008	-1.60758	-0.312307	-1.48288
chr2:20870079-20870080	Island:chr2:20870007-20871280	-1.22256	-1.86136	-1.05789	-1.32002	-2.12826	-2.00859	-0.0530546	-1.2074
chr2:20870081-20870082	Island:chr2:20870007-20871280	-1.15851	-2.11241	-1.61526	-2.02685	-1.61526	-2.34247	0.0677334	-1.9988
chr2:20870087-20870088	Island:chr2:20870007-20871280	-1.11182	-1.74665	-0.883248	-1.52979	-1.92765	-1.90385	0.547976	-1.38947
chr2:20870091-20870092	Island:chr2:20870007-20871280	-1.03106	-1.28993	-1.38509	-2.18078	-1.3645	-2.02325	0.611754	-1.24739
chr2:20870121-20870122	Island:chr2:20870007-20871280	-1.31643	-0.998216	-1.72336	-2.14033	-2.25784	-2.25784	-0.186725	-1.04548
chr2:20870219-20870220	Island:chr2:20870007-20871280	-1.18839	-1.48293	-0.255682	-1.24792	-1.48293	-1.48293	1.09429	-1.39925
chr2:20870225-20870226	Island:chr2:20870007-20871280	-1.1596	-1.3622	-0.28963	-0.896658	-1.3622	-1.3622	-0.632852	-1.11908
chr2:20870230-20870231	Island:chr2:20870007-20871280	-1.07953	-1.38174	-0.475106	-1.22056	-1.38174	-1.38174	0.431528	-1.13997
chr2:20870261-20870262	Island:chr2:20870007-20871280	-1.10639	-1.41273	-0.307799	-1.24111	-1.50157	-1.50157	-0.807012	-1.10365
chr2:20870264-20870265	Island:chr2:20870007-20871280	-1.17323	-1.35888	0.0335112	-1.19744	-1.35888	-1.35888	0.126337	-1.05577
chr2:20871056-20871057	Island:chr2:20870007-20871280	-1.19213	-1.49577	-0.383518	-1.40771	-1.31966	-0.992606	-0.321727	-1.16033
chr2:20871058-20871059	Island:chr2:20870007-20871280	-1.27819	-1.46185	-0.727218	-1.1129	-1.46185	-1.46185	-0.510168	-1.15841
chr2:20871061-20871062	Island:chr2:20870007-20871280	-1.23297	-1.39774	-0.874238	-1.35354	-1.26512	-1.11355	-0.557807	-1.00372
chr2:20871064-20871065	Island:chr2:20870007-20871280	-1.29289	-1.5008	-0.669157	-1.41459	-1.5008	-1.5008	0.266442	-0.91172
chr2:20871085-20871086	Island:chr2:20870007-20871280	-1.09777	-1.55134	-0.814723	-1.23325	-1.55134	-0.579415	-0.151769	-1.31003
chr2:20871087-20871088	Island:chr2:20870007-20871280	-1.36615	-1.85003	-0.916836	-1.52544	-1.52544	-0.398394	0.140786	-1.46388
chr2:20871116-20871117	Island:chr2:20870007-20871280	-1.20732	-1.41134	-0.908498	-1.15025	-0.93364	-1.53705	-0.443914	-0.875416
chr2:20871119-20871120	Island:chr2:20870007-20871280	-1.30143	-1.66328	-0.74358	-1.52178	-1.35671	-1.23048	0.575984	-1.09731
chr2:20871122-20871123	Island:chr2:20870007-20871280	-1.76051	-2.26263	-1.20081	-2.11369	-2.14544	-1.29781	0.421617	-1.84428
chr2:20871131-20871132	Island:chr2:20870007-20871280	-1.28111	-1.3121	-0.881255	-1.34298	-1.42328	-0.881255	-0.597334	-0.818228
chr2:20871173-20871174	Island:chr2:20870007-20871280	-0.773844	-2.39396	-1.60266	-2.36772	-2.90557	-2.30869	0.300548	-1.4232
chr2:20871186-20871187	Island:chr2:20870007-20871280	-1.52352	-2.20811	-1.08346	-1.9614	-1.90981	-2.17243	0.875789	-1.73929
chr2:25427102-25427103	Island:chr2:25427102-25427577	-5.78515	-5.60929	-3.44368	-5.27053	-6.39452	-7.26242	-6.24137	-5.09268
chr2:25427104-25427105	Island:chr2:25427102-25427577	-6.9168	-7.23158	-5.03469	-6.1512	-6.9168	-6.76316	-5.90457	-6.37905
chr2:25427108-25427109	Island:chr2:25427102-25427577	-3.89955	-4.40021	-2.75804	-4.27238	-4.9867	-4.9867	-4.9867	-3.89422
chr2:25427114-25427115	Island:chr2:25427102-25427577	-5.54108	-5.32318	-2.74648	-4.17069	-5.79167	-6.56133	-6.56133	-4.69364
chr2:25427117-25427118	Island:chr2:25427102-25427577	-3.0472	-2.81313	-3.00005	-2.70172	-3.34585	-3.34585	-2.87655	-2.49809
chr2:25427121-25427122	Island:chr2:25427102-25427577	-4.19703	-3.90396	-2.85615	-4.17646	-4.51001	-4.89662	-4.89662	-4.40691
chr2:25427125-25427126	Island:chr2:25427102-25427577	-2.46515	-2.44147	-1.40202	-2.63565	-2.63565	-2.63565	-2.63565	-2.41015
chr2:25427143-25427144	Island:chr2:25427102-25427577	-2.7424	-2.7424	-2.34869	-2.3059	-2.7424	-2.7424	-2.7424	-2.7424
chr2:25427149-25427150	Island:chr2:25427102-25427577	-2.53948	-2.70238	-2.70238	-2.70238	-2.70238	-2.70238	-2.70238	-2.70238
chr2:25427151-25427152	Island:chr2:25427102-25427577	-3.07081	-2.96375	-3.62137	-2.59205	-3.62137	-3.62137	-3.62137	-3.30571
chr2:25427453-25427454	Island:chr2:25427102-25427577	-3.16349	-3.43883	-2.47513	-3.26877	-3.43883	-3.04459	-3.43883	-3.1176
chr2:25427455-25427456	Island:chr2:25427102-25427577	-2.80405	-3.30957	-2.09233	-3.0012	-3.30957	-2.60873	-2.53865	-3.30957
chr2:26785905-26785906	Island:chr2:26785882-26786101	-1.88529	-1.48718	-1.88529	0.191801	-1.88529	0.389619	-0.823666	-1.88529
chr2:26785920-26785921	Island:chr2:26785882-26786101	-0.63258	0.0969335	-1.14324	-0.404413	-1.14324	-1.14324	-0.0580881	-0.419805
chr2:26785939-26785940	Island:chr2:26785882-26786101	-1.38704	-1.46165	-2.17453	-0.474574	-2.24895	-1.25284	-0.35119	-0.880547
chr2:26785943-26785944	Island:chr2:26785882-26786101	-1.11858	-1.72314	-2.46206	0.454707	-1.75833	-1.32527	-1.07659	-1.0319
chr2:26785946-26785947	Island:chr2:26785882-26786101	-0.754942	-2.08773	-2.33212	-0.241929	-0.692124	-1.62714	-1.11016	-1.80261
chr2:26786046-26786047	Island:chr2:26785882-26786101	-1.01733	-2.33769	-1.92442	-1.44227	-1.59897	-2.44514	-1.80044	-1.21435
chr2:26786055-26786056	Island:chr2:26785882-26786101	-1.05108	-1.96253	-0.944355	-1.57953	-1.8631	-1.96253	-2.05475	-1.63109
chr2:26786084-26786085	Island:chr2:26785882-26786101	-0.570167	-3.11093	-2.83118	-1.82343	-2.23685	-4.02663	-2.91486	-2.56967
chr2:26786088-26786089	Island:chr2:26785882-26786101	-0.791119	-2.7444	-3.73299	-1.83303	-1.69643	-4.21552	-4.68756	-3.17004
chr2:43328134-43328135	Island:chr2:43327937-43328337	-1.9372	-1.9372	-1.9372	-1.5396	-1.9372	-1.9372	-1.5396	-1.30572
chr2:43328150-43328151	Island:chr2:43327937-43328337	-1.93256	-1.76485	-1.93256	-1.93256	-1.93256	-1.93256	-1.15499	-1.47022
chr2:43328161-43328162	Island:chr2:43327937-43328337	-2.36648	-2.35781	-2.50224	-2.50224	-2.50224	-1.78772	-1.32174	-1.03459
chr2:43328174-43328175	Island:chr2:43327937-43328337	-2.40912	-2.62792	-2.79915	-2.42965	-2.48003	-2.79915	-2.2141	-2.28545
chr2:43328177-43328178	Island:chr2:43327937-43328337	-2.16287	-2.38099	-2.54075	-2.43337	-1.93145	-2.54075	-1.99492	-1.76099
chr2:43328189-43328190	Island:chr2:43327937-43328337	-1.60862	-1.30845	-1.77828	-1.77828	-1.33137	-1.77828	-1.77828	-1.1391
chr2:43328229-43328230	Island:chr2:43327937-43328337	-2.50873	-2.77886	-2.93193	-2.80346	-2.93193	-2.93193	-2.13255	-2.13255
chr2:43328239-43328240	Island:chr2:43327937-43328337	-2.20384	-2.25237	-2.42864	-2.13034	-2.42864	-2.42864	-1.59768	-2.02045
chr2:43328262-43328263	Island:chr2:43327937-43328337	-3.28711	-3.23346	-3.609	-3.12959	-3.609	-3.609	-1.46306	-1.67765
chr2:43328266-43328267	Island:chr2:43327937-43328337	-2.73301	-2.24115	-3.07503	-3.07503	-2.83181	-3.07503	-2.53455	-1.96951
chr2:43328270-43328271	Island:chr2:43327937-43328337	-2.72734	-2.54064	-2.94737	-2.80148	-2.94737	-2.64232	-2.43113	-2.52793
chr2:43328275-43328276	Island:chr2:43327937-43328337	-2.53682	-2.53682	-3.00769	-3.00769	-3.00769	-3.00769	-3.00769	-2.53682
chr2:43328277-43328278	Island:chr2:43327937-43328337	-2.44524	-1.95149	-2.44524	-2.44524	-2.44524	-2.44524	-2.44524	-2.44524
chr2:43328302-43328303	Island:chr2:43327937-43328337	-3.08291	-2.96319	-3.20723	-2.52562	-2.47513	-2.79542	-2.81964	-2.30874
chr2:43328304-43328305	Island:chr2:43327937-43328337	-2.47771	-3.10517	-3.34333	-2.89986	-2.98609	-2.94144	-1.73574	-2.22501
chr2:43328311-43328312	Island:chr2:43327937-43328337	-2.04973	-2.59052	-1.5862	-2.33944	-1.71174	-2.08836	-1.18447	-1.71174
chr2:48844752-48844753	Island:chr2:48844752-48844985	-3.4761	-3.00939	-0.3078	-0.230317	-4.50382	-2.77591	-5.63405	-4.27152
chr2:48844786-48844787	Island:chr2:48844752-48844985	-3.53086	-3.42421	-1.47095	-0.887223	-3.35638	-2.24651	-6.80703	-3.99557
chr2:48844794-48844795	Island:chr2:48844752-48844985	-2.77716	-2.9088	-1.76212	0.0328924	-2.61045	-2.5647	-4.42013	-3.20567
chr2:48844817-48844818	Island:chr2:48844752-48844985	-3.95076	-3.73415	-0.726848	-0.406289	-3.43774	-2.86772	-6.31373	-3.53535
chr2:48844821-48844822	Island:chr2:48844752-48844985	-4.19506	-4.16416	-0.962158	-1.16156	-4.99337	-3.68377	-5.605	-4.56809
chr2:48844829-48844830	Island:chr2:48844752-48844985	-4.4124	-4.57337	-1.94209	-1.52997	-4.5103	-2.64271	-7.54703	-4.00612
chr2:48844857-48844858	Island:chr2:48844752-48844985	-4.32618	-3.61278	-0.741941	-1.17136	-5.24324	-3.05791	-6.42216	-5.59835
chr2:48844872-48844873	Island:chr2:48844752-48844985	-2.48867	-2.33239	-2.00268	-1.3952	-2.5132	-1.64148	-3.98134	-3.4795
chr2:48844892-48844893	Island:chr2:48844752-48844985	-4.82071	-3.45354	-1.36615	-0.981854	-4.16185	-4.08263	-6.18764	-4.50864
chr2:48844898-48844899	Island:chr2:48844752-48844985	-4.43691	-3.22179	-2.15271	-0.7412	-2.43875	-2.5498	-5.71278	-4.981
chr2:48844901-48844902	Island:chr2:48844752-48844985	-2.9846	-4.02106	-1.71915	-1.64598	-2.76175	-2.99364	-4.93576	-2.76732
chr2:48844908-48844909	Island:chr2:48844752-48844985	-3.54284	-4.34557	-2.03859	-1.81323	-3.13943	-3.02351	-3.54955	-2.87116
chr2:48844916-48844917	Island:chr2:48844752-48844985	-4.53751	-3.67354	-1.64547	-0.650285	-4.27275	-1.99577	-7.85688	-4.65224
chr2:48844925-48844926	Island:chr2:48844752-48844985	-5.48796	-4.38951	-2.28582	-2.21098	-5.24699	-1.46649	-8.61004	-5.39928
chr2:48844932-48844933	Island:chr2:48844752-48844985	-2.58239	-1.58093	-0.853298	-0.788376	-2.64778	-0.141317	-4.20978	-3.44694
chr2:48844941-48844942	Island:chr2:48844752-48844985	-3.74752	-3.63836	-1.31113	-1.49329	-4.24652	-1.55153	-4.31704	-3.35455
chr2:48844960-48844961	Island:chr2:48844752-48844985	-3.35001	-2.75549	-2.85347	-1.44784	-4.51909	-1.18784	-4.99499	-4.26925
chr2:48844971-48844972	Island:chr2:48844752-48844985	-3.88365	-3.43412	-1.77951	-0.443093	-4.11823	-3.68867	-3.3832	-4.87659
chr2:48844976-48844977	Island:chr2:48844752-48844985	-4.58918	-3.63746	-2.66506	-0.385227	-4.10051	-3.05655	-2.66506	-3.78152
chr2:48844978-48844979	Island:chr2:48844752-48844985	-3.62897	-2.55804	-2.36523	-1.3561	-3.73144	-2.98624	-2.48722	-4.00731
chr2:74357575-74357576	Island:chr2:74357575-74358014	-1.16331	-3.45376	-3.61533	-1.62784	-3.84868	-1.24268	-0.936536	-2.0931
chr2:74357582-74357583	Island:chr2:74357575-74358014	-0.904164	-2.50381	-2.00044	-1.6815	-2.75549	-1.18247	0.0759496	-1.01307
chr2:74357872-74357873	Island:chr2:74357575-74358014	-0.696279	-1.81865	-1.96477	-0.0206677	-1.96477	0.221265	0.353753	-0.422897
chr2:74357875-74357876	Island:chr2:74357575-74358014	-0.391221	-1.75033	-1.75033	-0.991986	-1.62574	0.442364	-0.682459	-0.458338
chr2:74642049-74642050	Island:chr2:74641734-74643350	-0.779804	-1.27206	-1.27206	0.163694	-0.314892	0.450846	-1.27206	0.00416556
chr2:74642070-74642071	Island:chr2:74641734-74643350	-1.39252	-0.860878	-1.39252	-0.722188	-1.39252	0.0090886	-1.39252	0.891586
chr2:74642075-74642076	Island:chr2:74641734-74643350	-1.101	-0.942487	-1.44068	-0.081979	-1.44068	-0.081979	-1.44068	-0.373128
chr2:74642081-74642082	Island:chr2:74641734-74643350	-0.561077	-0.716343	-1.32329	0.643225	-1.32329	-0.0627047	-1.32329	0.432526
chr2:74642085-74642086	Island:chr2:74641734-74643350	-0.0223111	-1.29914	-1.29914	1.62906	-0.427654	-1.29914	-1.29914	-1.29914
chr2:74642087-74642088	Island:chr2:74641734-74643350	-0.420196	-0.947674	-0.947674	-0.947674	-0.947674	-0.947674	-0.947674	-0.165551
chr2:74642105-74642106	Island:chr2:74641734-74643350	-1.00579	-1.00579	-1.00579	-1.00579	-1.00579	-1.00579	-1.00579	-0.213809
chr2:74642317-74642318	Island:chr2:74641734-74643350	0.268583	-0.441773	-0.441773	-0.441773	-0.441773	-0.441773	-0.441773	-0.441773
chr2:74642322-74642323	Island:chr2:74641734-74643350	-0.504827	-0.504827	-0.504827	-0.504827	-0.504827	-0.504827	-0.504827	-0.504827
chr2:74642357-74642358	Island:chr2:74641734-74643350	-0.774174	-0.774174	-0.774174	-0.774174	-0.774174	-0.774174	-0.774174	0.139049
chr2:74642838-74642839	Island:chr2:74641734-74643350	-2.13584	-2.76158	-2.30431	-2.13584	-2.4119	-2.06222	-2.44871	-1.73666
chr2:74642863-74642864	Island:chr2:74641734-74643350	-1.21761	-1.50356	-1.50356	-1.50356	-1.50356	-1.50356	-1.50356	-1.2605
chr2:74642872-74642873	Island:chr2:74641734-74643350	-1.99641	-2.2285	-2.2285	-1.99186	-2.2285	-1.62508	-2.2285	-1.42395
chr2:74642874-74642875	Island:chr2:74641734-74643350	-1.77322	-2.01874	-2.01874	-2.01874	-2.01874	-2.01874	-2.01874	-1.60136
chr2:74642883-74642884	Island:chr2:74641734-74643350	-1.72779	-1.3909	-1.72779	-1.72779	-1.72779	-1.42919	-1.72779	-1.07086
chr2:74642911-74642912	Island:chr2:74641734-74643350	-2.1458	-2.1458	-2.1458	-1.76966	-2.1458	-2.1458	-2.1458	-0.808413
chr2:74642914-74642915	Island:chr2:74641734-74643350	-1.14257	-1.14257	-1.14257	-1.14257	-1.14257	-1.14257	-1.14257	-1.14257
chr2:74643108-74643109	Island:chr2:74641734-74643350	-1.20937	-1.7625	-1.7625	-1.7625	-1.7625	-1.7625	-1.7625	-1.58581
chr2:74643130-74643131	Island:chr2:74641734-74643350	-1.62102	-1.79459	-1.79459	-1.70133	-1.79459	-1.79459	-1.79459	-1.79459
chr2:74643178-74643179	Island:chr2:74641734-74643350	-2.1564	-2.47289	-2.60562	-2.29826	-2.60562	-2.60562	-2.60562	-2.27191
chr2:74643191-74643192	Island:chr2:74641734-74643350	-2.28316	-2.37257	-2.41635	-2.26587	-2.89787	-2.89787	-2.89787	-2.54767
chr2:74643209-74643210	Island:chr2:74641734-74643350	-2.34114	-2.69805	-3.06952	-2.74929	-3.06952	-3.06952	-3.06952	-2.70533
chr2:74643212-74643213	Island:chr2:74641734-74643350	-2.10875	-2.86052	-2.59426	-2.75221	-2.86052	-2.86052	-2.86052	-2.1697
chr2:74643218-74643219	Island:chr2:74641734-74643350	-3.69989	-4.63838	-4.14958	-4.1983	-3.83024	-4.30085	-4.41087	-4.51806
chr2:74643227-74643228	Island:chr2:74641734-74643350	-1.98302	-2.45787	-2.45787	-2.16702	-2.45787	-2.45787	-2.45787	-2.15956
chr2:74643240-74643241	Island:chr2:74641734-74643350	-5.91126	-6.67977	-5.14986	-4.24992	-6.8719	-4.83854	-5.0787	-4.36018
chr2:74643251-74643252	Island:chr2:74641734-74643350	-3.4601	-3.87793	-3.18155	-3.10888	-4.01721	-3.77708	-4.01721	-2.99811
chr2:74643265-74643266	Island:chr2:74641734-74643350	-3.73577	-5.11436	-4.37355	-3.95557	-4.72017	-4.86872	-4.82682	-3.507
chr2:88583529-88583530	Island:chr2:88583529-88583970	-3.66766	-5.13854	-4.57943	-3.5233	-3.60579	-2.90574	-5.26064	-4.49511
chr2:88583534-88583535	Island:chr2:88583529-88583970	-3.23014	-3.58176	-4.24106	-3.85224	-3.83292	-2.40968	-4.43051	-5.13545
chr2:88583541-88583542	Island:chr2:88583529-88583970	-6.08247	-6.24946	-5.75872	-5.51098	-6.17312	-0.492344	-6.84831	-7.02214
chr2:88583557-88583558	Island:chr2:88583529-88583970	-4.36636	-6.2621	-5.00199	-6.00004	-4.58711	-3.14333	-5.16222	-6.08067
chr2:88583559-88583560	Island:chr2:88583529-88583970	-4.26573	-5.37214	-7.21686	-6.56714	-6.42903	-2.53177	-3.05492	-6.39311
chr2:88583575-88583576	Island:chr2:88583529-88583970	-8.6479	-9.56666	-9.76299	-8.83964	-10.0165	-4.50802	-9.21487	-10.1474
chr2:88583586-88583587	Island:chr2:88583529-88583970	-4.20724	-3.17738	-4.43153	-4.13302	-4.13596	-2.41918	-4.03208	-2.86229
chr2:88583592-88583593	Island:chr2:88583529-88583970	-6.98915	-6.54029	-6.16156	-7.55824	-7.94709	-3.29053	-5.81712	-7.00411
chr2:88583595-88583596	Island:chr2:88583529-88583970	-4.47089	-4.39673	-5.09987	-4.06018	-4.47527	-3.27473	-4.52289	-5.43921
chr2:88583598-88583599	Island:chr2:88583529-88583970	-5.84219	-6.36134	-7.1186	-6.86514	-5.07064	-5.00079	-7.09732	-5.34701
chr2:88583618-88583619	Island:chr2:88583529-88583970	-4.48745	-4.81124	-4.43918	-4.69714	-4.48745	-4.79635	-4.28879	-4.5216
chr2:95537197-95537198	Island:chr2:95537197-95537810	-1.49959	-0.896158	-1.48928	-1.67809	-0.919473	-2.01526	3.05995	-1.70217
chr2:95537208-95537209	Island:chr2:95537197-95537810	-1.28754	-1.2446	1.02428	-1.16652	-0.690655	-1.7551	-0.907152	-1.7551
chr2:95537210-95537211	Island:chr2:95537197-95537810	-0.608919	-1.29424	-1.22571	-0.873259	-0.662553	-1.8425	1.61153	-1.17241
chr2:95537231-95537232	Island:chr2:95537197-95537810	-0.779962	0.738511	-1.44889	-1.44889	1.1929	-1.44889	2.02318	-1.44889
chr2:95537245-95537246	Island:chr2:95537197-95537810	-1.47314	0.127296	-1.54957	-1.17813	0.020586	-1.30283	-0.161664	-1.54957
chr2:95537252-95537253	Island:chr2:95537197-95537810	-1.45943	-0.502989	-1.69102	-1.52416	-1.44847	-2.11919	-0.260742	-1.96029
chr2:95537266-95537267	Island:chr2:95537197-95537810	-1.63328	-0.747551	-1.27467	-2.09608	-1.25808	-1.93409	-0.448281	-2.27708
chr2:95537272-95537273	Island:chr2:95537197-95537810	-1.17685	-0.580571	-1.26421	-2.26206	-0.992125	-2.42498	-0.977224	-2.17258
chr2:95537314-95537315	Island:chr2:95537197-95537810	-1.35642	-0.319562	-1.14103	-1.87688	-0.979357	-2.27671	-0.497484	-1.74559
chr2:95537329-95537330	Island:chr2:95537197-95537810	-0.885481	-0.990284	-1.14245	-2.12061	-1.40468	-2.02606	-0.468734	-2.227
chr2:95537341-95537342	Island:chr2:95537197-95537810	-1.06999	-0.824254	-1.26212	-2.39698	-2.14824	-2.43746	-0.929103	-2.46898
chr2:95537348-95537349	Island:chr2:95537197-95537810	-0.952296	-1.51655	-0.712962	-2.09315	-1.84779	-1.76224	-1.93243	-2.07152
chr2:95537369-95537370	Island:chr2:95537197-95537810	-0.886778	-1.4699	-1.92029	-2.4178	-2.31415	-2.35814	-1.79573	-2.17458
chr2:95537372-95537373	Island:chr2:95537197-95537810	-0.240341	-0.705961	-1.43386	-2.04675	-2.27374	-1.73188	-1.59276	-1.98413
chr2:95537379-95537380	Island:chr2:95537197-95537810	-0.74728	-1.29058	-2.00504	-2.44885	-2.87997	-2.50088	-2.63747	-2.68099
chr2:95537386-95537387	Island:chr2:95537197-95537810	-0.925791	-1.83923	-1.92227	-2.0592	-2.6385	-2.36683	-1.9632	-1.85065
chr2:95537390-95537391	Island:chr2:95537197-95537810	-1.30481	-1.48619	-1.94299	-2.55846	-2.32507	-2.21171	-2.50425	-2.60038
chr2:95537398-95537399	Island:chr2:95537197-95537810	-1.04102	-1.14301	-2.20106	-1.98615	-1.99879	-1.96391	-1.51333	-1.79651
chr2:95537405-95537406	Island:chr2:95537197-95537810	-1.15782	-1.55864	-2.62538	-2.35424	-1.81463	-2.57826	-2.07133	-2.38304
chr2:95537417-95537418	Island:chr2:95537197-95537810	-0.695907	-1.90235	-3.01989	-2.4255	-2.84775	-2.10438	-2.56083	-2.50345
chr2:95537427-95537428	Island:chr2:95537197-95537810	-0.328712	-1.38019	-2.65429	-2.36843	-1.96232	-1.9985	-2.15881	-2.56787
chr2:95537520-95537521	Island:chr2:95537197-95537810	-1.05509	-2.41639	-3.14343	-2.87146	-3.53708	-2.52015	-2.42771	-2.81925
chr2:95537525-95537526	Island:chr2:95537197-95537810	-0.771276	-1.67272	-2.74365	-2.93291	-2.24878	-1.9357	-2.49924	-2.59764
chr2:96314996-96314997	Island:chr2:96314996-96315230	-1.118	-2.19936	-2.05451	-2.22766	-1.89226	-1.17959	-2.47296	-2.194
chr2:96315012-96315013	Island:chr2:96314996-96315230	-3.41487	-2.78932	-2.16377	-3.04465	-3.67078	-2.49144	-2.68506	-2.95613
chr2:96315053-96315054	Island:chr2:96314996-96315230	-1.45949	-2.15314	-2.00966	-1.3036	-2.29006	-1.49092	-1.9405	-1.57504
chr2:96315055-96315056	Island:chr2:96314996-96315230	-2.44133	-2.80021	-1.23613	-2.70915	-3.16445	-1.23613	-1.71821	-3.16445
chr2:96315057-96315058	Island:chr2:96314996-96315230	-3.15527	-3.56451	-1.64351	-3.20108	-3.46068	-1.23122	-2.94149	-3.43014
chr2:96315070-96315071	Island:chr2:96314996-96315230	-1.41964	-1.9636	-2.15009	-1.86734	-1.85791	-1.11887	-1.60226	-1.39878
chr2:96315072-96315073	Island:chr2:96314996-96315230	-2.32679	-1.85141	-2.32679	-1.59072	-2.32679	-0.900655	0.715631	-2.32679
chr2:105853157-105853158	Island:chr2:105853132-105853340	-1.7688	-5.90292	-10.077	0.661341	-6.26906	-4.88437	-1.10118	-1.24954
chr2:105853166-105853167	Island:chr2:105853132-105853340	-3.60679	-5.85108	-4.92344	-0.91364	-2.6193	-5.07578	-2.9335	-2.40983
chr2:105853168-105853169	Island:chr2:105853132-105853340	-1.83815	-3.66129	-3.82335	-3.66129	-3.53975	-3.77178	-1.58792	-3.84003
chr2:105853200-105853201	Island:chr2:105853132-105853340	-1.87688	-4.02327	-4.37962	-2.28802	-4.07095	-5.41148	-0.97027	-3.01263
chr2:105853210-105853211	Island:chr2:105853132-105853340	-1.3224	-4.12807	-4.83009	-1.63321	-5.24635	-1.37891	-1.167	-1.78043
chr2:105853494-105853495	Island:chr2:105853494-105853797	-2.61897	-2.26139	-2.72571	-2.2835	-2.72571	-2.72571	-2.72571	-2.06709
chr2:105853499-105853500	Island:chr2:105853494-105853797	-2.32437	-2.72597	-2.97184	-2.29903	-2.70212	-2.93677	-3.19098	-2.52899
chr2:105853526-105853527	Island:chr2:105853494-105853797	-2.09927	-2.38427	-3.02164	-1.8403	-2.93	-2.91775	-2.71921	-2.67288
chr2:105853529-105853530	Island:chr2:105853494-105853797	-2.27036	-2.2161	-2.80659	-1.87657	-2.80659	-2.57039	-2.80659	-2.41756
chr2:105853532-105853533	Island:chr2:105853494-105853797	-2.45931	-2.22889	-2.53603	-1.99501	-2.92507	-2.19021	-2.92507	-2.66571
chr2:105853549-105853550	Island:chr2:105853494-105853797	-2.67597	-2.34239	-2.97397	-2.46291	-2.77806	-1.92913	-2.97397	-2.83568
chr2:105853566-105853567	Island:chr2:105853494-105853797	-1.95318	-1.71954	-1.8416	-2.08331	-2.06149	-1.79888	-2.26881	-1.9811
chr2:105853585-105853586	Island:chr2:105853494-105853797	-2.22825	-1.58953	-2.32104	-1.96559	-2.13547	-1.66836	-2.32104	-2.04063
chr2:105853589-105853590	Island:chr2:105853494-105853797	-2.35005	-1.87193	-2.2041	-2.10953	-2.53627	-1.59087	-2.53627	-2.38639
chr2:105853605-105853606	Island:chr2:105853494-105853797	-2.31692	-1.94142	-2.43387	-2.32991	-2.43387	-2.16654	-2.43387	-2.25565
chr2:105853607-105853608	Island:chr2:105853494-105853797	-2.33835	-1.68187	-2.45101	-2.34651	-2.45101	-1.87415	-2.45101	-2.45101
chr2:105853609-105853610	Island:chr2:105853494-105853797	-2.22777	-1.71553	-2.33242	-1.94415	-2.33242	-1.55961	-2.33242	-2.17296
chr2:105853619-105853620	Island:chr2:105853494-105853797	-2.19456	-1.72588	-2.32149	-2.32149	-2.32149	-1.46117	-2.32149	-2.32149
chr2:105853623-105853624	Island:chr2:105853494-105853797	-2.2307	-1.7758	-1.81033	-2.24019	-2.35592	-1.79013	-2.35592	-2.20316
chr2:105853650-105853651	Island:chr2:105853494-105853797	-2.27825	-2.28613	-2.18165	-2.26049	-2.39774	-1.58525	-2.39774	-2.21956
chr2:105853659-105853660	Island:chr2:105853494-105853797	-2.38262	-2.24072	-2.17889	-2.19779	-2.46075	-1.86179	-2.46075	-2.20856
chr2:105853662-105853663	Island:chr2:105853494-105853797	-2.60315	-2.60406	-2.39576	-2.40651	-2.68611	-2.35789	-2.68611	-2.68611
chr2:105853672-105853673	Island:chr2:105853494-105853797	-2.6546	-2.64974	-2.74415	-2.74415	-2.55112	-2.02027	-2.74415	-2.74415
chr2:105853685-105853686	Island:chr2:105853494-105853797	-2.33344	-2.15492	-2.01664	-1.92655	-2.4152	-2.10029	-2.4152	-2.15755
chr2:105853696-105853697	Island:chr2:105853494-105853797	-2.50099	-2.32116	-2.08549	-1.78882	-2.38958	-2.57204	-2.57204	-1.96386
chr2:105853708-105853709	Island:chr2:105853494-105853797	-2.66826	-2.94948	-2.02936	-2.43631	-2.8082	-3.10362	-2.88205	-2.90667
chr2:105853730-105853731	Island:chr2:105853494-105853797	-2.54911	-2.99012	-2.5604	-2.35788	-3.12123	-2.9634	-3.23333	-3.0814
chr2:105853744-105853745	Island:chr2:105853494-105853797	-2.86663	-3.17543	-2.52131	-2.42711	-3.54307	-3.1333	-3.24506	-3.20248
chr2:105853764-105853765	Island:chr2:105853494-105853797	-3.04555	-3.26954	-3.17378	-2.8173	-3.42079	-3.19499	-3.23202	-2.71012
chr2:105853780-105853781	Island:chr2:105853494-105853797	-3.48543	-3.71175	-3.46596	-2.92476	-4.61157	-3.53802	-4.36794	-3.68767
chr2:105853783-105853784	Island:chr2:105853494-105853797	-3.41042	-4.3787	-3.82405	-3.30609	-5.11332	-4.41032	-5.16975	-4.154
chr2:105853788-105853789	Island:chr2:105853494-105853797	-2.86701	-3.38895	-3.20528	-3.04103	-3.8748	-3.15242	-3.8748	-3.50385
chr2:105853796-105853797	Island:chr2:105853494-105853797	-3.00219	-3.94918	-3.92332	-3.67305	-4.39012	-3.4171	-4.7201	-4.01431
chr2:113956344-113956345	Island:chr2:113956344-113957042	1.16215	4.13987	-0.501373	4.03673	1.77854	-0.796055	1.93645	4.18675
chr2:113956346-113956347	Island:chr2:113956344-113957042	1.67413	4.61861	-0.840254	4.88801	3.44326	-1.60373	1.14479	3.67121
chr2:113956348-113956349	Island:chr2:113956344-113957042	1.74356	4.14233	-0.788475	4.97328	3.5251	-1.33365	1.2105	4.845
chr2:113956364-113956365	Island:chr2:113956344-113957042	1.49367	4.19405	-0.190093	4.67059	2.68501	-1.04786	1.09656	4.3598
chr2:114048829-114048830	Island:chr2:114048829-114049055	-1.83499	-2.37626	-2.37626	-2.37626	-2.37626	-2.37626	-1.57535	-1.97581
chr2:114048845-114048846	Island:chr2:114048829-114049055	-3.08964	-3.47525	-3.11831	-2.65825	-3.05532	-2.36476	-2.88034	-2.18133
chr2:114048850-114048851	Island:chr2:114048829-114049055	-2.27568	-3.28363	-2.00813	-3.28363	-3.28363	-2.51833	-2.23408	-2.42267
chr2:114048853-114048854	Island:chr2:114048829-114049055	-2.14908	-2.14908	-1.50194	-1.96418	-1.44311	-2.14908	-2.14908	-1.42104
chr2:114048856-114048857	Island:chr2:114048829-114049055	-1.76409	-2.17078	-2.3523	-1.94468	-2.3523	-0.240103	-1.64823	-1.62623
chr2:114048863-114048864	Island:chr2:114048829-114049055	-2.03624	-2.35392	-2.64004	-2.216	-2.91708	-2.91708	-2.91708	-2.28092
chr2:114048868-114048869	Island:chr2:114048829-114049055	-1.55862	-1.91638	-0.9862	-1.91638	-1.91638	-1.91638	-1.91638	-1.35827
chr2:114049041-114049042	Island:chr2:114048829-114049055	-1.25426	-3.77735	-3.25591	-3.21867	-3.77735	-1.37071	-3.77735	-2.21303
chr2:114049043-114049044	Island:chr2:114048829-114049055	-1.66319	-2.28406	-2.28406	-1.59667	-2.28406	-2.28406	-0.909274	-1.00093
chr2:121279843-121279844	Island:chr2:121279843-121280183	-1.49874	-2.72543	-1.76533	-1.43033	-0.713171	-1.33921	-2.33924	-2.44595
chr2:121279846-121279847	Island:chr2:121279843-121280183	-1.41858	-2.05339	-1.94394	-1.5937	-0.843197	-1.5937	-2.0713	-2.33689
chr2:121279856-121279857	Island:chr2:121279843-121280183	-1.0498	-2.12292	-2.41843	-1.97189	-0.671955	-1.13376	-2.80544	-1.94543
chr2:121279868-121279869	Island:chr2:121279843-121280183	-2.67915	-2.86077	-2.47089	-2.36334	-1.5177	-1.23735	-3.19979	-3.05104
chr2:121279875-121279876	Island:chr2:121279843-121280183	-4.38061	-3.61256	-3.94858	-2.85286	-1.94846	0.870182	-6.10872	-3.34374
chr2:121279880-121279881	Island:chr2:121279843-121280183	-2.66682	-4.02659	-4.09142	-3.00902	-1.30883	-1.9345	-5.37569	-2.42878
chr2:121279886-121279887	Island:chr2:121279843-121280183	-2.33435	-4.61333	-4.73149	-2.23484	-2.25788	-1.7152	-5.15345	-3.93922
chr2:121279897-121279898	Island:chr2:121279843-121280183	-2.20875	-3.26653	-3.09719	-2.07135	-1.27951	-1.63557	-3.86006	-2.75384
chr2:121279899-121279900	Island:chr2:121279843-121280183	-2.49038	-3.46756	-3.91463	-1.86889	-2.82451	-1.66173	-4.70998	-3.02783
chr2:121279943-121279944	Island:chr2:121279843-121280183	-2.80468	-3.80209	-2.52657	-3.36427	-2.86625	-2.05398	-4.07937	-3.75587
chr2:121279971-121279972	Island:chr2:121279843-121280183	-2.76944	-2.33031	-2.37922	-2.18728	-1.17511	0.337449	-3.13736	-2.97384
chr2:121280005-121280006	Island:chr2:121279843-121280183	-1.88163	-1.62897	-1.71087	-1.40372	-1.51975	-2.44806	-2.44806	-1.68854
chr2:127782614-127782615	Island:chr2:127782614-127782829	-3.16806	-2.79171	-1.93445	-2.27986	-2.80404	-1.03296	-2.49518	-2.21095
chr2:127782620-127782621	Island:chr2:127782614-127782829	-4.6432	-4.916	-3.552	-4.13368	-5.00988	-4.63436	-5.27494	-4.11006
chr2:127782631-127782632	Island:chr2:127782614-127782829	-3.42389	-4.05206	-2.7625	-3.42797	-4.64705	-4.30095	-4.86335	-3.87857
chr2:127782640-127782641	Island:chr2:127782614-127782829	-2.85419	-3.18468	-2.61487	-2.65163	-2.72566	-2.49616	-3.18468	-2.10699
chr2:127782651-127782652	Island:chr2:127782614-127782829	-3.01422	-3.1523	-2.20953	-1.75024	-2.90599	-1.9636	-3.1523	-2.54474
chr2:127782656-127782657	Island:chr2:127782614-127782829	-1.70065	-2.03347	-1.51839	-1.51839	-2.03347	-2.03347	-2.03347	-1.8437
chr2:127782684-127782685	Island:chr2:127782614-127782829	-3.53121	-2.79741	-3.37658	-2.65838	-2.94982	-2.98693	-3.42779	-2.69879
chr2:127782692-127782693	Island:chr2:127782614-127782829	-1.98573	-1.98573	-1.52567	-1.6918	-1.98573	-1.52567	-1.52567	-1.65506
chr2:127782715-127782716	Island:chr2:127782614-127782829	-3.22954	-3.46741	-2.51594	-3.46741	-2.93881	-2.71625	-3.46741	-2.48313
chr2:127782732-127782733	Island:chr2:127782614-127782829	-3.17637	-3.32915	-3.32915	-3.00722	-2.4841	-3.32915	-1.82683	-2.98246
chr2:127782781-127782782	Island:chr2:127782614-127782829	-2.22631	-2.22631	-2.22631	-2.22631	-2.22631	-1.45684	-2.22631	-2.22631
chr2:127782785-127782786	Island:chr2:127782614-127782829	-1.5035	-1.5035	-0.484468	-1.16382	-1.5035	-1.5035	-1.5035	-1.5035
chr2:127782798-127782799	Island:chr2:127782614-127782829	-2.16661	-2.08748	-1.72515	-1.24636	-2.08202	-2.03333	-2.28373	-2.28373
chr2:127782813-127782814	Island:chr2:127782614-127782829	-2.92801	-3.27616	-3.7331	-3.06572	-3.49828	-2.52547	-2.19611	-2.75771
chr2:127782828-127782829	Island:chr2:127782614-127782829	-3.23556	-3.80494	-3.80494	-3.80494	-3.3413	-3.22539	-2.45267	-3.22539
chr2:129659300-129659301	Island:chr2:129659300-129659568	-2.93586	-3.4327	-2.74646	-2.85135	-3.42692	-1.23279	-2.38358	-3.52575
chr2:129659311-129659312	Island:chr2:129659300-129659568	-2.54292	-3.14032	-2.47322	-2.3398	-2.35549	-0.988368	-3.14032	-2.62717
chr2:129659316-129659317	Island:chr2:129659300-129659568	-2.18308	-2.98906	-2.69171	-2.32604	-1.45404	-1.0641	-3.50551	-3.05792
chr2:129659325-129659326	Island:chr2:129659300-129659568	-3.08134	-3.49595	-2.16249	-2.95377	-2.23088	-1.73389	-3.17557	-2.8961
chr2:129659327-129659328	Island:chr2:129659300-129659568	-2.62956	-3.08563	-2.28085	-2.54432	-1.96469	-1.62218	-3.03689	-2.60598
chr2:129659345-129659346	Island:chr2:129659300-129659568	-2.13112	-2.51908	-2.11642	-2.41544	-2.06794	-1.77007	-2.76295	-2.46077
chr2:129659352-129659353	Island:chr2:129659300-129659568	-2.2383	-2.53513	-1.86609	-2.355	-2.00826	-1.73229	-2.53513	-2.38241
chr2:129659374-129659375	Island:chr2:129659300-129659568	-2.7075	-2.9898	-1.98803	-2.64199	-2.0938	-2.44749	-2.9898	-2.9898
chr2:129659384-129659385	Island:chr2:129659300-129659568	-2.50968	-2.5976	-2.18088	-2.25462	-2.43975	-2.42397	-2.5976	-2.35391
chr2:129659420-129659421	Island:chr2:129659300-129659568	-2.31767	-2.48468	-1.76892	-2.05302	-2.05522	-2.3288	-2.48468	-2.36969
chr2:129659496-129659497	Island:chr2:129659300-129659568	-2.37168	-2.50124	-1.92129	-2.34014	-0.937443	-2.62123	-3.08119	-2.70008
chr2:129659520-129659521	Island:chr2:129659300-129659568	-2.25117	-2.40876	-2.40876	-2.40876	-1.90679	-2.40876	-2.40876	-2.40876
chr2:129659526-129659527	Island:chr2:129659300-129659568	-2.5507	-2.72058	-1.22804	-2.4959	-1.84993	-2.33363	-2.72058	-2.72058
chr2:129659699-129659700	Island:chr2:129659682-129659947	-1.81534	-1.78541	-1.71324	-1.65538	-1.89968	-1.89968	-1.89968	-1.89968
chr2:129659730-129659731	Island:chr2:129659682-129659947	-1.7148	-1.75583	-1.68485	-1.34303	-1.88165	-1.29124	-1.88165	-1.88165
chr2:129659736-129659737	Island:chr2:129659682-129659947	-2.00499	-2.00499	-1.82792	-1.7748	-2.00499	-1.20819	-2.00499	-2.00499
chr2:129659743-129659744	Island:chr2:129659682-129659947	-1.71995	-1.88075	-1.69668	-1.64759	-1.88075	-1.88075	-1.57663	-1.56281
chr2:129659754-129659755	Island:chr2:129659682-129659947	-1.56762	-1.79039	-1.79039	-1.51025	-1.79039	-1.79039	-1.40519	-1.40519
chr2:129659769-129659770	Island:chr2:129659682-129659947	-1.64051	-1.43944	-1.52297	-1.49366	-1.76477	-1.76477	-1.76477	-1.76477
chr2:129659801-129659802	Island:chr2:129659682-129659947	-1.52585	-1.52585	-1.28425	-0.952572	-1.52585	-1.52585	-1.52585	-1.18762
chr2:129659804-129659805	Island:chr2:129659682-129659947	-1.5128	-1.64247	-1.64247	-1.36667	-1.64247	-1.64247	-1.64247	-1.30833
chr2:129659807-129659808	Island:chr2:129659682-129659947	-1.66454	-1.66454	-1.66454	-1.66454	-1.66454	-1.66454	-1.66454	-1.66454
chr2:129659832-129659833	Island:chr2:129659682-129659947	-1.39992	-1.7259	-1.7259	-1.7259	-1.7259	-1.7259	-1.7259	-1.7259
chr2:129659834-129659835	Island:chr2:129659682-129659947	-1.69933	-1.69933	-1.26015	-1.69933	-1.69933	-1.69933	-1.31504	-1.69933
chr2:129659867-129659868	Island:chr2:129659682-129659947	-1.68264	-1.90853	-1.28734	-1.90853	-1.90853	-1.90853	-1.90853	-1.70706
chr2:129659869-129659870	Island:chr2:129659682-129659947	-1.9199	-1.9199	-0.641785	-1.81189	-1.9199	-1.9199	-1.9199	-1.9199
chr2:129659876-129659877	Island:chr2:129659682-129659947	-1.68235	-1.7943	-1.7943	-1.7943	-1.7943	-1.7943	-1.7943	-1.23454
chr2:129659905-129659906	Island:chr2:129659682-129659947	-2.0413	-1.86762	-1.55884	-2.0413	-2.0413	-2.0413	-2.0413	-1.81277
chr2:129659914-129659915	Island:chr2:129659682-129659947	-2.35061	-2.48785	-2.08987	-2.48785	-1.93891	-2.21338	-2.08987	-2.48785
chr2:129659926-129659927	Island:chr2:129659682-129659947	-2.16859	-2.2879	-2.44605	-2.30971	-1.36775	-1.9007	-2.02986	-2.44605
chr2:129659938-129659939	Island:chr2:129659682-129659947	-2.15678	-2.15678	-2.15678	-2.00564	-2.15678	-2.15678	-1.69582	-2.15678
chr2:129659946-129659947	Island:chr2:129659682-129659947	-2.06132	-2.33595	-1.90874	-2.08383	-2.33595	-1.74443	-1.60359	-2.33595
chr2:132152794-132152795	Island:chr2:132152767-132153044	-8.18418	-10.5336	-10.0566	-9.98487	-10.5411	-2.19787	-8.6033	-7.58597
chr2:132152804-132152805	Island:chr2:132152767-132153044	-4.90306	-5.95243	-5.44759	-5.44301	-5.95243	-1.5285	-4.91472	-5.25197
chr2:132152814-132152815	Island:chr2:132152767-132153044	-5.04642	-6.16074	-5.63013	-5.79271	-6.64957	-4.84238	-4.73812	-3.57305
chr2:132152827-132152828	Island:chr2:132152767-132153044	-7.72308	-9.69506	-9.07775	-9.29356	-10.0726	-5.9827	-8.31978	-7.13854
chr2:132152834-132152835	Island:chr2:132152767-132153044	-7.13736	-9.28468	-8.21692	-8.42514	-8.12498	-1.4915	-6.62034	-7.29263
chr2:132152848-132152849	Island:chr2:132152767-132153044	-6.70975	-7.43815	-7.2387	-7.16765	-7.76766	-3.53603	-6.96365	-5.36437
chr2:132152857-132152858	Island:chr2:132152767-132153044	-4.61864	-5.19199	-5.1175	-5.34097	-5.34097	-4.064	-4.96852	-4.14913
chr2:132152860-132152861	Island:chr2:132152767-132153044	-4.85762	-5.27509	-5.47767	-4.93685	-5.68712	-3.04144	-5.68712	-4.1977
chr2:132152873-132152874	Island:chr2:132152767-132153044	-3.99566	-4.42551	-3.18457	-4.14754	-4.42551	-2.44001	-4.42551	-3.53837
chr2:132152878-132152879	Island:chr2:132152767-132153044	-6.70091	-7.5207	-6.40404	-7.53741	-7.68779	-4.81686	-6.51815	-6.34395
chr2:132152903-132152904	Island:chr2:132152767-132153044	-5.81675	-6.32321	-5.41067	-5.76047	-6.05943	-3.7542	-6.04184	-5.42523
chr2:132152916-132152917	Island:chr2:132152767-132153044	-5.74813	-7.35164	-6.24923	-6.82945	-7.35164	-3.46923	-6.9973	-7.35164
chr2:132152951-132152952	Island:chr2:132152767-132153044	-6.99209	-8.94079	-7.1235	-8.06746	-8.81036	-3.78289	-6.82645	-7.463
chr2:132152960-132152961	Island:chr2:132152767-132153044	-9.43148	-16.0161	-11.9383	-14.2615	-15.1099	-4.27579	-10.6973	-10.3461
chr2:132152973-132152974	Island:chr2:132152767-132153044	-11.8658	-15.288	-13.0556	-13.4343	-15.288	-6.317	-11.8277	-9.29911
chr2:132152986-132152987	Island:chr2:132152767-132153044	-8.19811	-9.37159	-8.656	-9.49249	-9.3291	-5.37062	-7.01491	-8.58477
chr2:132152994-132152995	Island:chr2:132152767-132153044	-6.236	-7.41928	-5.56916	-7.61383	-6.91431	-4.99585	-5.31435	-6.7704
chr2:132153020-132153021	Island:chr2:132152767-132153044	-4.21662	-5.30202	-4.59937	-5.30202	-4.88805	-4.41199	-5.30202	-3.98346
chr2:132153029-132153030	Island:chr2:132152767-132153044	-3.8689	-4.37216	-3.43669	-4.14497	-3.97458	-4.07766	-3.64929	-3.37822
chr2:132153040-132153041	Island:chr2:132152767-132153044	-5.41894	-6.89405	-7.24022	-7.13319	-7.17268	-3.47674	-6.3171	-5.85555
chr2:132153043-132153044	Island:chr2:132152767-132153044	-10.7194	-14.363	-13.3224	-14.2976	-14.8209	-6.47747	-12.0737	-14.1549
chr2:164204741-164204742	Island:chr2:164204741-164205039	-1.61779	-2.63392	-1.87861	-3.16264	-3.16264	-1.96421	-2.52063	-2.52063
chr2:164204752-164204753	Island:chr2:164204741-164205039	-2.73938	-5.06612	-4.80795	-4.831	-4.448	-1.96803	-2.87164	-2.24319
chr2:164204754-164204755	Island:chr2:164204741-164205039	-2.02309	-3.07963	-2.47009	-3.07963	-3.07963	-3.07963	-1.31873	-2.00881
chr2:164204763-164204764	Island:chr2:164204741-164205039	-2.25196	-3.23954	-3.18869	-3.6972	-3.12512	-1.24545	-1.58492	-2.7165
chr2:164204768-164204769	Island:chr2:164204741-164205039	-2.71325	-3.56957	-3.37314	-3.76907	-3.59119	-2.00056	-1.7894	-2.85299
chr2:164204777-164204778	Island:chr2:164204741-164205039	-2.76201	-4.32016	-5.35001	-4.57192	-5.10354	-2.47446	-3.27077	-1.88137
chr2:164204787-164204788	Island:chr2:164204741-164205039	-3.10793	-4.29855	-4.72578	-5.31409	-4.86511	-1.3332	-2.2121	-3.32364
chr2:164204886-164204887	Island:chr2:164204741-164205039	-2.68449	-2.8034	-2.6371	-2.7838	-3.03206	-2.1174	-1.02684	-1.79074
chr2:164204917-164204918	Island:chr2:164204741-164205039	-3.35229	-3.74201	-3.48544	-3.74201	-3.74201	-2.13847	-2.58746	-3.02601
chr2:164204939-164204940	Island:chr2:164204741-164205039	-1.72896	-1.85239	-1.48609	-1.85239	-1.85239	-1.85239	-0.978909	-1.60005
chr2:164204965-164204966	Island:chr2:164204741-164205039	-2.50464	-2.50464	-2.50464	-2.50464	-2.50464	-1.62919	-1.85366	-1.98652
chr2:164204973-164204974	Island:chr2:164204741-164205039	-2.45746	-2.55307	-2.55307	-2.35718	-2.55307	-1.69255	-1.95814	-2.41217
chr2:164204976-164204977	Island:chr2:164204741-164205039	-2.4595	-2.4595	-2.4595	-2.4595	-2.20939	-1.69991	-0.994582	-2.4595
chr2:164204978-164204979	Island:chr2:164204741-164205039	-2.07907	-2.05802	-1.9464	-2.19405	-1.95848	-2.19405	-2.19405	-1.50416
chr2:164204981-164204982	Island:chr2:164204741-164205039	-2.70228	-2.68507	-2.18869	-2.79632	-2.79632	-2.23209	-2.49251	-2.24199
chr2:164204985-164204986	Island:chr2:164204741-164205039	-2.56428	-2.67131	-2.44034	-2.67131	-2.67131	-2.0444	-2.34624	-2.67131
chr2:164204998-164204999	Island:chr2:164204741-164205039	-1.72857	-2.14267	-1.61563	-1.87302	-2.14267	-1.21508	-2.14267	-2.14267
chr2:164205000-164205001	Island:chr2:164204741-164205039	-2.16108	-2.16108	-1.6982	-1.79777	-2.16108	-1.25544	-2.16108	-2.16108
chr2:164205003-164205004	Island:chr2:164204741-164205039	-2.43745	-2.43745	-2.43745	-2.2882	-2.43745	-2.43745	-1.96839	-2.20703
chr2:164205032-164205033	Island:chr2:164204741-164205039	-1.02731	-1.40902	-0.824764	-1.26296	-1.05989	-1.40902	-1.40902	-1.40902
chr2:200468930-200468931	Island:chr2:200468552-200468958	-4.8091	-4.68745	-3.97169	-4.58946	-4.40895	-3.73203	-2.35403	-3.20708
chr2:200468949-200468950	Island:chr2:200468552-200468958	-3.98192	-4.14693	-3.20844	-4.37624	-3.37251	-3.00791	-1.59363	-3.00791
chr2:200468957-200468958	Island:chr2:200468552-200468958	-4.41892	-4.09305	-2.88349	-4.03954	-3.50648	-3.01984	-1.48768	-3.3863
chr2:202483674-202483675	Island:chr2:202483585-202483957	-5.66929	-4.38667	-4.271	-4.93276	-4.25765	-3.96736	-3.04486	-3.54804
chr2:202483694-202483695	Island:chr2:202483585-202483957	-4.90799	-5.18393	-4.92695	-3.36612	-2.97891	-5.28826	-1.36552	-2.49708
chr2:202483704-202483705	Island:chr2:202483585-202483957	-2.629	-5.60716	-5.60716	-2.53768	-3.83887	-4.89984	-4.9921	-2.7779
chr2:202483716-202483717	Island:chr2:202483585-202483957	-4.18526	-6.64871	-6.25987	-4.79957	-4.78216	-5.95732	-3.85811	-1.5218
chr2:202483740-202483741	Island:chr2:202483585-202483957	-4.1604	-7.11352	-4.95519	-5.55293	-6.68436	-4.54721	-1.93235	-5.11139
chr2:202483868-202483869	Island:chr2:202483585-202483957	-2.82743	-4.24076	-4.5138	-2.58472	-4.26981	-3.74931	-1.79786	-2.22034
chr2:202483879-202483880	Island:chr2:202483585-202483957	-3.59909	-5.04323	-4.47681	-3.9256	-4.74327	-4.27565	-3.51863	-4.10928
chr2:202483887-202483888	Island:chr2:202483585-202483957	-2.12677	-3.37028	-3.00359	-2.42198	-3.30466	-3.24308	-3.12904	-3.27583
chr2:202483890-202483891	Island:chr2:202483585-202483957	-2.69687	-3.35249	-3.04965	-2.66498	-2.35492	-2.74682	-2.9784	-2.19622
chr2:202483895-202483896	Island:chr2:202483585-202483957	-2.56512	-3.62338	-2.9227	-2.51644	-2.55332	-3.17619	-3.40328	-2.65653
chr2:202483903-202483904	Island:chr2:202483585-202483957	-2.93055	-3.80339	-3.44894	-2.69129	-3.99723	-2.45204	-3.19092	-2.46476
chr2:202483909-202483910	Island:chr2:202483585-202483957	-2.50164	-4.051	-2.92016	-3.09755	-3.07848	-3.09128	-3.00902	-3.05863
chr2:202483911-202483912	Island:chr2:202483585-202483957	-2.13358	-2.75739	-2.75739	-2.3794	-1.97826	-2.75739	-2.75739	-2.22715
chr2:202483920-202483921	Island:chr2:202483585-202483957	-1.95197	-2.91932	-1.7562	-2.7921	-2.20092	-2.33776	-2.20092	-2.15602
chr2:202483945-202483946	Island:chr2:202483585-202483957	-2.30317	-2.86308	-2.92806	-2.72591	-2.99181	-2.68083	-1.99981	-2.28394
chr2:202483947-202483948	Island:chr2:202483585-202483957	-2.69164	-2.88813	-2.96402	-2.66344	-2.8353	-2.71702	-1.82146	-2.36059
chr2:202483951-202483952	Island:chr2:202483585-202483957	-2.68376	-3.74887	-2.81828	-2.55486	-3.89697	-3.47953	-2.2239	-3.3268
chr2:202483956-202483957	Island:chr2:202483585-202483957	-3.20655	-4.27308	-3.24112	-3.72752	-4.97109	-4.38892	-2.68796	-4.22172
chr2:208976911-208976912	Island:chr2:208976901-208977396	-1.8514	-4.33291	-0.815137	0.553257	-1.83573	-4.6465	0.730619	1.02392
chr2:208976918-208976919	Island:chr2:208976901-208977396	-1.53038	-3.73846	-1.14829	-0.682214	-1.57179	-3.62154	0.320289	0.571132
chr2:208976933-208976934	Island:chr2:208976901-208977396	-1.60485	-2.81792	-0.74019	-1.48981	-2.27475	-2.90057	-0.924929	0.0199455
chr2:208976948-208976949	Island:chr2:208976901-208977396	-1.50226	-2.96967	-1.0816	-1.13881	-2.30186	-3.103	-0.745637	0.489833
chr2:208976953-208976954	Island:chr2:208976901-208977396	-1.4707	-2.94258	-1.5376	-1.592	-2.45104	-2.94258	-1.46797	-0.163503
chr2:208976961-208976962	Island:chr2:208976901-208977396	-1.17056	-3.21009	-1.12063	-0.653522	-2.22611	-3.18256	-0.227105	0.542229
chr2:208976971-208976972	Island:chr2:208976901-208977396	-0.6204	-2.08178	-0.681401	-0.852644	-1.78832	-2.08178	-0.780341	0.12109
chr2:208976989-208976990	Island:chr2:208976901-208977396	-1.13183	-2.91613	-1.23447	-1.40699	-2.68018	-2.95967	-0.488052	0.255039
chr2:208977003-208977004	Island:chr2:208976901-208977396	-0.857297	-3.4945	-0.918654	-0.553617	-2.60887	-3.4777	-0.04319	0.533469
chr2:208977012-208977013	Island:chr2:208976901-208977396	-1.15525	-4.10376	-1.442	-0.119689	-3.14696	-4.29793	0.486499	0.847587
chr2:208977017-208977018	Island:chr2:208976901-208977396	-1.32952	-3.05038	-1.25953	-1.24436	-2.54461	-2.66896	-0.402216	0.401446
chr2:208977022-208977023	Island:chr2:208976901-208977396	-1.44705	-3.2562	-0.995524	-1.1948	-2.71561	-3.16101	0.0531778	0.508121
chr2:208977049-208977050	Island:chr2:208976901-208977396	-1.43223	-2.37715	-1.10385	-1.65957	-2.41736	-2.41736	-1.18595	0.0954427
chr2:208977058-208977059	Island:chr2:208976901-208977396	-1.18864	-2.57426	-0.517816	-1.49262	-2.38275	-2.39581	-0.842229	0.121161
chr2:208977061-208977062	Island:chr2:208976901-208977396	-1.52669	-2.23287	-1.21609	-1.34874	-2.33033	-2.2238	-0.713594	-0.459319
chr2:208977063-208977064	Island:chr2:208976901-208977396	-0.974248	-2.26049	-0.972858	-1.2219	-2.14683	-2.25522	-1.07271	0.0958723
chr2:208977066-208977067	Island:chr2:208976901-208977396	-0.889836	-3.18141	-0.588589	-1.07594	-2.63415	-2.79941	-0.151916	0.458249
chr2:208977086-208977087	Island:chr2:208976901-208977396	-1.26822	-2.21002	-0.839445	-1.42879	-1.90001	-2.03287	-1.50621	-0.0445694
chr2:208977121-208977122	Island:chr2:208976901-208977396	-1.66254	-2.51038	-0.835668	-1.63208	-1.98025	-2.64291	-1.24596	-0.794941
chr2:208977130-208977131	Island:chr2:208976901-208977396	-1.24893	-2.54265	-1.02004	-1.68145	-1.96687	-2.54265	-1.16079	-0.527432
chr2:208977132-208977133	Island:chr2:208976901-208977396	-1.44377	-2.50156	-0.296055	-1.54725	-2.16474	-2.34575	-0.817491	-0.344001
chr2:208977137-208977138	Island:chr2:208976901-208977396	-1.68546	-1.94471	-1.20233	-1.79754	-1.92522	-2.04662	-1.31822	-0.825772
chr2:208977147-208977148	Island:chr2:208976901-208977396	-1.62423	-2.36721	-0.958156	-1.71384	-1.84261	-2.4149	-1.44374	-1.09948
chr2:208977178-208977179	Island:chr2:208976901-208977396	-2.31847	-2.69036	-1.26511	-1.66965	-2.00053	-2.5466	-1.51233	-0.629406
chr2:208977190-208977191	Island:chr2:208976901-208977396	-1.84885	-2.85665	-0.841915	-2.04501	-2.06245	-2.79816	-0.866326	-0.419424
chr2:208977198-208977199	Island:chr2:208976901-208977396	-2.05055	-3.11407	-1.4007	-1.79428	-1.94822	-3.0416	-1.1726	0.260931
chr2:208977213-208977214	Island:chr2:208976901-208977396	-1.77885	-2.20829	-1.38325	-1.76521	-1.98042	-2.20829	-1.44873	-0.546761
chr2:208977220-208977221	Island:chr2:208976901-208977396	-1.95989	-2.3911	-1.53307	-1.79958	-2.04789	-2.3911	-1.62841	-0.803248
chr2:208977246-208977247	Island:chr2:208976901-208977396	-1.32402	-2.81807	-0.975272	-2.03967	-2.29363	-2.89787	-1.38726	-0.132286
chr2:208977256-208977257	Island:chr2:208976901-208977396	-1.4648	-2.83256	-0.942119	-2.05699	-2.38245	-2.83256	-1.63228	-0.0617015
chr2:218898491-218898492	Island:chr2:218898491-218898835	-1.58177	-1.84497	-4.04468	-1.42976	-0.753989	0.271681	-3.01901	-1.05089
chr2:218898501-218898502	Island:chr2:218898491-218898835	-2.52291	-1.92379	-3.01673	-3.27415	-1.94921	-0.525845	-1.6771	-1.70012
chr2:218898506-218898507	Island:chr2:218898491-218898835	-1.00636	-0.820892	-2.01595	-1.51952	-1.0416	-0.548256	-0.294329	-1.53494
chr2:218898511-218898512	Island:chr2:218898491-218898835	-1.33506	-3.23093	-4.52082	-2.24893	-1.08868	-0.657503	-3.2273	-1.62333
chr2:218898514-218898515	Island:chr2:218898491-218898835	-1.93118	-1.96212	-3.30257	-2.57235	-3.6944	-1.93118	-2.28383	-0.873251
chr2:218898531-218898532	Island:chr2:218898491-218898835	-2.93177	-3.68153	-3.76953	-3.58799	-3.88364	-2.79956	-1.54063	-2.20825
chr2:220107847-220107848	Island:chr2:220107845-220108348	-4.19643	-1.29906	-5.86748	-4.81803	-2.4164	-4.62471	-2.06964	-0.772813
chr2:220107856-220107857	Island:chr2:220107845-220108348	-6.16252	-1.76231	-8.85831	-3.31456	-1.76231	-5.35699	-1.60743	0.355494
chr2:220107880-220107881	Island:chr2:220107845-220108348	-4.56963	0.109904	-5.34843	-3.15395	-4.47158	-2.55561	-0.906378	-0.531815
chr2:220107889-220107890	Island:chr2:220107845-220108348	-4.479	-1.74884	-6.29621	-4.2654	-4.55495	-3.53575	-2.3393	-0.985029
chr2:220107897-220107898	Island:chr2:220107845-220108348	-5.19556	-0.850942	-6.97949	-4.74929	-3.64531	-3.20428	-2.38573	-0.998026
chr2:220107912-220107913	Island:chr2:220107845-220108348	-4.22363	-2.00451	-6.86283	-5.48352	-3.42736	-4.68937	-0.704697	-1.18769
chr2:220107930-220107931	Island:chr2:220107845-220108348	-4.34613	-3.75661	-6.44846	-4.86401	-4.36162	-4.28212	-1.38042	-0.643559
chr2:220107932-220107933	Island:chr2:220107845-220108348	-4.83679	-2.25418	-6.95178	-6.01989	-4.51684	-3.94339	-1.84663	-1.73443
chr2:220107939-220107940	Island:chr2:220107845-220108348	-4.79789	-2.02416	-7.54124	-4.61462	-3.79812	-3.31183	-0.956338	-1.39317
chr2:220107969-220107970	Island:chr2:220107845-220108348	-4.63086	-2.76409	-5.95903	-4.20342	-2.21015	-4.35929	-3.37507	-0.795732
chr2:220107974-220107975	Island:chr2:220107845-220108348	-3.20487	-0.584684	-4.18821	-3.97444	-3.02936	-4.22384	-1.63556	-1.42047
chr2:220107982-220107983	Island:chr2:220107845-220108348	-4.73603	-0.549967	-5.89224	-4.93181	-3.47064	-2.62958	-1.7714	-1.083
chr2:220107996-220107997	Island:chr2:220107845-220108348	-3.04203	-0.865419	-4.0597	-3.86977	-2.45791	-1.30817	-1.04585	-1.09844
chr2:220108018-220108019	Island:chr2:220107845-220108348	-3.22757	-0.499836	-4.34485	-2.83243	-2.84782	-1.35311	-1.86254	-1.12557
chr2:220108022-220108023	Island:chr2:220107845-220108348	-2.37091	-0.540958	-3.07571	-2.37091	-1.59626	-2.18131	-0.113546	-0.201878
chr2:220108026-220108027	Island:chr2:220107845-220108348	-2.92654	-0.269658	-3.50866	-2.70616	-2.80952	-1.07296	-1.18746	-0.145715
chr2:220108054-220108055	Island:chr2:220107845-220108348	-2.80126	-0.783721	-2.93337	-2.55358	-2.51542	-0.0349358	-1.13164	-0.79775
chr2:220108068-220108069	Island:chr2:220107845-220108348	-2.67871	-0.39839	-3.04496	-2.83228	-2.5728	-0.610478	-1.50733	-1.03555
chr2:220108081-220108082	Island:chr2:220107845-220108348	-2.52128	-0.822778	-3.10894	-2.46737	-2.08007	-0.215807	-1.4706	-0.8683
chr2:220108084-220108085	Island:chr2:220107845-220108348	-2.3211	-1.25313	-2.72211	-2.18021	-2.17559	-0.805994	-1.80813	-0.63983
chr2:220108094-220108095	Island:chr2:220107845-220108348	-3.31666	-0.474557	-3.8417	-2.99057	-2.89776	-1.08187	-1.50232	-0.848786
chr2:220108107-220108108	Island:chr2:220107845-220108348	-3.37385	-0.391185	-3.88768	-2.4966	-3.04908	-1.09601	-1.32534	0.0182015
chr2:220108130-220108131	Island:chr2:220107845-220108348	-2.94229	-1.70891	-2.98183	-2.92236	-1.96457	-0.999475	-1.88534	-0.332874
chr2:220108167-220108168	Island:chr2:220107845-220108348	-3.66773	-1.20425	-3.02982	-2.94342	-2.06076	-1.64574	-1.67133	-0.750155
chr2:220108195-220108196	Island:chr2:220107845-220108348	-2.46039	-1.34504	-2.80689	-2.67235	-1.86512	-1.02968	-1.23279	-1.36654
chr2:220108211-220108212	Island:chr2:220107845-220108348	-2.92384	-1.04315	-2.93621	-3.1112	-1.94128	-1.39752	-1.17539	-0.781498
chr2:220108298-220108299	Island:chr2:220107845-220108348	-2.52657	-0.753524	-2.52657	-2.52657	-2.52657	-1.12291	-0.966946	-0.977702
chr2:220312732-220312733	Island:chr2:220312699-220314094	-2.92972	-2.74754	-1.27275	-3.26657	-3.29292	-3.1105	-3.55642	-2.34871
chr2:220312854-220312855	Island:chr2:220312699-220314094	-0.240995	-0.985871	1.08914	-1.51792	-1.14549	-0.860681	-1.51792	0.137355
chr2:220312864-220312865	Island:chr2:220312699-220314094	-0.598122	-1.19279	0.353348	-0.90996	-0.778646	-0.468038	-0.138605	-1.19279
chr2:220312866-220312867	Island:chr2:220312699-220314094	-1.68408	-1.29822	0.973969	-1.06076	-0.660609	-1.89185	-1.89185	-0.407765
chr2:220312878-220312879	Island:chr2:220312699-220314094	-1.61603	-1.94913	0.286217	-2.08379	-1.87948	-2.08379	-2.08379	-1.83691
chr2:220312881-220312882	Island:chr2:220312699-220314094	-1.34672	-2.75985	-0.399393	-2.20805	-2.53786	-2.3575	-1.38036	-1.02665
chr2:220312889-220312890	Island:chr2:220312699-220314094	-1.51011	-1.22745	0.193663	-1.76408	-1.63741	-1.30045	-0.595883	-1.3481
chr2:220312892-220312893	Island:chr2:220312699-220314094	-1.87866	-1.51189	-0.478058	-2.45326	-1.8212	-1.18913	-1.09884	-2.01735
chr2:220312915-220312916	Island:chr2:220312699-220314094	-1.39528	-1.39069	0.583503	-1.51918	-1.51918	-1.51918	-0.527917	-1.30234
chr2:220312930-220312931	Island:chr2:220312699-220314094	-1.49263	-1.90893	-0.167134	-2.16214	-2.16214	-1.53514	-2.16214	-0.927731
chr2:220312940-220312941	Island:chr2:220312699-220314094	-2.25138	-2.38826	-0.517502	-2.42852	-2.34263	-2.57492	-2.6164	-1.01941
chr2:220312959-220312960	Island:chr2:220312699-220314094	-0.853708	-1.36453	0.465916	-1.36453	-1.12834	-1.36453	-0.449307	-1.36453
chr2:220312963-220312964	Island:chr2:220312699-220314094	-2.34084	-1.79844	-0.693564	-1.92125	-2.34084	-2.0039	-0.364109	-1.41425
chr2:220312984-220312985	Island:chr2:220312699-220314094	-0.714734	-1.37436	-0.0837884	-1.37436	-1.37436	-1.37436	-1.37436	-1.37436
chr2:220312986-220312987	Island:chr2:220312699-220314094	-1.16515	-1.67075	0.447942	-1.48988	-1.67075	-1.67075	-0.743821	-1.34834
chr2:231855882-231855883	Island:chr2:231854998-231855957	-1.50462	-3.06266	-1.25603	-2.42305	-2.66184	-1.50462	-2.17938	-2.23865
chr2:231855897-231855898	Island:chr2:231854998-231855957	-0.0701967	-2.47533	-1.81458	-1.36527	-0.0701967	-0.590539	-1.64279	-2.22689
chr2:231855906-231855907	Island:chr2:231854998-231855957	-2.65564	-2.48596	-1.93056	-3.64863	-1.74845	-1.33905	-3.29776	-2.89387
chr2:231855911-231855912	Island:chr2:231854998-231855957	-2.22904	-3.02237	-3.29088	-2.03488	-2.77304	-2.32424	-3.89504	-1.56006
chr2:231855913-231855914	Island:chr2:231854998-231855957	-1.2761	-1.79399	-2.03136	-1.28802	-1.83083	-1.50268	-1.61597	-1.87832
chr2:231855941-231855942	Island:chr2:231854998-231855957	-0.950088	-4.43247	-3.24139	-3.39371	-3.40629	-1.97924	-4.51765	-3.4924
chr2:232348668-232348669	Island:chr2:232348217-232348866	-2.07715	-2.07715	-2.07715	-2.07715	-2.07715	-2.07715	-2.07715	-2.07715
chr2:232348671-232348672	Island:chr2:232348217-232348866	-1.83758	-1.83758	-1.83758	-1.83758	-1.83758	-1.83758	-1.83758	-1.83758
chr2:232348684-232348685	Island:chr2:232348217-232348866	-2.32143	-2.32143	-2.32143	-2.32143	-2.32143	-2.32143	-2.32143	-2.32143
chr2:232348698-232348699	Island:chr2:232348217-232348866	-2.18609	-2.18609	-2.18609	-2.18609	-2.18609	-1.62875	-2.18609	-2.18609
chr2:232348704-232348705	Island:chr2:232348217-232348866	-2.13939	-2.13939	-2.13939	-2.13939	-2.13939	-2.13939	-2.13939	-2.13939
chr2:232348714-232348715	Island:chr2:232348217-232348866	-1.91005	-2.18396	-2.18396	-2.18396	-2.18396	-2.18396	-2.18396	-1.64805
chr2:232348740-232348741	Island:chr2:232348217-232348866	-2.41421	-2.41421	-2.41421	-2.41421	-2.41421	-2.41421	-2.41421	-2.41421
chr2:232348742-232348743	Island:chr2:232348217-232348866	-2.47861	-2.47861	-1.76822	-2.47861	-2.47861	-2.47861	-2.47861	-2.47861
chr2:232348762-232348763	Island:chr2:232348217-232348866	-2.58838	-2.58838	-2.58838	-2.58838	-2.58838	-2.58838	-2.58838	-2.58838
chr2:232348788-232348789	Island:chr2:232348217-232348866	-2.31713	-2.31713	-2.31713	-2.31713	-2.07782	-2.31713	-2.31713	-2.31713
chr2:232348794-232348795	Island:chr2:232348217-232348866	-2.44719	-2.44719	-2.44719	-2.44719	-2.44719	-2.44719	-2.44719	-2.44719
chr2:232348804-232348805	Island:chr2:232348217-232348866	-2.4621	-2.4621	-2.2374	-2.4621	-2.4621	-2.4621	-2.4621	-2.4621
chr2:232348827-232348828	Island:chr2:232348217-232348866	-2.2828	-2.2828	-2.2828	-2.2828	-2.2828	-2.2828	-2.2828	-2.2828
chr2:232348836-232348837	Island:chr2:232348217-232348866	-2.07863	-2.07863	-2.07863	-2.07863	-2.07863	-2.07863	-2.07863	-2.07863
chr2:232348846-232348847	Island:chr2:232348217-232348866	-1.72987	-1.72987	-1.72987	-1.72987	-1.72987	-1.72987	-1.72987	-1.39369
chr2:232348848-232348849	Island:chr2:232348217-232348866	-2.10439	-2.10439	-2.10439	-2.10439	-2.10439	-1.46145	-2.10439	-1.7572
chr2:232348857-232348858	Island:chr2:232348217-232348866	-2.23205	-2.23205	-2.23205	-2.23205	-2.23205	-2.23205	-2.23205	-2.23205
chr2:232348865-232348866	Island:chr2:232348217-232348866	-2.11955	-2.11955	-2.11955	-2.11955	-2.11955	-2.11955	-2.11955	-1.73956
chr2:233251744-233251745	Island:chr2:233251362-233253414	-1.15941	-3.4737	-2.11918	-3.4737	-3.4737	-0.119649	-1.23767	-3.32573
chr2:233251746-233251747	Island:chr2:233251362-233253414	-0.976232	-1.83395	-1.34427	-1.39121	-2.00147	-1.40192	-0.802361	-1.05218
chr2:233251755-233251756	Island:chr2:233251362-233253414	-1.69998	-3.44194	-1.47973	-3.14086	-3.04677	0.17102	-1.71757	-3.04677
chr2:233251770-233251771	Island:chr2:233251362-233253414	-1.24036	-2.66461	-1.59643	-2.66461	-2.5578	-0.629971	-1.02125	-2.29307
chr2:233251773-233251774	Island:chr2:233251362-233253414	-1.63911	-2.2308	-1.25881	-1.91898	-2.08533	-1.05393	-1.553	-2.23354
chr2:233251787-233251788	Island:chr2:233251362-233253414	-1.60443	-3.33491	-2.36803	-3.35604	-3.28585	-0.883919	-1.72094	-3.16669
chr2:233251790-233251791	Island:chr2:233251362-233253414	-1.74508	-3.17666	-1.77466	-3.04746	-2.42642	-1.29034	-1.76192	-2.76659
chr2:233251800-233251801	Island:chr2:233251362-233253414	-1.92802	-3.93879	-2.97573	-3.93879	-3.14322	-1.73752	-2.19612	-3.48418
chr2:233251803-233251804	Island:chr2:233251362-233253414	-1.16051	-2.87767	-2.20693	-2.80294	-2.73252	-0.667527	-2.06358	-2.84886
chr2:233251809-233251810	Island:chr2:233251362-233253414	-2.22105	-4.63009	-3.06352	-4.54902	-3.61598	-1.09909	-1.73704	-4.16087
chr2:233251813-233251814	Island:chr2:233251362-233253414	-1.55548	-2.84614	-2.18764	-2.72322	-2.84614	-0.870636	-1.65659	-2.75207
chr2:233251836-233251837	Island:chr2:233251362-233253414	-1.49911	-2.65443	-2.56642	-2.82165	-2.82165	-1.20521	-2.30208	-2.73348
chr2:233251845-233251846	Island:chr2:233251362-233253414	-1.20627	-4.30891	-3.00261	-4.25607	-4.40168	-0.841085	-1.42665	-4.00501
chr2:233251857-233251858	Island:chr2:233251362-233253414	-0.619377	-5.29953	-3.75793	-5.18519	-5.45484	-0.81367	-1.0763	-4.87569
chr2:233251868-233251869	Island:chr2:233251362-233253414	-1.11405	-6.29536	-3.34446	-6.5949	-7.0429	-0.0436035	-0.859493	-5.95065
chr2:233251872-233251873	Island:chr2:233251362-233253414	-1.57084	-5.13927	-2.99813	-5.24337	-5.24151	0.274894	-2.58211	-5.11149
chr2:233251879-233251880	Island:chr2:233251362-233253414	-1.23716	-3.65489	-3.18941	-3.82326	-3.46408	-1.22918	-1.95829	-3.30187
chr2:233251881-233251882	Island:chr2:233251362-233253414	-1.69407	-4.83697	-3.01538	-4.96403	-5.20498	-0.41405	-2.31298	-4.07715
chr2:233251891-233251892	Island:chr2:233251362-233253414	-1.80211	-4.61304	-3.00543	-4.74318	-5.03284	-1.85461	-1.20596	-4.67318
chr2:233251919-233251920	Island:chr2:233251362-233253414	-2.12555	-5.02915	-3.72487	-5.63553	-4.74264	0.0799935	-1.49651	-4.2956
chr2:233251922-233251923	Island:chr2:233251362-233253414	-1.56905	-3.97741	-3.6196	-3.91877	-3.73658	-0.247888	-2.00255	-2.69879
chr2:233251925-233251926	Island:chr2:233251362-233253414	-1.67205	-3.31316	-3.17967	-3.58445	-3.40776	-0.536382	-2.34145	-2.91917
chr2:233251929-233251930	Island:chr2:233251362-233253414	-0.982336	-5.48781	-3.12051	-5.13447	-5.59409	-0.0998948	-2.19292	-4.62233
chr2:233251931-233251932	Island:chr2:233251362-233253414	-1.40714	-3.22367	-3.09084	-3.29818	-3.18464	-1.28065	-2.61694	-3.13086
chr2:233251935-233251936	Island:chr2:233251362-233253414	-1.62625	-3.58501	-2.37507	-3.70651	-3.59122	-0.397822	-1.98113	-2.80572
chr2:233251965-233251966	Island:chr2:233251362-233253414	-1.47646	-4.33838	-2.93191	-4.27873	-4.44277	-1.70884	-3.42961	-3.35951
chr2:233252003-233252004	Island:chr2:233251362-233253414	-1.91273	-3.27061	-2.39513	-3.1936	-3.07618	-1.18912	-2.15393	-3.15467
chr2:233252022-233252023	Island:chr2:233251362-233253414	-0.602001	-7.15579	-3.55787	-7.47147	-7.49402	-0.0530796	-0.616787	-5.83039
chr2:233252025-233252026	Island:chr2:233251362-233253414	-1.079	-6.13549	-3.17863	-6.38048	-6.60096	-1.45628	-1.12889	-6.13549
chr2:233252677-233252678	Island:chr2:233251362-233253414	-1.63223	-5.50054	-1.73084	-5.55607	-5.74698	-0.664048	-3.62909	-5.05188
chr2:233252679-233252680	Island:chr2:233251362-233253414	-1.54641	-5.22254	-2.17143	-5.36038	-5.45281	0.100289	-2.58161	-4.65248
chr2:233252697-233252698	Island:chr2:233251362-233253414	-1.20177	-9.16097	-3.42965	-9.14772	-8.63093	-0.0442026	-3.57783	-6.90828
chr2:233252704-233252705	Island:chr2:233251362-233253414	-1.24321	-8.12241	-3.1589	-7.82761	-6.73405	0.100941	-6.50924	-6.71016
chr2:233252706-233252707	Island:chr2:233251362-233253414	-1.40014	-5.13934	-2.098	-5.28782	-4.88459	0.530252	-4.23345	-4.52257
chr2:233252735-233252736	Island:chr2:233251362-233253414	-1.90573	-6.57119	-3.0225	-6.49037	-6.49877	-0.12561	-4.64476	-4.81453
chr2:233252770-233252771	Island:chr2:233251362-233253414	-1.33794	-6.11471	-2.85818	-6.23964	-6.23964	-1.16744	-4.21076	-5.15274
chr2:233252792-233252793	Island:chr2:233251362-233253414	-2.19159	-5.94035	-3.00149	-5.79738	-6.05155	-1.30701	-3.77417	-5.44154
chr2:233252796-233252797	Island:chr2:233251362-233253414	-1.7122	-4.50273	-1.76183	-4.26468	-4.59114	-0.990204	-3.45942	-4.29332
chr2:233252813-233252814	Island:chr2:233251362-233253414	-2.24515	-4.33178	-2.23584	-4.18287	-4.42509	-1.36014	-2.61398	-4.14743
chr2:233252821-233252822	Island:chr2:233251362-233253414	-1.502	-3.73483	-2.05301	-3.82681	-3.82681	-0.9296	-2.47227	-3.31741
chr2:233252833-233252834	Island:chr2:233251362-233253414	-2.66156	-5.78099	-3.43461	-5.79876	-5.92319	-2.17117	-2.62254	-5.30836
chr2:233252956-233252957	Island:chr2:233251362-233253414	-1.69749	-3.73305	-2.06017	-3.8438	-3.8438	0.777432	-1.49039	-3.53849
chr2:233252961-233252962	Island:chr2:233251362-233253414	-1.0176	-3.79005	-2.58154	-3.5269	-3.79005	-0.329329	-0.844317	-3.27212
chr2:233252983-233252984	Island:chr2:233251362-233253414	-1.09482	-5.59913	-3.08748	-5.59913	-5.59913	0.73126	-2.4035	-5.22039
chr2:233253024-233253025	Island:chr2:233251362-233253414	-1.69816	-5.0689	-2.54412	-5.14104	-5.14104	-1.08336	-2.1446	-4.5584
chr2:233253026-233253027	Island:chr2:233251362-233253414	-0.618631	-2.92419	-1.92177	-2.71624	-2.92419	-0.88803	-0.919356	-2.33945
chr2:233253031-233253032	Island:chr2:233251362-233253414	-1.37973	-7.63004	-3.98082	-7.17124	-7.15085	-2.70122	-1.7395	-6.75658
chr2:233253041-233253042	Island:chr2:233251362-233253414	-1.75517	-6.05807	-4.21609	-5.53456	-5.79493	-1.79519	-1.97281	-5.61951
chr2:233253047-233253048	Island:chr2:233251362-233253414	-1.46401	-4.32097	-3.11719	-4.32097	-4.50666	-1.82036	-1.62848	-3.91117
chr2:233253057-233253058	Island:chr2:233251362-233253414	-2.17955	-5.79253	-3.9539	-5.70896	-6.18761	-0.945225	-1.94812	-5.34997
chr2:233253059-233253060	Island:chr2:233251362-233253414	-1.85021	-3.60407	-2.90884	-3.96868	-4.15379	-2.54129	-1.43269	-3.67953
chr2:233253064-233253065	Island:chr2:233251362-233253414	-1.79878	-5.05353	-3.07941	-5.2881	-5.35318	-2.34675	-1.75745	-4.99527
chr2:233253068-233253069	Island:chr2:233251362-233253414	-1.38714	-4.51707	-3.02963	-4.58711	-4.58711	-1.84133	-1.85045	-4.01771
chr2:233253070-233253071	Island:chr2:233251362-233253414	-1.40281	-3.1466	-2.15503	-2.91098	-2.91329	-1.56009	-2.03973	-2.69392
chr2:233253076-233253077	Island:chr2:233251362-233253414	-1.68256	-5.99243	-3.39653	-5.92324	-5.85803	-1.79905	-1.90132	-5.26442
chr2:233253082-233253083	Island:chr2:233251362-233253414	-1.20698	-4.12603	-2.86162	-4.02487	-4.31569	-0.992097	-1.80054	-3.93637
chr2:233253096-233253097	Island:chr2:233251362-233253414	-1.80987	-3.53125	-2.70157	-3.94996	-3.81893	-1.19842	-2.1156	-3.65477
chr2:233253099-233253100	Island:chr2:233251362-233253414	-2.04743	-5.14525	-2.94796	-5.22759	-5.01918	-2.04743	-1.16327	-4.69313
chr2:233253111-233253112	Island:chr2:233251362-233253414	-2.06627	-3.8854	-2.82732	-3.86291	-4.02032	-0.998058	-1.50177	-3.48698
chr2:233253119-233253120	Island:chr2:233251362-233253414	-2.66331	-6.9527	-3.44695	-6.72508	-6.9527	-1.92607	-1.51211	-6.20455
chr2:233253125-233253126	Island:chr2:233251362-233253414	-2.79312	-4.71821	-3.03213	-4.54741	-4.71821	0.405717	-1.27638	-4.35809
chr2:233253144-233253145	Island:chr2:233251362-233253414	-2.424	-5.91254	-3.60732	-6.09479	-5.96529	-0.661273	-1.59015	-5.54159
chr2:233253150-233253151	Island:chr2:233251362-233253414	-2.65427	-6.25087	-2.7304	-6.22292	-6.08798	-0.86508	-2.03954	-5.28295
chr2:233253154-233253155	Island:chr2:233251362-233253414	-2.63671	-6.63906	-3.38404	-6.71813	-6.5717	0.346851	-1.94795	-5.14506
chr2:233253185-233253186	Island:chr2:233251362-233253414	-2.32054	-7.25356	-2.24465	-7.03672	-7.25356	1.09462	-3.07947	-5.67028
chr2:233253212-233253213	Island:chr2:233251362-233253414	-1.06319	-9.47704	-3.59183	-10.683	-10.2609	-1.2281	-5.03062	-7.72836
chr2:233253227-233253228	Island:chr2:233251362-233253414	-2.0692	-11.1039	-2.1435	-10.8137	-11.7424	1.19993	-5.83886	-6.57548
chr2:233253230-233253231	Island:chr2:233251362-233253414	-1.41759	-6.03773	-1.87035	-5.94917	-5.93661	-0.265132	-3.8525	-4.38107
chr2:233323394-233323395	Island:chr2:233323381-233323936	-1.55517	-1.8833	-4.47054	-4.24813	-3.48855	-2.40731	-6.25878	-1.5112
chr2:233323405-233323406	Island:chr2:233323381-233323936	-0.875747	-1.84626	-3.19551	-0.766861	-2.00817	0.402487	-4.51664	-3.78534
chr2:233323412-233323413	Island:chr2:233323381-233323936	-0.219949	-3.06599	-2.61158	-3.69459	-3.08492	-1.95268	-4.36325	-3.01468
chr2:233323427-233323428	Island:chr2:233323381-233323936	-1.6999	-4.75278	-3.24326	-3.57361	-2.33684	-3.67586	-5.5505	-3.98262
chr2:233323431-233323432	Island:chr2:233323381-233323936	-1.22115	-4.43769	-3.05881	-1.9627	-0.643179	-0.126046	-6.76968	-2.76241
chr2:233323439-233323440	Island:chr2:233323381-233323936	-3.04456	-5.33378	-3.16515	-2.68759	-1.93967	-1.21512	-5.38713	-2.79666
chr2:233323741-233323742	Island:chr2:233323381-233323936	-1.29136	-2.0775	-2.0775	-1.80672	-0.600515	0.359525	-2.0775	-0.827743
chr2:233323748-233323749	Island:chr2:233323381-233323936	-1.207	-1.39673	-1.51381	-1.10253	-1.23784	0.649763	-2.28651	-1.26697
chr2:233323756-233323757	Island:chr2:233323381-233323936	0.130285	-2.76349	-2.61374	-1.53336	-2.98234	-0.881319	-2.98234	-0.0642543
chr2:233765850-233765851	Island:chr2:233765850-233766119	-1.82796	-1.58708	1.0819	-2.03887	-1.93774	-1.42357	-1.60461	-1.15727
chr2:233765853-233765854	Island:chr2:233765850-233766119	-1.05592	-0.969129	2.43626	-1.04299	-1.44394	-0.932086	-1.44394	-0.793747
chr2:233765863-233765864	Island:chr2:233765850-233766119	-0.757012	-1.69546	0.246532	-2.05113	-2.26479	-2.09279	-1.67355	0.565287
chr2:233765955-233765956	Island:chr2:233765850-233766119	-2.07942	-2.56272	-0.840039	-2.34172	-1.96759	-1.45231	-2.65829	-2.04433
chr2:233765996-233765997	Island:chr2:233765850-233766119	-7.68695	-12.5876	-5.25972	-11.139	-9.42958	-6.60818	-9.42958	-10.1465
chr2:233766002-233766003	Island:chr2:233765850-233766119	-4.54269	-5.30882	-3.57374	-5.19551	-4.88647	-4.49745	-4.65182	-4.39468
chr2:233766015-233766016	Island:chr2:233765850-233766119	-3.44582	-5.12691	-2.43286	-5.57305	-5.84867	-3.96563	-4.07148	-4.10924
chr2:233766038-233766039	Island:chr2:233765850-233766119	-2.27439	-2.65126	-2.23156	-3.13914	-2.73546	-2.8542	-3.08409	-2.3215
chr2:233766046-233766047	Island:chr2:233765850-233766119	-5.48167	-6.26133	-5.45946	-6.03913	-4.95791	-2.24495	-5.60438	-3.5514
chr2:233766048-233766049	Island:chr2:233765850-233766119	-3.80087	-6.84114	-6.17691	-5.77938	-5.59718	-2.5373	-6.8515	-4.40045
chr2:233766062-233766063	Island:chr2:233765850-233766119	-2.39537	-5.61198	-0.246778	-7.37107	-7.87585	0.787731	-5.65337	-2.16733
chr2:233766077-233766078	Island:chr2:233765850-233766119	-2.87351	-4.30573	-1.22817	-3.2967	-3.11437	-2.69077	-3.06509	-1.95245
chr2:237028892-237028893	Island:chr2:237028849-237029121	0.21016	-1.89419	-1.01264	-1.42359	-1.60797	-1.56676	-4.28698	-2.36508
chr2:237028904-237028905	Island:chr2:237028849-237029121	0.587759	-1.39328	-0.463716	-1.38757	-1.83467	-2.00011	-2.96268	-1.73387
chr2:237028933-237028934	Island:chr2:237028849-237029121	-0.312101	-2.94971	0.650835	-2.76604	-1.27504	-1.27504	-5.12678	-2.96981
chr2:237028941-237028942	Island:chr2:237028849-237029121	-0.205666	-2.90586	-0.739537	-2.54095	-2.00566	-2.22779	-4.47374	-2.71476
chr2:237028944-237028945	Island:chr2:237028849-237029121	-1.20981	-2.51156	-0.763493	-2.1662	-2.32559	-1.34928	-3.04757	-2.02519
chr2:237028947-237028948	Island:chr2:237028849-237029121	-0.795525	-2.57883	-0.630569	-3.05702	-1.84941	-0.630569	-4.87091	-3.22228
chr2:237028957-237028958	Island:chr2:237028849-237029121	-0.698418	-3.27782	-0.213046	-3.47197	-2.6399	-0.282385	-4.58139	-2.4018
chr2:237028961-237028962	Island:chr2:237028849-237029121	-0.598658	-3.80727	-0.63924	-4.27325	-1.99085	-0.543582	-5.49717	-2.66994
chr2:237029053-237029054	Island:chr2:237028849-237029121	-2.65309	-3.09066	0.273185	-3.67303	-2.8817	-2.3981	-4.45499	-3.43693
chr2:237029075-237029076	Island:chr2:237028849-237029121	-1.40404	-2.15966	-1.5351	-2.44875	-2.06806	-2.65432	-4.93272	-4.1999
chr2:240868360-240868361	Island:chr2:240868279-240868590	-0.569379	-4.28404	-4.0332	-0.819764	-0.236319	-0.236319	-6.56445	-0.658194
chr2:240868376-240868377	Island:chr2:240868279-240868590	-0.141368	-4.6681	-4.43948	-1.22814	-4.1131	-0.298547	-8.25177	-2.29408
chr2:240868526-240868527	Island:chr2:240868279-240868590	-1.54938	-2.05342	-3.95098	-1.88131	-1.54938	-4.68994	-4.95165	-2.24728
chr2:240868532-240868533	Island:chr2:240868279-240868590	-1.5497	-2.21336	-3.04293	-2.46861	-0.426597	-1.15589	-4.85776	-3.52889
chr2:240868543-240868544	Island:chr2:240868279-240868590	-1.26015	-3.70849	-4.47409	-2.43248	-1.70941	-2.10437	-5.62805	-3.58089
chr2:240868550-240868551	Island:chr2:240868279-240868590	-1.70172	-3.84133	-4.10587	-3.5768	-1.55799	-2.17855	-5.0648	-5.01704
chr2:240868553-240868554	Island:chr2:240868279-240868590	-0.34003	-2.80677	-4.36688	-1.76621	-0.265459	-2.87545	-2.76197	-3.45545
chr2:240868565-240868566	Island:chr2:240868279-240868590	-0.927451	-2.85947	-3.47981	-2.54713	0.330852	-0.971937	-3.40381	-2.79584
chr2:240868584-240868585	Island:chr2:240868279-240868590	-0.924375	-2.1156	-3.45736	-2.41444	-0.378016	-0.706748	-4.93329	-2.37469
chr2:240868589-240868590	Island:chr2:240868279-240868590	-1.90239	-2.73199	-5.14595	-2.60954	-0.939806	-0.854464	-4.98502	-2.60251
chr2:241640483-241640484	Island:chr2:241640410-241641359	-3.44859	-6.22609	-7.49911	-4.6108	-6.77317	-5.94834	-8.0006	-4.37442
chr2:241640485-241640486	Island:chr2:241640410-241641359	-5.43581	-7.61445	-9.16517	-5.40986	-10.2636	-5.13746	-9.42427	-6.03251
chr2:241640516-241640517	Island:chr2:241640410-241641359	-4.35899	-13.2048	-12.6051	-7.29583	-8.80063	-3.25496	-9.98132	-8.29045
chr2:241640858-241640859	Island:chr2:241640410-241641359	-3.26446	-7.29664	-4.73667	-5.70669	-5.76504	-6.53925	-6.64024	-4.64478
chr2:241640862-241640863	Island:chr2:241640410-241641359	-3.23535	-5.08904	-4.62264	-5.12521	-3.30639	-3.30639	-6.71667	-4.29488
chr2:241640884-241640885	Island:chr2:241640410-241641359	-4.85492	-7.13767	-3.01971	-4.68098	-6.18207	-5.66821	-7.7539	-5.17162
chr2:241640886-241640887	Island:chr2:241640410-241641359	-4.53702	-7.06272	-5.87508	-5.52262	-6.10495	-4.92614	-7.63739	-5.1198
chr2:241640895-241640896	Island:chr2:241640410-241641359	-4.59783	-6.11866	-5.18379	-4.67804	-5.63934	-6.64156	-6.64156	-4.63713
chr2:241640919-241640920	Island:chr2:241640410-241641359	-5.59485	-7.9276	-5.46071	-6.29817	-7.71465	-6.27601	-10.4431	-6.14579
chr2:241640931-241640932	Island:chr2:241640410-241641359	-2.60945	-4.81824	-5.47929	-2.90893	-3.50532	-2.19947	-5.47929	-4.62653
chr2:241640933-241640934	Island:chr2:241640410-241641359	-2.90109	-5.65756	-5.06489	-4.80844	-5.62588	-3.21549	-6.98827	-5.02642
chr2:241640946-241640947	Island:chr2:241640410-241641359	-6.92001	-9.55903	-9.51086	-8.54956	-11.6306	-5.842	-16.9301	-8.67178
chr2:241640953-241640954	Island:chr2:241640410-241641359	-4.78128	-10.79	-10.5315	-6.65635	-13.4948	-1.03115	-19.1	-9.46894
chr2:241640960-241640961	Island:chr2:241640410-241641359	-6.21681	-10.6581	-4.12329	-6.89079	-9.39586	-3.27743	-9.19849	-7.55881
chr2:241640962-241640963	Island:chr2:241640410-241641359	-9.45222	-16.3153	-7.69362	-8.86358	-12.4466	-4.1289	-15.7737	-11.4229
chr2:241640973-241640974	Island:chr2:241640410-241641359	-2.13731	-8.68794	-6.06769	-5.0487	-11.1926	-2.13731	-11.9633	-5.91652
chr2:241640984-241640985	Island:chr2:241640410-241641359	-5.26627	-13.4991	-7.91362	-4.56456	-12.985	-0.805415	-20.353	-7.0985
chr2:241640991-241640992	Island:chr2:241640410-241641359	-2.51182	-11.6003	-3.96644	-4.73311	-9.55218	0.688351	-8.08925	-1.67485
chr2:241640995-241640996	Island:chr2:241640410-241641359	-6.10743	-13.0219	-7.28949	-6.84952	-11.4895	-1.60651	-11.1085	-6.79988
chr2:241641163-241641164	Island:chr2:241640410-241641359	-1.3008	-2.88268	-2.84076	0.374601	-9.93043	-1.57268	-9.49813	-0.68592
chr2:241641204-241641205	Island:chr2:241640410-241641359	-4.1035	-2.84601	-3.29328	-0.10943	-4.298	-0.588719	-5.30787	-1.45453
chr2:241641222-241641223	Island:chr2:241640410-241641359	-0.014916	-3.32494	-0.618071	-0.73473	0.956833	-3.10292	-1.58051	-0.1306
chr2:241641243-241641244	Island:chr2:241640410-241641359	-0.0320246	-1.00401	0.858958	-0.897551	0.858958	0.858958	-4.26419	0.039254
chr2:241641270-241641271	Island:chr2:241640410-241641359	0.801914	-1.13766	-1.42887	-2.16271	-1.45646	1.192	-2.40233	1.192
chr2:241974907-241974908	Island:chr2:241974907-241975143	0.160341	-6.04332	-2.44757	-5.41493	-5.98226	-1.49924	-0.852649	-3.1683
chr2:241974972-241974973	Island:chr2:241974907-241975143	-1.84197	-4.9191	-2.83683	-4.77514	-4.22501	-1.43086	0.562422	-4.27128
chr2:241974984-241974985	Island:chr2:241974907-241975143	-1.26914	-4.23521	-2.7978	-4.36081	-4.36081	-1.57831	0.740443	-4.17241
chr2:241974989-241974990	Island:chr2:241974907-241975143	-2.14081	-3.54065	-2.05267	-3.54065	-2.85193	-1.62753	0.476902	-3.37185
chr2:242843807-242843808	Island:chr2:242843761-242844198	-4.52939	-2.734	-2.70361	-3.3337	-0.652181	-2.47568	-3.93447	-1.04195
chr2:242843821-242843822	Island:chr2:242843761-242844198	-4.99029	-3.55139	-3.03145	-4.0127	-1.55501	-2.2016	-3.20088	-1.41785
chr2:242843834-242843835	Island:chr2:242843761-242844198	-3.57072	-2.87582	-1.90801	-3.69672	-0.819235	-2.03999	-2.35342	-1.30609
chr2:242843837-242843838	Island:chr2:242843761-242844198	-5.06333	-4.51061	-3.11859	-4.74428	-4.01931	-3.0367	-2.492	-2.28221
chr2:242843883-242843884	Island:chr2:242843761-242844198	-2.9116	-2.25237	-1.65904	-2.66159	-0.901768	-1.785	-2.1907	-0.816136
chr2:242843949-242843950	Island:chr2:242843761-242844198	-1.96124	-2.22025	-1.47822	-1.7513	-0.301504	-1.53942	-1.94829	-0.40718
chr2:242843964-242843965	Island:chr2:242843761-242844198	-1.68505	-2.2576	-1.09156	-1.4938	0.39217	-0.736753	-1.59081	-0.786315
chr2:242843989-242843990	Island:chr2:242843761-242844198	-1.94041	-1.52597	-1.6931	-2.33491	-0.0161032	-1.37921	-2.35512	-0.437548
chr2:242843991-242843992	Island:chr2:242843761-242844198	-1.95588	-1.94589	-1.72398	-2.02134	0.0955813	-0.980829	-2.07184	-0.448503
chr2:242843995-242843996	Island:chr2:242843761-242844198	-2.46623	-2.20358	-2.21624	-2.75256	-0.0512697	-1.01348	-2.73744	-0.70878
chr2:242844000-242844001	Island:chr2:242843761-242844198	-1.46864	-2.10269	-1.59537	-1.97936	-0.507914	-0.507914	-1.89843	-0.811768
chr2:242844026-242844027	Island:chr2:242843761-242844198	-1.21148	-1.56216	-1.38972	-1.65426	0.417926	-0.464671	-1.91453	-0.0425592
chr2:242844103-242844104	Island:chr2:242843761-242844198	-1.92435	-1.87164	-1.60999	-1.14275	0.819659	-0.484799	-1.74349	0.00866362
chr2:242844119-242844120	Island:chr2:242843761-242844198	-1.82755	-1.42001	-1.67933	-1.39448	-0.515739	-0.888087	-1.85181	-0.211091
chr2:242844127-242844128	Island:chr2:242843761-242844198	-1.95277	-1.85921	-1.89017	-1.10524	-0.60615	-1.04054	-1.29394	0.00471862
chr2:242844133-242844134	Island:chr2:242843761-242844198	-1.71885	-1.66162	-1.83462	-1.14711	-1.14033	-0.521091	-1.35299	-0.0804223
chr2:242844142-242844143	Island:chr2:242843761-242844198	-1.63937	-1.80059	-1.96132	-1.28292	-0.441708	-1.12115	-1.42999	-0.207923
chr2:242844164-242844165	Island:chr2:242843761-242844198	-1.75382	-1.53221	-2.16938	-1.35454	-0.229278	-1.35454	-1.91717	0.33335
chr2:242844174-242844175	Island:chr2:242843761-242844198	-1.93204	-1.28382	-2.336	-1.42257	-0.832881	-1.24913	-2.07296	0.473282
chr3:10370590-10370591	Island:chr3:10370439-10370806	-1.09805	-2.42775	-2.10826	-1.23023	-1.17148	0.110424	-2.26962	-2.55199
chr3:10370596-10370597	Island:chr3:10370439-10370806	-1.09002	-3.40032	-3.06095	-1.12357	-2.98717	0.656116	-2.85571	-2.74929
chr3:10370621-10370622	Island:chr3:10370439-10370806	-2.01504	-4.31005	-4.23061	-1.78237	-2.12525	-0.394472	-3.0853	-3.49987
chr3:10370624-10370625	Island:chr3:10370439-10370806	-1.31213	-3.47295	-3.69349	-2.03388	-0.489342	0.341792	-2.69504	-2.93673
chr3:10370630-10370631	Island:chr3:10370439-10370806	-0.29624	-2.91128	-2.72583	-2.40697	-0.759572	0.887831	-3.23067	-3.00052
chr3:10370645-10370646	Island:chr3:10370439-10370806	-1.00141	-4.51313	-4.41548	-2.93772	-2.90382	0.301322	-4.47537	-4.28237
chr3:10370647-10370648	Island:chr3:10370439-10370806	-0.000137432	-3.60196	-3.0679	-2.70731	-2.10978	0.157442	-2.61146	-3.10671
chr3:10370665-10370666	Island:chr3:10370439-10370806	-0.176868	-2.82151	-2.51145	-1.76366	-2.04846	-0.101306	-1.61253	-2.19642
chr3:13936522-13936523	Island:chr3:13936522-13936866	-1.93361	-11.3242	-10.0518	-7.24255	-7.12829	-3.137	-3.64898	-3.42143
chr3:13936527-13936528	Island:chr3:13936522-13936866	-4.12931	-10.9856	-5.6042	-8.47899	-6.58746	-2.65441	-2.94939	-5.6042
chr3:13936529-13936530	Island:chr3:13936522-13936866	-2.85509	-15.401	-4.90234	-12.6963	-12.4614	-4.00245	-3.13856	-6.6203
chr3:13936532-13936533	Island:chr3:13936522-13936866	-2.26791	-13.1406	-6.99347	-8.73634	-7.86491	-2.58099	-5.98261	-5.01139
chr3:13936550-13936551	Island:chr3:13936522-13936866	-3.49564	-4.6866	-3.12367	-5.16152	-1.87777	-2.12202	-0.317308	-1.55211
chr3:13936562-13936563	Island:chr3:13936522-13936866	-2.07812	-9.0611	-4.67022	-7.46744	-6.8334	-3.93495	-3.09258	-5.56533
chr3:13936578-13936579	Island:chr3:13936522-13936866	-4.63505	-11.2671	-4.63505	-8.86357	-9.54277	-4.18302	-2.99915	-4.91111
chr3:13936587-13936588	Island:chr3:13936522-13936866	-0.934257	-2.88007	-2.27592	-2.96114	-3.12329	-1.17748	-0.458379	-0.99342
chr3:13936743-13936744	Island:chr3:13936522-13936866	-1.15181	-1.15181	-1.15181	-1.15181	-1.15181	-1.15181	-1.15181	-1.15181
chr3:13936746-13936747	Island:chr3:13936522-13936866	-1.73035	-1.73035	-0.808385	-1.39742	-1.73035	-1.73035	-0.640755	-1.09953
chr3:13936753-13936754	Island:chr3:13936522-13936866	-0.920936	-1.68311	-2.02609	-2.02609	-2.02609	-0.605178	-1.12187	-0.605178
chr3:13936763-13936764	Island:chr3:13936522-13936866	-2.0017	-1.63563	-2.0017	-1.08652	-2.0017	-1.26955	-2.0017	-1.00332
chr3:13936768-13936769	Island:chr3:13936522-13936866	-0.457368	-0.989868	-0.989868	-0.989868	-0.989868	0.110633	-0.989868	0.582276
chr3:42977831-42977832	Island:chr3:42977831-42978090	-2.52947	-2.86654	-1.30455	-1.29592	-3.62307	-2.46936	-3.50474	-4.11379
chr3:42977839-42977840	Island:chr3:42977831-42978090	-2.14103	-2.16905	-1.46287	-1.28148	-2.95222	-2.52635	-3.07919	-2.78737
chr3:42977845-42977846	Island:chr3:42977831-42978090	-2.11778	-1.77531	-1.79803	-1.68671	-3.72976	-4.02443	-2.67687	-3.08397
chr3:42977851-42977852	Island:chr3:42977831-42978090	-1.94292	-2.69828	-1.39856	-2.02276	-4.53665	-3.63649	-4.14902	-4.72954
chr3:42977860-42977861	Island:chr3:42977831-42978090	-1.88598	-2.4726	-1.05869	-1.64782	-2.51419	-2.02272	-2.93004	-2.14631
chr3:42977862-42977863	Island:chr3:42977831-42978090	-1.6225	-2.73338	-1.7288	-1.4354	-3.08419	-2.55798	-1.89764	-2.8818
chr3:42977864-42977865	Island:chr3:42977831-42978090	-2.61309	-2.86593	-1.52947	-2.04548	-2.77112	-3.62447	-2.91055	-3.32105
chr3:42978026-42978027	Island:chr3:42977831-42978090	-2.57311	-2.50276	-1.92939	-2.25567	-3.5652	-2.66264	-2.74873	-2.17021
chr3:42978033-42978034	Island:chr3:42977831-42978090	-2.81331	-2.74662	-2.13261	-1.79371	-3.19449	-2.05566	-3.90242	-1.4613
chr3:42978050-42978051	Island:chr3:42977831-42978090	-3.23317	-4.17027	-2.82498	-2.77935	-4.66051	-3.60181	-4.146	-3.62346
chr3:42978053-42978054	Island:chr3:42977831-42978090	-2.76091	-2.87368	-2.54319	-1.50404	-1.83959	-3.42056	-3.42056	-2.29632
chr3:42978060-42978061	Island:chr3:42977831-42978090	-4.01747	-3.59244	-4.1752	-2.49764	-4.42758	-4.19323	-3.92283	-3.07662
chr3:42978063-42978064	Island:chr3:42977831-42978090	-3.85165	-3.74232	-3.97186	-2.61612	-4.96792	-3.33072	-3.19715	-3.24142
chr3:42978082-42978083	Island:chr3:42977831-42978090	-1.4894	-2.37224	-2.42318	-2.08572	-3.45124	-2.56027	-2.53566	-2.44303
chr3:42978089-42978090	Island:chr3:42977831-42978090	-2.88788	-2.81413	-2.95373	-1.42052	-3.59289	-3.32179	-4.38246	-2.15957
chr3:45077070-45077071	Island:chr3:45077070-45077690	-3.18786	-3.04751	-0.180526	-1.99708	-3.43847	-0.614919	0.145268	-0.614919
chr3:45077083-45077084	Island:chr3:45077070-45077690	-1.02345	-2.91729	-0.70836	-1.52004	-0.958109	-3.20585	-2.64391	-1.62221
chr3:45077092-45077093	Island:chr3:45077070-45077690	-2.92266	-4.73899	0.224658	-2.73849	-0.128313	0.0689356	-0.547465	-1.59535
chr3:45077106-45077107	Island:chr3:45077070-45077690	-1.53295	-3.52904	-3.15511	-2.62345	-4.26787	-1.45506	-1.67143	-0.90211
chr3:45077108-45077109	Island:chr3:45077070-45077690	-1.79312	-1.84952	-0.762383	-1.08237	-3.42895	0.237581	-1.96234	-2.77713
chr3:45077110-45077111	Island:chr3:45077070-45077690	-1.00139	-2.1844	-2.22041	-3.19286	-0.419586	0.210704	-2.94075	-1.25997
chr3:45077179-45077180	Island:chr3:45077070-45077690	-2.35253	-4.45824	-3.06411	-1.11499	-14.0429	0.138024	-2.67598	-2.50722
chr3:45077223-45077224	Island:chr3:45077070-45077690	-2.96686	-3.97352	-1.44664	-4.52284	-1.6389	-0.897321	2.3986	-2.21569
chr3:45077227-45077228	Island:chr3:45077070-45077690	-2.05789	-3.86061	-2.42511	-3.04155	-4.17961	-1.48038	-1.37241	-1.65313
chr3:45077251-45077252	Island:chr3:45077070-45077690	-2.22008	-3.48246	-1.49873	-3.29353	-3.48246	-2.2617	1.2785	-1.59319
chr3:45077326-45077327	Island:chr3:45077070-45077690	-1.67312	-1.67312	-1.67312	-1.67312	-1.67312	-1.67312	-1.67312	-1.67312
chr3:45077328-45077329	Island:chr3:45077070-45077690	-1.29216	-1.09605	-1.46867	-1.46867	-1.46867	-1.46867	-1.46867	-1.46867
chr3:46618308-46618309	Island:chr3:46618308-46618669	-8.50644	-9.50966	-8.40843	-9.43186	-10.2732	-8.14809	-7.584	-8.19714
chr3:46618314-46618315	Island:chr3:46618308-46618669	-10.4832	-11.2319	-8.09878	-10.1025	-10.4001	-8.41521	-3.49622	-7.68421
chr3:46618325-46618326	Island:chr3:46618308-46618669	-4.37087	-4.35515	-4.80035	-4.62484	-4.59754	-4.34402	-3.06197	-3.84684
chr3:46618327-46618328	Island:chr3:46618308-46618669	-9.02205	-9.30479	-9.11481	-7.84249	-9.66545	-8.94586	-6.43154	-6.54039
chr3:46618344-46618345	Island:chr3:46618308-46618669	-3.45654	-4.17267	-4.39097	-4.39097	-4.20589	-3.91799	-4.39097	-3.74599
chr3:46618393-46618394	Island:chr3:46618308-46618669	-2.5621	-4.10499	-4.41669	-4.01998	-3.72768	-2.67119	-4.41669	-3.2721
chr3:46618408-46618409	Island:chr3:46618308-46618669	-1.8844	-1.95675	-2.17937	-2.17937	-2.17937	-1.27178	-2.17937	-1.17949
chr3:46618421-46618422	Island:chr3:46618308-46618669	-1.94375	-2.00963	-2.19715	-1.75068	-1.52744	-2.19715	-2.19715	-1.47592
chr3:46618427-46618428	Island:chr3:46618308-46618669	-2.46562	-2.97153	-2.97153	-2.76355	-2.97153	-2.97153	-2.97153	-1.09967
chr3:46618440-46618441	Island:chr3:46618308-46618669	-2.55271	-2.28953	-2.45551	-2.92993	-1.79378	-1.53073	-2.53543	-2.62677
chr3:46618443-46618444	Island:chr3:46618308-46618669	-2.16698	-2.53187	-2.76332	-3.23693	-2.73856	-3.43194	-2.93927	-3.00646
chr3:46618461-46618462	Island:chr3:46618308-46618669	-4.08878	-4.56399	-2.70786	-4.45576	-4.50025	-4.6365	-2.97776	-4.66011
chr3:46618597-46618598	Island:chr3:46618308-46618669	-3.98204	-4.51637	-3.26866	-4.12874	-4.45623	-3.98204	-2.9151	-3.09701
chr3:46618607-46618608	Island:chr3:46618308-46618669	-3.50765	-3.82263	-2.24945	-3.57007	-3.9875	-3.91548	-3.87059	-2.68376
chr3:46618623-46618624	Island:chr3:46618308-46618669	-1.93097	-1.61333	-1.93097	-1.93097	-1.93097	-0.914514	-1.40157	-0.796533
chr3:46618637-46618638	Island:chr3:46618308-46618669	-2.31715	-1.72563	-1.60733	-2.1168	-2.31715	-2.31715	-2.31715	-0.867924
chr3:46618644-46618645	Island:chr3:46618308-46618669	-3.24538	-3.16348	-3.38529	-2.95899	-3.38529	-3.38529	-3.38529	-3.2362
chr3:46618646-46618647	Island:chr3:46618308-46618669	-2.36434	-2.78413	-1.95689	-2.06295	-2.78413	-2.78413	-2.08966	-2.32305
chr3:46618664-46618665	Island:chr3:46618308-46618669	-3.64861	-3.98425	-3.73502	-3.94166	-4.21029	-3.89072	-3.70933	-3.05182
chr3:46618668-46618669	Island:chr3:46618308-46618669	-2.66703	-3.74044	-3.21584	-2.72926	-3.41891	-2.67251	-3.74044	-2.806
chr3:50359876-50359877	Island:chr3:50359840-50360042	-2.40993	-2.62126	-1.28157	-3.11248	-2.50218	-2.05248	-3.11248	-1.82146
chr3:50359902-50359903	Island:chr3:50359840-50360042	-3.11815	-3.69117	-1.28449	-4.38275	-5.24611	-2.56805	-3.72937	-0.706303
chr3:50359909-50359910	Island:chr3:50359840-50360042	-2.36968	-2.53125	-1.54794	-2.7097	-2.67692	-2.13901	-2.6939	-0.656648
chr3:50359913-50359914	Island:chr3:50359840-50360042	-9.38891	-6.34157	-5.20289	-9.47294	-7.92446	-3.95818	-8.95678	-3.73446
chr3:50359924-50359925	Island:chr3:50359840-50360042	-5.22014	-5.44372	-1.39786	-6.24621	-5.50031	-4.67982	-5.91055	-1.51507
chr3:50359940-50359941	Island:chr3:50359840-50360042	-8.1753	-5.13918	0.184025	-9.17095	-3.30472	-1.69095	-5.82882	-1.47797
chr3:50359952-50359953	Island:chr3:50359840-50360042	-7.26767	-5.90841	-2.95215	-8.26672	-7.90777	-1.83128	-8.34859	-0.918397
chr3:50359976-50359977	Island:chr3:50359840-50360042	-6.71395	-5.8498	-5.04752	-8.10999	-7.80354	-4.65584	-7.12903	-2.79144
chr3:50359978-50359979	Island:chr3:50359840-50360042	-5.25044	-5.92357	-5.28014	-6.44946	-6.04378	-5.28014	-6.04378	-3.02214
chr3:50360006-50360007	Island:chr3:50359840-50360042	-3.1326	-3.66049	-2.95405	-3.29449	-3.88251	-3.21933	-3.46986	-1.27767
chr3:50360010-50360011	Island:chr3:50359840-50360042	-6.50358	-4.79825	-5.62126	-8.50177	-6.94149	-7.5416	-10.7422	-0.640365
chr3:72495930-72495931	Island:chr3:72495854-72496852	-0.462863	-0.462863	-0.462863	-0.462863	-0.462863	-0.462863	-0.462863	1.83833
chr3:72495949-72495950	Island:chr3:72495854-72496852	-0.125	-0.125	-0.125	-0.125	-0.125	-0.125	-0.125	-0.125
chr3:72496730-72496731	Island:chr3:72495854-72496852	-0.323101	-1.54003	-1.54003	-1.54003	0.838511	-0.605601	-1.54003	-0.449864
chr3:72496732-72496733	Island:chr3:72495854-72496852	0.0683939	-0.972858	-1.4543	-1.4543	0.0337873	-1.4543	-1.4543	-1.4543
chr3:72496740-72496741	Island:chr3:72495854-72496852	-2.03818	-2.27954	-1.16167	-2.27954	-2.27954	-0.95207	-2.27954	-0.706243
chr3:72496742-72496743	Island:chr3:72495854-72496852	-1.89799	-2.68462	-2.02409	-2.04222	-2.10816	-1.21494	-2.94883	-0.636984
chr3:72496765-72496766	Island:chr3:72495854-72496852	-2.34826	-4.12889	-4.86201	-5.14825	-2.57628	-1.9009	-5.2989	-1.29101
chr3:72496799-72496800	Island:chr3:72495854-72496852	-3.71946	-5.32569	-4.54885	-5.1895	-5.15204	-2.00598	-3.12957	-1.85276
chr3:72496803-72496804	Island:chr3:72495854-72496852	-1.62543	-6.5491	-5.23501	-4.9871	-5.8538	-1.68988	-3.45887	-1.99605
chr3:72496807-72496808	Island:chr3:72495854-72496852	-3.50015	-4.59153	-5.04502	-5.0064	-4.69356	-1.53042	-2.85947	-3.22496
chr3:72496812-72496813	Island:chr3:72495854-72496852	-3.0384	-4.36036	-3.81016	-4.5526	-4.86626	-3.16097	-3.55934	-3.27716
chr3:72496820-72496821	Island:chr3:72495854-72496852	-1.76481	-3.4281	-3.96564	-3.20987	-4.35157	-1.88592	-1.80444	-2.56487
chr3:72978000-72978001	Island:chr3:72978000-72978325	-1.49387	-3.67484	-1.55087	-2.18915	-2.60733	-0.392504	-4.06506	-0.910767
chr3:72978007-72978008	Island:chr3:72978000-72978325	-2.24114	-4.25494	-4.13688	-5.13269	-7.296	-0.0733327	-5.06041	-5.34813
chr3:72978010-72978011	Island:chr3:72978000-72978325	-1.7253	-2.02118	-2.75524	-2.11007	-4.08563	-0.220246	-2.19238	-2.25374
chr3:72978017-72978018	Island:chr3:72978000-72978325	-1.07072	-4.18341	-4.35596	-2.50226	-5.14213	0.837597	-1.79913	-0.708634
chr3:72978020-72978021	Island:chr3:72978000-72978325	-1.99199	-2.73965	-2.28786	-1.7014	-5.63907	0.550324	-1.17079	-2.01188
chr3:72978049-72978050	Island:chr3:72978000-72978325	-2.46249	-3.56636	-1.51675	-1.70805	-4.75409	-1.13416	-4.49248	-0.0332214
chr3:72978056-72978057	Island:chr3:72978000-72978325	-1.45673	-1.93674	-3.82058	-2.40408	-2.17525	-1.42114	-2.8992	-1.28343
chr3:72978059-72978060	Island:chr3:72978000-72978325	-1.71795	-2.02224	-2.29641	-0.770003	-3.02755	-1.95522	-2.89351	-0.912668
chr3:72978063-72978064	Island:chr3:72978000-72978325	-1.95177	-2.96312	-3.66955	-1.6975	-2.78296	-1.57549	-2.63125	-1.19993
chr3:72978075-72978076	Island:chr3:72978000-72978325	-1.06407	-1.8575	-3.09269	-0.255974	-2.45019	-1.98617	-2.76483	-1.06799
chr3:72978079-72978080	Island:chr3:72978000-72978325	-1.0127	-2.94853	-5.09054	-1.39972	-2.61471	-3.09083	-3.51501	-1.03439
chr3:72978083-72978084	Island:chr3:72978000-72978325	-1.46576	-2.17342	-3.01897	-1.33489	-2.12924	-0.474344	-2.95287	-0.994835
chr3:72978123-72978124	Island:chr3:72978000-72978325	-0.822283	-2.20246	-2.83465	-0.633798	-2.0596	-1.74149	-3.10794	-0.3425
chr3:72978141-72978142	Island:chr3:72978000-72978325	-1.68799	-2.85185	-3.03004	-0.751233	-2.91337	-4.57436	-4.801	-1.19559
chr3:72978147-72978148	Island:chr3:72978000-72978325	-2.01214	-4.32064	-2.56145	-2.30852	-2.28753	-2.96428	-5.04202	-0.795212
chr3:72978155-72978156	Island:chr3:72978000-72978325	-1.50859	-2.68928	-1.74671	-2.11878	-1.44906	-0.231395	-2.93732	-1.19634
chr3:72978158-72978159	Island:chr3:72978000-72978325	-1.73087	-3.00945	-2.21757	-2.14798	-2.12954	-2.19156	-4.11111	-1.17985
chr3:72978160-72978161	Island:chr3:72978000-72978325	-1.06795	-2.76598	-1.66226	-2.85088	-2.39372	-1.3651	-3.14804	-1.6273
chr3:72978169-72978170	Island:chr3:72978000-72978325	-2.30513	-4.60955	-1.79003	-4.31585	-2.65155	-3.19979	-4.96199	-2.84735
chr3:72978172-72978173	Island:chr3:72978000-72978325	-0.982924	-3.56234	-2.49845	-2.89606	-2.14903	-0.852702	-4.72434	-1.04585
chr3:72978186-72978187	Island:chr3:72978000-72978325	-1.27582	-3.68935	-4.29959	-2.93068	-3.60218	-2.24697	-3.66588	-0.482047
chr3:72978189-72978190	Island:chr3:72978000-72978325	-1.13134	-4.42158	-3.95339	-2.5868	-3.41833	-1.4409	-4.756	-2.10911
chr3:72978192-72978193	Island:chr3:72978000-72978325	-0.479733	-3.15138	-2.4321	-2.22879	-3.01028	-2.86304	-3.01028	-1.21744
chr3:72978197-72978198	Island:chr3:72978000-72978325	-1.45242	-3.59488	-5.22517	-3.06141	-1.63201	-1.18802	-2.76214	-1.41889
chr3:72978201-72978202	Island:chr3:72978000-72978325	-0.716897	-4.12905	-3.98977	-2.76409	-3.54937	-1.88529	-3.45893	-2.3194
chr3:72978203-72978204	Island:chr3:72978000-72978325	-1.31788	-4.18207	-3.94837	-2.82929	-2.03206	-3.01151	-2.50599	-1.0118
chr3:72978212-72978213	Island:chr3:72978000-72978325	-0.754883	-3.13768	-3.94215	-2.07468	-3.85683	-1.92352	-1.73398	-1.7006
chr3:72978220-72978221	Island:chr3:72978000-72978325	-0.974398	-2.84315	-4.33394	-1.63542	-2.69278	-1.3033	-3.07725	-1.08427
chr3:72978249-72978250	Island:chr3:72978000-72978325	-0.39748	-2.82716	-3.14827	-0.314	-1.4696	-2.67375	-0.767176	0.151376
chr3:72978259-72978260	Island:chr3:72978000-72978325	-1.81578	-3.00182	-2.86332	-2.78497	-2.42191	-0.353955	-1.67005	-0.787711
chr3:72978282-72978283	Island:chr3:72978000-72978325	-1.29941	-1.75031	-2.05341	-3.71938	0.190439	-1.98168	-3.75559	-2.20529
chr3:72978291-72978292	Island:chr3:72978000-72978325	-0.784983	-2.51718	-0.79168	-2.25571	-2.1367	-2.76168	-1.72298	0.300651
chr3:120026155-120026156	Island:chr3:120025416-120026241	-5.3298	-6.80517	-6.80517	-4.02003	-19.5945	-4.02003	-7.19508	-13.8237
chr3:120026159-120026160	Island:chr3:120025416-120026241	-5.51168	-6.43037	-7.66584	-5.14548	-16.5221	-1.13875	-5.35551	-14.4918
chr3:120026212-120026213	Island:chr3:120025416-120026241	-2.52625	-11.8959	-4.91454	-1.41171	-15.8244	-5.88755	-13.4673	-11.2488
chr3:120026221-120026222	Island:chr3:120025416-120026241	-5.56484	-11.8471	-2.06766	-4.18701	-19.4629	-3.98333	-17.8732	-14.5317
chr3:120026227-120026228	Island:chr3:120025416-120026241	-2.53009	-5.35983	-2.01084	-0.703087	-13.9435	-1.26524	-13.7114	-11.3294
chr3:120026233-120026234	Island:chr3:120025416-120026241	-5.8354	-15.8557	-2.47959	-5.06658	-25.4404	-4.90183	-20.4135	-17.225
chr3:120026240-120026241	Island:chr3:120025416-120026241	-4.04885	-8.51978	-4.09949	-1.64568	-11.3412	-1.64568	-9.82199	-8.45878
chr3:122631723-122631724	Island:chr3:122631723-122632854	-1.38802	-0.968677	0.256527	-1.70062	-1.22427	-1.38802	0.174979	-0.320868
chr3:122631732-122631733	Island:chr3:122631723-122632854	-1.08548	-0.87284	1.43071	-2.5119	-0.465289	-1.38578	-1.58162	-0.261227
chr3:122631738-122631739	Island:chr3:122631723-122632854	-1.28064	-1.8009	0.711772	-2.56746	-2.74873	-2.45265	-3.85906	-0.949245
chr3:122632352-122632353	Island:chr3:122631723-122632854	-1.67948	-2.33265	-2.06996	-2.58283	-3.38341	-2.74659	-1.76686	-0.861592
chr3:122632365-122632366	Island:chr3:122631723-122632854	-1.44205	-2.89441	-1.39786	-0.793992	-2.24328	-2.17427	-2.69187	-1.25851
chr3:122632383-122632384	Island:chr3:122631723-122632854	-0.868928	-5.58425	1.19279	-4.17627	-6.01892	-2.43922	-3.84553	-5.08747
chr3:122632386-122632387	Island:chr3:122631723-122632854	-2.00774	-4.56084	0.726319	-2.92969	-3.07593	-1.22355	-0.318256	-2.82524
chr3:122632407-122632408	Island:chr3:122631723-122632854	-1.8175	-3.1975	-1.81157	-2.53118	-1.93296	-1.82457	-3.4504	-1.80215
chr3:122632413-122632414	Island:chr3:122631723-122632854	-3.30965	-3.76667	-1.00746	-3.51399	-2.07933	-1.58933	-3.36558	-2.83334
chr3:122632421-122632422	Island:chr3:122631723-122632854	-2.54474	-2.49511	-0.753508	-1.95847	-0.716714	-1.17402	-1.70887	-2.51806
chr3:122632424-122632425	Island:chr3:122631723-122632854	-2.58184	-2.09938	-1.2628	-2.70068	-0.583079	-1.08851	-3.21666	-1.24646
chr3:122632427-122632428	Island:chr3:122631723-122632854	-3.40718	-2.95084	-1.28464	-2.99302	-1.34158	-1.23287	-3.71234	-1.14227
chr3:122632429-122632430	Island:chr3:122631723-122632854	-2.93667	-1.76705	-0.994269	-2.70582	-2.62964	-1.18224	-1.32075	-0.943004
chr3:128765386-128765387	Island:chr3:128764541-128766055	-3.63301	-3.63301	-1.17206	-2.62339	-3.28762	-1.54493	-3.38061	-1.99238
chr3:128765415-128765416	Island:chr3:128764541-128766055	-4.0491	-3.73402	-2.93419	-3.67746	-3.49164	-3.39029	-4.0491	-2.04994
chr3:128765419-128765420	Island:chr3:128764541-128766055	-3.8273	-4.74636	-3.71847	-4.74636	-4.45703	-4.03618	-4.25811	-3.18396
chr3:128765520-128765521	Island:chr3:128764541-128766055	-4.60725	-8.73011	-3.4939	-4.60725	-7.45809	-6.5222	-7.24747	-4.41716
chr3:128765522-128765523	Island:chr3:128764541-128766055	-5.17824	-7.51607	-2.42612	-5.307	-7.7415	-7.11936	-7.09347	-3.99983
chr3:128765524-128765525	Island:chr3:128764541-128766055	-5.83644	-9.66063	-4.06032	-5.15198	-9.332	-6.3525	-8.11129	-2.84715
chr3:128765535-128765536	Island:chr3:128764541-128766055	-5.50999	-9.86442	-4.06763	-5.09056	-8.42175	-9.0654	-7.09658	-3.05798
chr3:128765544-128765545	Island:chr3:128764541-128766055	-5.67212	-7.01254	-5.97751	-5.16111	-6.85688	-7.16235	-4.66432	-3.30322
chr3:128765555-128765556	Island:chr3:128764541-128766055	-3.6262	-10.4383	-3.38026	-5.80949	-7.45227	-6.4415	-6.04191	-3.22997
chr3:128765558-128765559	Island:chr3:128764541-128766055	-3.57884	-7.62877	-1.22843	-4.97908	-6.31345	-6.11005	-6.21503	-3.71444
chr3:128765564-128765565	Island:chr3:128764541-128766055	-6.26257	-11.8752	-5.03173	-6.73396	-7.38152	-8.206	-7.93016	-2.12696
chr3:140813914-140813915	Island:chr3:140813914-140814134	-2.16619	-2.92431	-2.16619	-1.88588	-2.82025	1.24182	-3.14728	-1.6889
chr3:140813919-140813920	Island:chr3:140813914-140814134	-1.40868	-2.02203	-4.50989	-1.93201	-3.66813	1.38241	-3.10696	-1.23639
chr3:140813926-140813927	Island:chr3:140813914-140814134	-3.24208	-2.96255	-4.66331	-1.57004	-2.09626	-1.12389	-2.73272	-1.77399
chr3:140813929-140813930	Island:chr3:140813914-140814134	-1.69433	-2.87186	-3.43502	-0.926379	-2.26537	1.63346	-1.7176	-1.95032
chr3:140814004-140814005	Island:chr3:140813914-140814134	-3.34791	-3.64343	-2.95707	-1.3937	-0.838957	-0.860734	-2.43595	-1.58912
chr3:140814055-140814056	Island:chr3:140813914-140814134	-3.3493	-3.25616	-3.93304	-0.854451	-0.466597	-0.0787435	-1.02797	-0.940641
chr3:140814064-140814065	Island:chr3:140813914-140814134	-3.24377	-2.89012	-2.50526	-1.02005	-1.3803	0.405273	-0.701897	-1.12186
chr3:140814083-140814084	Island:chr3:140813914-140814134	-4.06797	-3.41204	-2.97671	-1.28932	-0.524217	-1.18705	-1.3976	-1.73772
chr3:140814091-140814092	Island:chr3:140813914-140814134	-3.85159	-3.36959	-3.32881	-1.72313	-1.09539	-0.0282399	-1.52373	-1.96525
chr3:155027499-155027500	Island:chr3:155027499-155027703	-4.72705	-2.68062	-3.03289	-3.57287	-4.41082	0.332529	-5.50544	-3.45503
chr3:155027505-155027506	Island:chr3:155027499-155027703	-8.42404	-6.05171	-5.43985	-6.22161	-8.18788	-1.16513	-10.2489	-6.25341
chr3:155027522-155027523	Island:chr3:155027499-155027703	-9.31961	-4.9509	-6.86657	-6.24439	-5.39596	1.22182	-10.9108	-6.96768
chr3:155027527-155027528	Island:chr3:155027499-155027703	-7.57201	-4.58703	-4.97188	-5.51751	-5.90193	-0.0943049	-8.69206	-5.54654
chr3:155027533-155027534	Island:chr3:155027499-155027703	-7.14687	-3.52262	-4.43259	-4.81681	-5.00891	-1.30401	-7.8905	-4.89365
chr3:155027536-155027537	Island:chr3:155027499-155027703	-5.05177	-2.39116	-4.10511	-3.63178	-3.91578	0.060191	-5.61977	-3.74538
chr3:155027554-155027555	Island:chr3:155027499-155027703	-5.8512	-3.13732	-3.31478	-4.26379	-3.98768	-1.90491	-6.39087	-3.74736
chr3:155027561-155027562	Island:chr3:155027499-155027703	-6.7441	-3.42329	-4.59297	-4.30941	-3.96914	-0.226162	-7.71211	-4.08988
chr3:184209168-184209169	Island:chr3:184209095-184209343	-2.89896	-7.98273	-4.58206	-7.20879	-6.84458	-4.97294	-4.41651	-4.54297
chr3:184209213-184209214	Island:chr3:184209095-184209343	-3.99546	-9.01047	-3.5003	-6.85307	-4.25483	-4.55665	-5.53175	-6.85307
chr3:184209216-184209217	Island:chr3:184209095-184209343	-2.11035	-9.03708	-3.76814	-6.41179	-4.44282	-4.92473	-6.97102	-4.6733
chr3:184209224-184209225	Island:chr3:184209095-184209343	-1.10634	-6.79695	-3.35082	-7.53931	-7.07045	-5.97644	-7.07045	-3.16327
chr3:194014686-194014687	Island:chr3:194014481-194014983	-1.86559	-1.67026	-1.86559	-1.65877	-1.86559	-1.407	-1.86559	-1.03289
chr3:194014703-194014704	Island:chr3:194014481-194014983	-1.54373	-2.00393	-2.00393	-2.00393	-2.00393	-2.00393	-2.00393	-1.35717
chr3:194014713-194014714	Island:chr3:194014481-194014983	-2.47966	-3.15597	-2.18582	-3.15597	-1.98371	-2.88545	-3.15597	-2.56984
chr3:194014715-194014716	Island:chr3:194014481-194014983	-2.48393	-3.04567	-3.04567	-3.04567	-2.74139	-2.7648	-3.04567	-2.43712
chr3:194014717-194014718	Island:chr3:194014481-194014983	-2.62216	-3.54595	-2.62701	-3.75352	-3.27907	-3.326	-3.48241	-2.87241
chr3:194014722-194014723	Island:chr3:194014481-194014983	-2.889	-3.57296	-3.30225	-3.50754	-2.55844	-2.31448	-3.11604	-3.00354
chr3:194014736-194014737	Island:chr3:194014481-194014983	-1.87942	-2.36371	-2.36371	-2.14725	-2.36371	-2.36371	-2.36371	-1.20924
chr3:194014741-194014742	Island:chr3:194014481-194014983	-2.46884	-2.71043	-2.71043	-2.36771	-2.16462	-2.71043	-2.71043	-2.48017
chr3:194014743-194014744	Island:chr3:194014481-194014983	-1.89837	-2.05547	-2.05547	-2.05547	-2.05547	-2.05547	-2.05547	-0.484516
chr3:194014745-194014746	Island:chr3:194014481-194014983	-2.31295	-2.42722	-2.42722	-2.27841	-1.95323	-2.13636	-2.42722	-2.21392
chr3:194014772-194014773	Island:chr3:194014481-194014983	-2.1996	-2.32839	-2.32839	-2.32839	-2.32839	-2.32839	-2.32839	-2.32839
chr3:194014777-194014778	Island:chr3:194014481-194014983	-2.95947	-3.54492	-3.16687	-3.65347	-3.41017	-3.65347	-3.65347	-3.35948
chr3:194014791-194014792	Island:chr3:194014481-194014983	-2.30013	-2.30013	-2.30013	-2.30013	-2.30013	-2.30013	-2.30013	-1.9723
chr3:194014797-194014798	Island:chr3:194014481-194014983	-2.68485	-2.91803	-2.91803	-2.91803	-2.91803	-2.91803	-2.91803	-2.66326
chr3:194014915-194014916	Island:chr3:194014481-194014983	-2.14368	-2.66925	-1.63335	-2.46385	-2.00742	-1.81833	-2.66925	-1.75287
chr3:194014921-194014922	Island:chr3:194014481-194014983	-2.81404	-3.49415	-3.17321	-4.1854	-2.51826	-3.09535	-4.1854	-3.13572
chr3:194014928-194014929	Island:chr3:194014481-194014983	-1.61998	-3.27545	-2.57841	-3.27545	-2.10688	-2.32947	-3.27545	-3.02076
chr4:582206-582207	Island:chr4:582172-582635	-1.32949	-4.49181	-3.02583	-1.17871	-4.25898	-0.0787192	-3.92636	-4.00572
chr4:582223-582224	Island:chr4:582172-582635	-1.29696	-5.22975	-4.13963	-1.40267	-4.66583	-0.761095	-3.06445	-4.70712
chr4:582226-582227	Island:chr4:582172-582635	-1.27105	-3.62108	-4.09516	-0.916531	-3.61188	-1.47911	-2.77487	-3.0027
chr4:582236-582237	Island:chr4:582172-582635	-1.79833	-4.36043	-3.63286	-1.12341	-3.41059	-2.2952	-2.33631	-3.73872
chr4:582238-582239	Island:chr4:582172-582635	-2.09254	-5.35468	-4.49537	-1.12201	-4.47817	-2.78484	-2.66196	-3.17181
chr4:582242-582243	Island:chr4:582172-582635	-1.79718	-5.92965	-2.03767	-1.93409	-3.85453	0.0193186	-1.13656	-3.16051
chr4:582279-582280	Island:chr4:582172-582635	-2.25447	-3.57987	-2.92968	-1.07907	-3.56238	-0.732641	-3.03096	-3.25861
chr4:582282-582283	Island:chr4:582172-582635	-1.13786	-4.12119	-2.24798	-2.2919	-5.55544	-1.83704	-4.3384	-2.89694
chr4:582289-582290	Island:chr4:582172-582635	-2.2127	-3.71429	-2.96437	-1.69792	-3.20162	-1.69792	-3.13404	-3.06312
chr4:582306-582307	Island:chr4:582172-582635	-1.93148	-4.57138	-1.56549	-1.79571	-2.77897	-2.03028	-1.75071	-1.80408
chr4:582319-582320	Island:chr4:582172-582635	-1.39741	-5.4014	-3.88524	-1.43748	-3.72151	-1.2607	-3.86131	-2.942
chr4:582321-582322	Island:chr4:582172-582635	-1.07236	-5.69885	-3.1469	-2.21318	-3.32818	-1.51532	-3.36488	-2.00643
chr4:582325-582326	Island:chr4:582172-582635	-1.08989	-4.7231	-2.99906	-1.98423	-1.62713	-0.951533	-1.02414	-2.00167
chr4:582362-582363	Island:chr4:582172-582635	-1.51702	-4.31627	-3.49144	-2.04772	-3.33216	-2.22537	-2.5486	-3.09442
chr4:582365-582366	Island:chr4:582172-582635	-1.97091	-4.76892	-2.40915	-2.63574	-2.25939	-1.6379	-1.8448	-3.20933
chr4:582372-582373	Island:chr4:582172-582635	-1.73315	-4.1209	-2.79721	-3.00197	-1.70256	-2.63409	-3.00197	-3.04479
chr4:582407-582408	Island:chr4:582172-582635	-1.57516	-4.02207	-1.87467	-2.15957	-6.12553	-2.51181	-2.25148	-2.95442
chr4:582447-582448	Island:chr4:582172-582635	-0.720423	-6.67291	-4.67385	-3.69494	-4.52337	-0.65081	-4.40687	-3.82438
chr4:582454-582455	Island:chr4:582172-582635	-1.5001	-4.82754	-3.92036	-2.45	-4.76226	-1.08254	-4.73111	-3.40694
chr4:582471-582472	Island:chr4:582172-582635	-0.970915	-5.10327	-2.31851	-3.3785	-3.80911	-0.260905	-1.75517	-3.75953
chr4:582474-582475	Island:chr4:582172-582635	-1.62346	-4.33703	-2.53273	-2.30287	-3.70112	-0.894025	-2.18061	-3.92459
chr4:582486-582487	Island:chr4:582172-582635	-1.03776	-4.65192	-2.25912	-2.18654	-3.20097	-0.863681	-1.8014	-3.35325
chr4:582490-582491	Island:chr4:582172-582635	-1.22779	-4.92332	-1.9605	-1.90101	-0.994654	-0.214544	-2.64893	-2.83855
chr4:582537-582538	Island:chr4:582172-582635	-0.709703	-2.8168	-1.71114	-0.581011	-1.6318	-0.116443	-2.97333	-2.91884
chr4:582554-582555	Island:chr4:582172-582635	-0.66679	-5.9547	-0.719241	-1.52201	-5.0372	0.00836797	-1.07646	-4.70651
chr4:582557-582558	Island:chr4:582172-582635	-1.1999	-4.51285	-2.64323	-1.40572	-2.35831	0.770046	-1.90037	-3.58797
chr4:582569-582570	Island:chr4:582172-582635	-1.17278	-5.65041	-1.88004	-1.73654	-0.646644	-0.223318	-3.33011	-3.38425
chr4:582573-582574	Island:chr4:582172-582635	0.227543	-6.11925	0.271254	-0.237421	-0.0067438	-0.510392	0.361913	-1.76313
chr4:582589-582590	Island:chr4:582172-582635	-0.129631	-6.39302	-0.45656	-2.02133	-2.30748	-0.868693	-0.852179	-3.11693
chr4:582603-582604	Island:chr4:582172-582635	-0.112714	-4.11154	-0.677578	-1.44688	-1.58596	-0.326035	-3.90151	-2.51722
chr4:645310-645311	Island:chr4:645237-645579	-0.853417	-3.13316	-1.02188	-0.946057	-0.138102	-1.61065	-2.6849	-0.920061
chr4:645324-645325	Island:chr4:645237-645579	-0.94372	-1.15106	-0.266253	-1.07345	-0.556843	-0.201677	-2.68784	-1.38845
chr4:645345-645346	Island:chr4:645237-645579	-1.67866	-1.85045	-1.85045	-0.628821	-1.85045	-1.85045	-1.85045	-1.61143
chr4:645347-645348	Island:chr4:645237-645579	-2.10042	-2.35694	-0.695683	-1.21483	-1.98459	-2.31541	-1.63014	-1.4744
chr4:645365-645366	Island:chr4:645237-645579	-1.35371	-1.64549	-1.48875	-0.94285	0.186718	-1.72506	-2.44822	-1.17182
chr4:645384-645385	Island:chr4:645237-645579	-1.20876	-2.76018	-0.33515	0.364957	-2.28295	-1.91389	-2.72718	-1.9754
chr4:645398-645399	Island:chr4:645237-645579	-0.884287	-2.65148	-2.95455	-0.150008	-0.376638	-2.12423	-3.11679	-1.45539
chr4:645404-645405	Island:chr4:645237-645579	-1.30035	-2.30808	-2.52556	0.0458087	-1.46297	-3.36445	-2.57217	-1.47267
chr4:645407-645408	Island:chr4:645237-645579	-1.12984	-2.68575	-2.23296	0.183823	-0.909485	-2.90714	-1.74481	-1.87385
chr4:645423-645424	Island:chr4:645237-645579	-1.80035	-3.64684	-2.05427	-0.436809	-2.97853	-2.5164	-3.90279	-2.69285
chr4:645440-645441	Island:chr4:645237-645579	-2.93948	-3.42614	-3.34593	-0.383333	-2.60855	-3.20355	-4.10815	-2.99403
chr4:645531-645532	Island:chr4:645237-645579	-1.60902	-2.74728	-2.01037	-0.900226	-3.02362	-3.48418	-2.9315	-2.04241
chr4:645551-645552	Island:chr4:645237-645579	-2.70101	-2.88632	-1.56912	0.15779	-3.49897	-4.08099	-0.76989	-1.81788
chr4:940614-940615	Island:chr4:940614-941057	-0.0285416	-2.64676	-1.09434	-2.2736	-2.604	-1.32571	-2.55554	-2.33807
chr4:940616-940617	Island:chr4:940614-941057	-0.215755	-2.18047	-1.09856	-2.46212	-1.7781	-1.41736	-2.71159	-2.20105
chr4:940644-940645	Island:chr4:940614-941057	-0.17955	-2.26574	-0.118949	-2.02786	-2.18292	-2.10529	-2.21444	-2.07512
chr4:940646-940647	Island:chr4:940614-941057	-0.433907	-2.10398	0.276776	-1.87451	-2.30476	-1.64009	-2.05114	-1.92681
chr4:940656-940657	Island:chr4:940614-941057	-0.264492	-2.01739	-0.781616	-1.77208	-2.39763	-1.96986	-2.14247	-1.74501
chr4:940659-940660	Island:chr4:940614-941057	-0.145025	-2.00027	-0.653049	-1.68059	-2.28178	-2.13274	-2.28178	-1.71876
chr4:940665-940666	Island:chr4:940614-941057	-0.355052	-1.45913	-1.22677	-1.68953	-2.11396	-1.78654	-1.95589	-1.6732
chr4:940675-940676	Island:chr4:940614-941057	-0.756011	-2.08011	-0.132778	-2.10847	-2.54575	-1.67819	-2.66624	-1.55894
chr4:940677-940678	Island:chr4:940614-941057	-0.735455	-2.02633	-0.406288	-1.97857	-2.41849	-1.52765	-2.54222	-1.74124
chr4:940683-940684	Island:chr4:940614-941057	0.0310641	-1.68353	-0.456791	-1.47242	-1.81436	-1.88321	-2.15234	-1.37098
chr4:940704-940705	Island:chr4:940614-941057	-0.211047	-1.82144	-1.20652	-1.77269	-2.12444	-1.9693	-2.22173	-1.55459
chr4:940706-940707	Island:chr4:940614-941057	-0.432974	-1.78599	-0.801582	-1.74978	-1.97782	-1.92235	-1.78058	-1.2404
chr4:940716-940717	Island:chr4:940614-941057	-0.201352	-1.73448	-0.948432	-1.79247	-2.03556	-1.8933	-1.75777	-1.48482
chr4:940719-940720	Island:chr4:940614-941057	-0.155159	-1.55958	-1.05459	-1.97081	-2.12796	-1.74795	-2.22796	-1.28247
chr4:940725-940726	Island:chr4:940614-941057	-0.418329	-1.49267	-0.781315	-1.65624	-1.88162	-1.86768	-1.97917	-1.29056
chr4:940737-940738	Island:chr4:940614-941057	-0.37165	-1.67643	-1.55184	-1.76185	-2.03261	-2.00401	-2.00401	-1.66718
chr4:940765-940766	Island:chr4:940614-941057	-0.429891	-1.53223	-1.6575	-1.73931	-1.94801	-2.03149	-1.92986	-1.61195
chr4:940767-940768	Island:chr4:940614-941057	-0.740236	-1.49697	-1.73157	-1.7386	-2.01705	-2.09749	-2.09749	-1.5143
chr4:940777-940778	Island:chr4:940614-941057	-0.389789	-1.48235	-1.80601	-1.77402	-2.01394	-2.09391	-1.99795	-1.65769
chr4:940780-940781	Island:chr4:940614-941057	-0.509237	-1.57047	-1.38432	-1.82487	-2.05291	-2.12892	-2.12892	-1.54422
chr4:940786-940787	Island:chr4:940614-941057	-0.557068	-1.64791	-1.67211	-1.74548	-1.97597	-1.95642	-2.05119	-1.5319
chr4:940796-940797	Island:chr4:940614-941057	-0.559808	-1.78004	-1.49631	-1.81845	-2.21301	-2.09423	-2.29647	-1.53624
chr4:940798-940799	Island:chr4:940614-941057	-0.979992	-1.61621	-1.81224	-1.87265	-2.21895	-2.02389	-2.21895	-2.05028
chr4:940826-940827	Island:chr4:940614-941057	-0.635057	-1.59027	-1.5106	-1.67961	-1.94253	-1.83454	-1.94253	-1.5106
chr4:940828-940829	Island:chr4:940614-941057	-0.851843	-1.67602	-1.36205	-1.71163	-1.89351	-1.92894	-2.04232	-1.69389
chr4:940834-940835	Island:chr4:940614-941057	-1.07372	-1.61282	-1.33581	-1.7578	-2.12908	-2.12908	-2.12908	-1.6426
chr4:940838-940839	Island:chr4:940614-941057	-0.732929	-1.91713	-1.99932	-1.38874	-1.99932	-1.76187	-1.57191	-1.77729
chr4:940841-940842	Island:chr4:940614-941057	-0.877247	-1.84005	-1.10526	-2.01792	-2.29492	-2.16604	-1.97122	-1.74549
chr4:940847-940848	Island:chr4:940614-941057	-1.08211	-1.78478	-1.41801	-1.96643	-2.18003	-2.04182	-1.72158	-1.79902
chr4:940857-940858	Island:chr4:940614-941057	-1.26384	-2.05936	-1.22936	-2.18184	-2.35221	-2.50533	-1.52101	-1.95685
chr4:940859-940860	Island:chr4:940614-941057	-1.21156	-1.89502	-1.13047	-1.90243	-2.2657	-2.2657	-1.85289	-1.73148
chr4:940893-940894	Island:chr4:940614-941057	-1.03524	-1.96272	-0.922761	-1.84396	-2.37836	-2.37836	-1.7468	-1.84688
chr4:940899-940900	Island:chr4:940614-941057	-1.06415	-1.69514	-0.682799	-1.69514	-2.13092	-2.21876	-1.7921	-1.59
chr4:940903-940904	Island:chr4:940614-941057	-1.548	-1.37348	-0.500913	-1.48376	-1.98005	-1.83554	-1.65768	-1.28157
chr4:940906-940907	Island:chr4:940614-941057	-1.13225	-1.76275	-0.763347	-1.633	-2.22913	-2.22913	-2.10668	-1.7835
chr4:940912-940913	Island:chr4:940614-941057	-1.12895	-1.57254	-1.05085	-1.75177	-2.15282	-2.24696	-2.24696	-1.42539
chr4:940922-940923	Island:chr4:940614-941057	-1.84463	-2.20022	-0.602134	-1.98486	-2.60363	-1.87089	-2.38011	-1.7565
chr4:940954-940955	Island:chr4:940614-941057	-1.10766	-1.80153	-1.19038	-1.54049	-2.14378	-2.14378	-1.8657	-1.81009
chr4:940983-940984	Island:chr4:940614-941057	-1.31026	-1.44925	-1.92101	-2.08003	-2.57064	-1.89781	-2.36587	-1.93418
chr4:940985-940986	Island:chr4:940614-941057	-1.24243	-1.51536	-2.11355	-1.82952	-2.424	-2.19116	-1.36564	-1.44363
chr4:1027925-1027926	Island:chr4:1027680-1028019	-2.0601	-7.12017	-3.96025	-4.93877	-4.57009	-0.353709	-1.32491	-4.38821
chr4:1027942-1027943	Island:chr4:1027680-1028019	-12.3285	-5.14889	-5.63208	-2.58305	-8.39097	-0.417388	-1.11349	-6.48695
chr4:1027946-1027947	Island:chr4:1027680-1028019	-3.2038	-3.90556	-8.87186	-2.89237	-8.87186	-0.126857	-1.7463	-3.24642
chr4:1027949-1027950	Island:chr4:1027680-1028019	-6.6362	-8.71796	-8.40786	-1.54358	-7.56866	0.823415	0.823415	-7.81404
chr4:1027967-1027968	Island:chr4:1027680-1028019	-5.12835	-5.30963	-8.5953	-1.39783	-4.64176	-0.0655049	-0.365674	-3.58749
chr4:1027974-1027975	Island:chr4:1027680-1028019	-1.85683	-3.41466	-4.06602	-2.79723	-3.66797	-3.1107	-1.1349	-0.483544
chr4:1570755-1570756	Island:chr4:1570509-1570923	-1.15104	-2.35156	-2.32431	-0.892004	-2.40304	-1.06469	-3.09898	-2.50599
chr4:1570766-1570767	Island:chr4:1570509-1570923	-1.14648	-2.23395	-2.13025	-0.108064	-2.13025	-2.57962	-3.16576	-1.81914
chr4:1570802-1570803	Island:chr4:1570509-1570923	-1.1918	-3.4561	-2.96709	-0.790743	-4.35205	-2.40285	-2.49313	-1.54887
chr4:1570842-1570843	Island:chr4:1570509-1570923	-2.17849	-5.25962	-2.39568	-1.6355	-4.35043	-2.90247	-3.76401	-1.22283
chr4:1570849-1570850	Island:chr4:1570509-1570923	-1.62273	-5.9355	-4.18022	-2.16093	-4.6999	-3.02593	-5.43944	-3.06847
chr4:1570855-1570856	Island:chr4:1570509-1570923	-1.80919	-7.01454	-2.68575	-1.98106	-3.74278	-5.91902	-5.68994	-3.21426
chr4:1570875-1570876	Island:chr4:1570509-1570923	-1.74322	-3.6002	-0.453108	-1.95824	-2.73868	-4.13231	-3.29613	-2.19589
chr4:1570889-1570890	Island:chr4:1570509-1570923	-2.35859	-6.26451	-3.18277	-2.59407	-4.35112	-5.04803	-3.81563	-1.85044
chr4:1570900-1570901	Island:chr4:1570509-1570923	-1.82498	-4.33603	-1.90257	-1.12664	-1.30882	-4.10377	-3.05734	-1.99485
chr4:1570922-1570923	Island:chr4:1570509-1570923	-1.68396	-4.45874	-0.926386	-1.83665	-0.863254	-3.87252	-3.71159	-2.38032
chr4:2341221-2341222	Island:chr4:2341196-2341569	-5.45862	-12.2937	-7.48116	-7.90829	-12.9332	0.11071	-2.75109	-11.5592
chr4:2341258-2341259	Island:chr4:2341196-2341569	-7.05659	-14.929	-4.3509	-10.2794	-7.60319	0.759841	-4.10753	-13.1414
chr4:2341263-2341264	Island:chr4:2341196-2341569	-6.5137	-15.8182	-4.21452	-10.0774	-13.7639	-0.765758	-4.75739	-17.4061
chr4:2341273-2341274	Island:chr4:2341196-2341569	-5.32953	-14.9185	-8.11715	-11.8008	-9.31185	0.643953	-1.78969	-12.8705
chr4:6659272-6659273	Island:chr4:6659272-6659787	-3.36491	-6.84673	-3.24875	-6.32279	-1.09233	-5.92781	-1.53279	0.131176
chr4:6659286-6659287	Island:chr4:6659272-6659787	-2.17912	-5.27969	-1.11032	-5.02495	-5.72547	-2.2229	-2.64321	-1.61456
chr4:6659291-6659292	Island:chr4:6659272-6659787	-2.04232	-4.52739	-1.76175	-4.67851	-4.40447	-3.60551	-2.18428	-3.59338
chr4:6659294-6659295	Island:chr4:6659272-6659787	-2.3423	-2.38215	0.481971	-4.73073	-3.84858	-3.44338	-0.947599	-1.01912
chr4:6659308-6659309	Island:chr4:6659272-6659787	-3.49854	-3.30839	-2.25621	-5.16802	-5.32401	-4.30141	-4.30141	-1.86426
chr4:6659319-6659320	Island:chr4:6659272-6659787	-1.60276	-5.51122	-1.21562	-6.11665	-3.5369	-3.41612	-3.08397	-2.65692
chr4:6659324-6659325	Island:chr4:6659272-6659787	-2.69244	-3.72355	-3.80046	-6.28962	-3.37193	-0.0315367	-3.72355	-0.212518
chr4:6659330-6659331	Island:chr4:6659272-6659787	-2.32269	-5.29062	-4.25465	-5.97392	-3.36667	-5.03163	-5.03163	-3.57479
chr4:6659355-6659356	Island:chr4:6659272-6659787	-2.33556	-6.53797	-2.96268	-5.6874	-5.53769	-4.00067	-5.63179	-3.90224
chr4:11370274-11370275	Island:chr4:11370230-11370886	-4.19891	-5.1453	-3.89606	-4.36716	-4.59739	-2.41547	-4.75974	-4.63635
chr4:11370277-11370278	Island:chr4:11370230-11370886	-4.60772	-4.16186	-2.50645	-4.15745	-4.0824	-2.05618	-4.19497	-2.60878
chr4:11370297-11370298	Island:chr4:11370230-11370886	-4.47887	-4.60625	-3.60577	-5.0165	-5.53262	-3.46813	-4.9768	-4.87574
chr4:11370304-11370305	Island:chr4:11370230-11370886	-3.79363	-3.85147	-2.86996	-3.59874	-4.16809	-2.6227	-3.41917	-4.16809
chr4:11370308-11370309	Island:chr4:11370230-11370886	-3.66027	-3.84981	-2.83138	-3.82387	-4.17833	-2.57481	-3.66027	-3.8722
chr4:11370314-11370315	Island:chr4:11370230-11370886	-3.36011	-3.94421	-3.45138	-3.80084	-3.94421	-3.22736	-3.94421	-3.60137
chr4:11370321-11370322	Island:chr4:11370230-11370886	-4.1038	-4.60616	-3.33455	-4.3682	-4.60616	-2.91068	-4.60616	-4.3113
chr4:11370332-11370333	Island:chr4:11370230-11370886	-2.89341	-3.18294	-2.70038	-2.55895	-3.18294	-2.45911	-3.18294	-3.18294
chr4:11370340-11370341	Island:chr4:11370230-11370886	-2.69985	-2.91702	-2.63774	-2.8563	-3.09915	-3.09915	-3.09915	-2.78455
chr4:11370345-11370346	Island:chr4:11370230-11370886	-1.81913	-1.6281	-1.81913	-1.5667	-1.81913	-1.81913	-1.81913	-1.81913
chr4:11370802-11370803	Island:chr4:11370230-11370886	-2.53771	-4.7591	-2.58731	-3.48489	-3.93923	-2.22904	-2.9741	-1.92037
chr4:11370804-11370805	Island:chr4:11370230-11370886	-2.22027	-4.2562	-2.11031	-4.17885	-4.97492	-3.67818	-3.8481	-2.94615
chr4:11370808-11370809	Island:chr4:11370230-11370886	-2.16061	-2.91261	-2.16061	-3.36355	-2.60136	-2.22379	-2.54407	-2.85564
chr4:11370815-11370816	Island:chr4:11370230-11370886	-2.75532	-3.27383	-0.304932	-2.63312	-3.66709	-3.30904	-3.43421	-2.74577
chr4:11370823-11370824	Island:chr4:11370230-11370886	-3.32642	-3.60644	-2.73573	-4.08387	-4.33184	-2.0806	-4.20931	-3.24666
chr4:11370836-11370837	Island:chr4:11370230-11370886	-1.76998	-2.38864	-1.13226	-2.89546	-2.86607	-1.75836	-2.36519	-3.06768
chr4:11370839-11370840	Island:chr4:11370230-11370886	-3.30541	-4.85545	-4.02876	-3.94469	-5.72058	-1.75538	-4.78418	-2.92964
chr4:11370857-11370858	Island:chr4:11370230-11370886	-3.2376	-5.14119	-2.91106	-3.73174	-5.09281	-1.30721	-5.06781	-2.95537
chr4:11370872-11370873	Island:chr4:11370230-11370886	-5.4177	-5.08852	-3.51471	-4.552	-5.93371	-0.0429651	-7.21931	-4.19635
chr4:11370878-11370879	Island:chr4:11370230-11370886	-3.51682	-3.28105	-3.98835	-3.98835	-3.04528	0.821307	-5.40296	-2.29772
chr4:11370885-11370886	Island:chr4:11370230-11370886	-5.40405	-6.51241	-3.8893	-5.82812	-5.95823	0.596906	-7.20909	-4.2957
chr4:14864615-14864616	Island:chr4:14864509-14864801	-2.64341	-2.82644	-1.53692	-1.78088	-2.43958	-1.4419	-3.34225	-3.09324
chr4:14864631-14864632	Island:chr4:14864509-14864801	-3.0746	-3.53826	-2.35803	-3.22979	-3.31263	-2.50556	-3.83332	-2.56879
chr4:14864654-14864655	Island:chr4:14864509-14864801	-2.36445	-2.58963	-2.91592	-2.91592	-1.93706	-1.28449	-2.91592	-2.91592
chr4:14864657-14864658	Island:chr4:14864509-14864801	-2.23657	-1.99298	-1.71847	-2.664	-2.664	-2.664	-2.21179	-1.97061
chr4:14864660-14864661	Island:chr4:14864509-14864801	-2.96645	-2.93217	-2.38679	-3.00533	-2.76719	-2.13815	-3.23213	-2.94155
chr4:14864671-14864672	Island:chr4:14864509-14864801	-3.04392	-3.17145	-2.48692	-3.48984	-3.27102	-2.3749	-2.86192	-2.52426
chr4:14864676-14864677	Island:chr4:14864509-14864801	-3.0398	-3.62431	-2.20364	-3.87616	-3.69345	-3.38893	-3.67604	-3.40703
chr4:14864682-14864683	Island:chr4:14864509-14864801	-3.22459	-2.96487	-3.75331	-3.6309	-3.1724	-3.70472	-2.53868	-3.32868
chr4:14864686-14864687	Island:chr4:14864509-14864801	-3.47073	-3.45469	-3.33631	-3.24887	-3.24887	-3.72104	-3.22639	-2.90096
chr4:14864688-14864689	Island:chr4:14864509-14864801	-3.74571	-3.88896	-2.46216	-3.99236	-3.97544	-2.30996	-2.73393	-3.11176
chr4:14864691-14864692	Island:chr4:14864509-14864801	-2.76647	-3.3412	-2.01998	-3.16704	-2.99288	-2.38332	-1.94791	-2.96739
chr4:14864701-14864702	Island:chr4:14864509-14864801	-3.18596	-3.36376	-3.27028	-2.88933	-3.18596	-2.5727	-1.38707	-3.32798
chr4:14864710-14864711	Island:chr4:14864509-14864801	-3.41613	-3.69128	-3.40925	-2.66573	-3.27346	-2.28114	-3.69128	-3.11276
chr4:14864712-14864713	Island:chr4:14864509-14864801	-2.81896	-3.23357	-2.96045	-2.80071	-2.8239	-1.46883	-3.23357	-2.66003
chr4:14864728-14864729	Island:chr4:14864509-14864801	-4.00206	-4.50102	-3.87762	-4.73891	-3.82922	-3.69095	-4.6544	-4.66874
chr4:14864736-14864737	Island:chr4:14864509-14864801	-3.24876	-2.78272	-2.93823	-3.00482	-3.01034	-1.579	-3.35775	-3.12614
chr4:14864748-14864749	Island:chr4:14864509-14864801	-3.17865	-3.36401	-3.14243	-3.05423	-3.13342	-1.66996	-3.10438	-3.65608
chr4:14864757-14864758	Island:chr4:14864509-14864801	-3.63572	-3.40862	-3.29165	-2.7559	-3.31291	-2.81933	-1.94471	-3.42649
chr4:14864771-14864772	Island:chr4:14864509-14864801	-4.40222	-4.0449	-3.61594	-3.78505	-4.12702	-3.34537	-3.88651	-4.61806
chr4:14864777-14864778	Island:chr4:14864509-14864801	-4.5539	-4.3166	-4.60201	-3.98728	-4.83254	-3.1375	-3.98728	-4.41759
chr4:14864798-14864799	Island:chr4:14864509-14864801	-4.85985	-4.13457	-4.85701	-4.77257	-5.28413	-3.57269	-5.0397	-4.26233
chr4:14864800-14864801	Island:chr4:14864509-14864801	-5.51747	-5.66596	-6.65162	-5.80387	-6.5994	-3.77568	-6.07249	-5.53346
chr4:58061851-58061852	Island:chr4:58061752-58062115	-1.56228	-2.61046	-1.47146	-1.4494	-1.20214	-1.651	-2.77317	-2.10903
chr4:58061859-58061860	Island:chr4:58061752-58062115	-2.48596	-3.13924	-1.71392	-1.82972	-2.04479	-2.72723	-4.03006	-2.22347
chr4:58061868-58061869	Island:chr4:58061752-58062115	-0.823761	-1.98504	-1.37765	-1.81618	-1.71938	-1.59955	-2.59809	-2.07086
chr4:58061872-58061873	Island:chr4:58061752-58062115	-1.97071	-2.8809	-1.38792	-2.93858	-2.85156	-1.03778	-3.60862	-3.35626
chr4:58061915-58061916	Island:chr4:58061752-58062115	-2.15355	-3.95107	-3.63184	-2.92789	-2.34965	-2.45455	-4.77224	-4.20041
chr4:58061930-58061931	Island:chr4:58061752-58062115	-1.55914	-2.50051	-2.54532	-2.14722	-1.66065	-2.1213	-3.15779	-2.64933
chr4:58061941-58061942	Island:chr4:58061752-58062115	-2.84915	-4.54954	-1.95846	-4.63051	-1.34818	-2.68507	-4.93882	-5.49775
chr4:58061954-58061955	Island:chr4:58061752-58062115	-1.75255	-2.85888	-1.3798	-2.58752	-1.50366	-2.69189	-2.65977	-2.79012
chr4:58061961-58061962	Island:chr4:58061752-58062115	-2.66058	-2.97976	0.478686	-3.52483	-1.43935	-2.49535	-3.63755	-3.53833
chr4:58061965-58061966	Island:chr4:58061752-58062115	-1.7476	-3.19867	-1.75288	-3.68921	-2.98736	-3.81499	-3.59487	-3.41223
chr4:58061971-58061972	Island:chr4:58061752-58062115	-1.59202	-2.85324	-2.45413	-3.30197	-2.10031	-3.12847	-3.03562	-2.85324
chr4:58061985-58061986	Island:chr4:58061752-58062115	-2.21894	-2.19976	-1.02044	-2.28252	-1.57622	-3.0646	-2.07397	-2.11612
chr4:58061988-58061989	Island:chr4:58061752-58062115	-2.04206	-3.12354	-1.19635	-3.04584	-1.39724	-3.76062	-3.15008	-2.8635
chr4:58061991-58061992	Island:chr4:58061752-58062115	-1.37558	-2.69231	-2.63568	-2.2227	-1.17041	-2.20153	-2.06794	-2.70804
chr4:58062022-58062023	Island:chr4:58061752-58062115	-3.84688	-4.02217	-2.80974	-4.0603	-3.02444	-5.09197	-4.35664	-4.52331
chr4:58062041-58062042	Island:chr4:58061752-58062115	-1.44369	-2.52383	-2.05343	-2.597	-1.64446	-2.93354	-2.62273	-2.06396
chr4:58062043-58062044	Island:chr4:58061752-58062115	-1.98142	-2.37959	-1.85987	-2.4957	-1.42448	-1.82805	-3.05648	-2.45715
chr4:58062046-58062047	Island:chr4:58061752-58062115	-2.37661	-3.0439	-2.00642	-2.56306	-2.31793	-3.50897	-3.69791	-3.80662
chr4:58062048-58062049	Island:chr4:58061752-58062115	-2.79023	-3.19533	-1.65596	-2.88636	-2.52017	-2.36131	-4.02935	-3.31448
chr4:58062065-58062066	Island:chr4:58061752-58062115	-3.65818	-4.12774	-0.572327	-4.57409	-3.03382	-2.95946	-3.31266	-3.31266
chr4:77723093-77723094	Island:chr4:77723093-77723424	-4.87148	-4.84704	-3.72326	-4.52596	-5.85043	-2.21046	-6.46662	-4.28515
chr4:77723109-77723110	Island:chr4:77723093-77723424	-6.07327	-8.40287	-7.42301	-8.33957	-8.73084	-1.21425	-9.7742	-5.87575
chr4:77723115-77723116	Island:chr4:77723093-77723424	-6.22502	-7.55409	-4.813	-8.23686	-5.83559	-6.04588	-8.07869	-5.27481
chr4:77723132-77723133	Island:chr4:77723093-77723424	-6.31156	-6.12104	-6.51439	-7.36482	-6.47765	-3.33951	-6.16136	-4.12621
chr4:77723157-77723158	Island:chr4:77723093-77723424	-2.28368	-2.46552	-1.98588	-3.54542	-2.90519	-1.42015	-3.26634	-1.98588
chr4:77723159-77723160	Island:chr4:77723093-77723424	-3.85141	-3.84682	-3.41743	-4.5474	-3.6293	-4.45324	-5.11238	-3.86347
chr4:77723163-77723164	Island:chr4:77723093-77723424	-5.52587	-6.04008	-7.0685	-6.72274	-5.29901	-3.52044	-7.16491	-5.14021
chr4:77723169-77723170	Island:chr4:77723093-77723424	-3.42666	-2.86885	-4.05107	-4.05107	-2.94274	-2.46773	-3.58927	-2.20384
chr4:77723192-77723193	Island:chr4:77723093-77723424	-2.85443	-2.71389	-2.92356	-3.15882	-3.43819	-3.43819	-3.43819	-2.35174
chr4:77723198-77723199	Island:chr4:77723093-77723424	-3.85098	-3.67076	-4.40265	-4.34095	-4.23812	-4.89625	-4.89625	-3.67076
chr4:77723236-77723237	Island:chr4:77723093-77723424	-6.47871	-6.46159	-6.39524	-6.713	-6.34451	-5.92226	-6.59	-6.25613
chr4:77723244-77723245	Island:chr4:77723093-77723424	-3.98408	-3.74518	-4.35949	-4.04335	-4.35949	-4.10207	-3.8295	-3.07236
chr4:77723261-77723262	Island:chr4:77723093-77723424	-3.38596	-3.60661	-3.25784	-3.60661	-3.31439	-3.30628	-2.62371	-3.2977
chr4:77723273-77723274	Island:chr4:77723093-77723424	-5.0365	-5.13043	-5.52702	-5.01866	-5.00924	-4.26757	-4.67975	-4.43056
chr4:77723293-77723294	Island:chr4:77723093-77723424	-4.49845	-5.54946	-5.54946	-4.92992	-5.54946	-5.2898	-5.27357	-3.99149
chr4:77723300-77723301	Island:chr4:77723093-77723424	-3.88061	-4.16254	-4.36224	-4.36224	-4.14678	-3.93131	-4.36224	-3.86601
chr4:77723304-77723305	Island:chr4:77723093-77723424	-4.38935	-4.38935	-4.55507	-5.02935	-4.76096	-4.28055	-5.17274	-2.58252
chr4:77723423-77723424	Island:chr4:77723093-77723424	-6.28931	-8.66135	-7.97921	-8.13725	-8.07567	-5.29524	-5.94543	-5.38134
chr4:81128230-81128231	Island:chr4:81128230-81128691	-2.44575	-7.3033	-5.77377	-9.73664	-6.95725	0.753319	-6.32324	-6.23999
chr4:81128234-81128235	Island:chr4:81128230-81128691	-2.86314	-5.9163	-5.01946	-6.00252	-5.7697	-2.80048	-4.51257	-3.55812
chr4:81128237-81128238	Island:chr4:81128230-81128691	-1.26262	-2.69604	-3.11475	-2.95948	-2.87564	-1.70181	-3.00606	-0.990401
chr4:81128240-81128241	Island:chr4:81128230-81128691	-3.82982	-6.91927	-5.31629	-9.04587	-6.78245	-2.23943	-7.70979	-2.04032
chr4:81128252-81128253	Island:chr4:81128230-81128691	-2.64483	-4.14107	-4.20581	-4.81664	-5.06595	-0.860837	-2.52179	-1.21763
chr4:81128254-81128255	Island:chr4:81128230-81128691	-2.76739	-4.86529	-6.52538	-4.43525	-3.9649	-0.813545	-4.75274	-4.18224
chr4:81128265-81128266	Island:chr4:81128230-81128691	-3.76947	-6.89884	-2.31099	-7.02818	-3.81098	-0.899348	-4.65212	-1.12155
chr4:81128271-81128272	Island:chr4:81128230-81128691	-4.14108	-5.78417	-2.70559	-6.42073	-5.49455	-2.52483	-4.58277	-3.05421
chr4:81128275-81128276	Island:chr4:81128230-81128691	-3.38998	-5.028	-3.5729	-6.44785	-4.20008	-0.300557	-3.99504	-0.868209
chr4:81128277-81128278	Island:chr4:81128230-81128691	-2.90156	-4.00543	-2.55907	-5.62591	-4.21444	-2.27366	-1.42457	-2.2402
chr4:81128294-81128295	Island:chr4:81128230-81128691	-3.09735	-3.80589	-2.45617	-4.25688	-4.477	-2.30775	-3.08568	-3.66914
chr4:81128302-81128303	Island:chr4:81128230-81128691	-4.75585	-6.87725	-4.88535	-8.55464	-9.2885	-1.26341	-7.39059	-3.29111
chr4:81128506-81128507	Island:chr4:81128230-81128691	-1.83367	-2.39984	-2.39984	-1.99666	-1.66067	-1.69024	-0.787109	-2.39984
chr4:81128521-81128522	Island:chr4:81128230-81128691	-2.41099	-2.41099	-1.73308	-2.41099	-1.62604	-2.41099	-1.83737	-1.51614
chr4:81128544-81128545	Island:chr4:81128230-81128691	-3.37942	-3.70235	-2.62594	-3.86381	-3.03856	-1.29285	-3.86381	-3.51013
chr4:81128547-81128548	Island:chr4:81128230-81128691	-2.93349	-3.37686	-3.54312	-3.35554	-3.0859	-3.54312	-2.81157	-3.54312
chr4:81128564-81128565	Island:chr4:81128230-81128691	-3.3312	-3.62515	-3.2857	-3.56292	-2.87836	-2.57285	-3.99855	-3.25175
chr4:81128567-81128568	Island:chr4:81128230-81128691	-2.48851	-2.66405	-2.66405	-2.21545	-1.5105	-1.92997	-1.99115	-2.66405
chr4:81128574-81128575	Island:chr4:81128230-81128691	-2.27839	-2.69547	-2.69547	-1.87869	-1.38862	-1.71534	-2.69547	-2.69547
chr4:81128604-81128605	Island:chr4:81128230-81128691	-3.02677	-2.63366	-1.65089	-3.02677	-3.02677	-3.02677	-1.82288	-1.82288
chr4:81128632-81128633	Island:chr4:81128230-81128691	-2.8094	-4.06693	-2.48424	-3.36957	-3.11731	-3.03692	-3.68005	-3.18766
chr4:81128636-81128637	Island:chr4:81128230-81128691	-3.49571	-3.25356	-3.90847	-3.34712	-4.18915	-3.30702	-4.18915	-3.4105
chr4:81128647-81128648	Island:chr4:81128230-81128691	-2.19445	-2.27167	-2.61327	-2.13152	-1.97736	-2.13152	-2.90232	-2.65457
chr4:122853578-122853579	Island:chr4:122853555-122854169	-1.8285	-3.10854	-0.137015	-1.02486	-2.9738	-1.78279	-0.313348	-3.5235
chr4:122853605-122853606	Island:chr4:122853555-122854169	-1.95773	-3.19821	-1.54939	-2.16121	-2.74904	-0.306115	-1.27947	-2.46912
chr4:122853623-122853624	Island:chr4:122853555-122854169	-0.811802	-2.6702	-0.76675	-2.01619	-2.85845	-1.05959	-0.76675	-2.14006
chr4:122853627-122853628	Island:chr4:122853555-122854169	-2.38272	-3.14047	-1.18467	-1.2173	-1.75885	-1.81627	-1.81627	-2.07465
chr4:122853635-122853636	Island:chr4:122853555-122854169	-0.551186	-2.26006	-1.10445	-1.78929	-2.96963	-1.00094	-1.45041	-1.63768
chr4:122853674-122853675	Island:chr4:122853555-122854169	-1.22415	-2.37676	-2.01008	-2.11793	-2.54704	-1.44659	-2.35279	-2.39335
chr4:122853690-122853691	Island:chr4:122853555-122854169	-1.15083	-3.21408	-2.21686	-2.11949	-3.4196	-1.00261	-2.57789	-3.01962
chr4:122853693-122853694	Island:chr4:122853555-122854169	-1.24783	-3.53076	-2.6931	-2.22127	-2.52484	-0.64821	-2.62677	-2.86556
chr4:122853717-122853718	Island:chr4:122853555-122854169	-1.13812	-3.28054	-1.63579	-1.50437	-2.60547	-0.35974	-3.51248	-2.13115
chr4:122853720-122853721	Island:chr4:122853555-122854169	-1.28776	-2.57925	-2.56026	-1.6896	-2.42631	-0.877282	-2.61116	-2.56026
chr4:122853727-122853728	Island:chr4:122853555-122854169	-0.942522	-1.94668	-2.02186	-1.80824	-1.83298	-0.744643	-2.70622	-2.66762
chr4:122853729-122853730	Island:chr4:122853555-122854169	-0.872052	-2.18767	-1.9332	-1.1626	-2.15373	-1.56542	-2.22218	-2.54727
chr4:122853734-122853735	Island:chr4:122853555-122854169	-0.598488	-2.53323	-2.0569	-1.97239	-1.41208	-2.6032	-2.43129	-1.9562
chr4:122853740-122853741	Island:chr4:122853555-122854169	-1.02825	-2.0104	-1.43897	-1.90673	-1.68215	-1.45562	-2.10861	-2.34159
chr4:122853743-122853744	Island:chr4:122853555-122854169	-0.79468	-2.69145	-2.69145	-2.10351	-1.48806	-1.99404	-2.13759	-2.13759
chr4:122853749-122853750	Island:chr4:122853555-122854169	-0.826663	-2.52204	-1.77148	-2.03387	-2.83671	-1.50748	-4.2354	-2.01634
chr4:122853758-122853759	Island:chr4:122853555-122854169	-1.27927	-2.29323	-2.34161	-1.88383	-2.19561	-1.47733	-3.0782	-2.71847
chr4:122853761-122853762	Island:chr4:122853555-122854169	-0.740568	-2.05057	-2.19273	-1.92286	-2.44339	-1.81173	-2.53909	-2.25623
chr4:122853799-122853800	Island:chr4:122853555-122854169	-1.11311	-2.63824	-2.50607	-2.33971	-1.93512	-1.43096	-1.48765	-2.61064
chr4:122853810-122853811	Island:chr4:122853555-122854169	-1.35577	-3.24461	-2.13619	-2.40409	-2.3855	-1.2636	-0.410836	-2.55503
chr4:122853812-122853813	Island:chr4:122853555-122854169	-1.39772	-2.93638	-2.02392	-1.42492	-1.34499	-1.91449	-0.730619	-2.2304
chr4:122853842-122853843	Island:chr4:122853555-122854169	-0.892143	-3.0742	-1.21299	-1.57441	-1.64079	-0.188526	-0.436616	-1.91807
chr4:122853847-122853848	Island:chr4:122853555-122854169	-1.27635	-2.88826	-0.907526	-1.67404	-2.47246	-1.66219	-1.9998	-1.90425
chr4:122853851-122853852	Island:chr4:122853555-122854169	-1.20344	-3.07166	-2.9055	-1.81686	-2.08838	-1.05984	-0.650468	-2.54469
chr4:122853869-122853870	Island:chr4:122853555-122854169	-0.792542	-2.79252	-2.06914	-2.13261	-2.09729	-0.608473	-1.55292	-2.87112
chr4:122853881-122853882	Island:chr4:122853555-122854169	-1.1865	-2.99262	-2.16465	-1.56773	-2.02043	-0.147908	-1.34535	-3.22409
chr4:122853884-122853885	Island:chr4:122853555-122854169	-0.836118	-2.36789	-1.18294	-1.18294	-2.01192	-0.0270353	-1.04983	-2.10991
chr4:122853892-122853893	Island:chr4:122853555-122854169	-1.39978	-2.11649	-2.38879	-1.62548	-2.24341	-0.244487	-1.02209	-2.26625
chr4:122853894-122853895	Island:chr4:122853555-122854169	-0.810661	-2.09252	-1.69838	-0.838565	-2.32745	-0.0319519	-0.649406	-2.81705
chr4:122853923-122853924	Island:chr4:122853555-122854169	-0.934489	-3.04161	-2.21577	-1.41104	-1.9168	0.338882	-2.38977	-2.52802
chr4:122853941-122853942	Island:chr4:122853555-122854169	-1.39001	-3.22956	-3.43912	-1.79252	-2.3133	-0.448531	-0.475233	-2.89671
chr4:122853963-122853964	Island:chr4:122853555-122854169	-1.59949	-2.66282	-3.21772	-0.687394	-1.91535	0.455334	-0.917424	-2.48216
chr4:132896374-132896375	Island:chr4:132896361-132896778	-1.91839	-3.15181	-1.01622	-0.371685	-3.35036	-1.85831	-3.27471	-2.48809
chr4:132896385-132896386	Island:chr4:132896361-132896778	-1.64013	-2.6748	-0.651092	-0.131672	-1.59645	-0.726158	-1.95031	-2.05232
chr4:132896405-132896406	Island:chr4:132896361-132896778	-2.30739	-2.57651	-0.486008	-0.578431	-2.00316	-1.51421	-2.25362	-2.32773
chr4:132896421-132896422	Island:chr4:132896361-132896778	-3.2588	-2.77266	-1.12507	-1.07995	-3.35192	-1.26042	-2.07255	-2.52373
chr4:132896428-132896429	Island:chr4:132896361-132896778	-3.01472	-2.9168	-1.04907	-0.834636	-2.83871	-1.08202	-2.21893	-2.30349
chr4:132896455-132896456	Island:chr4:132896361-132896778	-2.98849	-2.00412	-0.728011	-0.669469	-2.44621	-1.48593	-1.31919	-2.37781
chr4:132896469-132896470	Island:chr4:132896361-132896778	-2.997	-2.73295	-0.403387	-0.792963	-2.96093	-2.36358	-1.49315	-2.33511
chr4:132896484-132896485	Island:chr4:132896361-132896778	-2.80076	-2.05614	-0.387163	-0.876914	-2.88591	-0.755218	-1.65235	-2.18292
chr4:132896496-132896497	Island:chr4:132896361-132896778	-1.68525	-1.09697	0.509525	-0.216032	-1.64476	-1.58995	-0.106189	-1.54775
chr4:132896516-132896517	Island:chr4:132896361-132896778	-2.68314	-2.15901	0.158883	-0.7437	-2.93627	-0.960826	-1.16977	-1.95905
chr4:132896552-132896553	Island:chr4:132896361-132896778	-1.86688	-2.6575	-0.599938	-1.51436	-2.57818	-0.581875	-1.36443	-2.11178
chr4:132896585-132896586	Island:chr4:132896361-132896778	-1.89849	-2.82429	-1.56361	-1.00034	-2.77731	-0.430033	-1.40167	-1.69317
chr4:132896588-132896589	Island:chr4:132896361-132896778	-2.15428	-2.95671	-1.01181	-0.804454	-2.67353	-0.777066	-1.78576	-1.64481
chr4:132896594-132896595	Island:chr4:132896361-132896778	-2.09739	-3.05792	-1.3979	-0.970025	-2.73797	-0.955453	-1.57162	-1.74514
chr4:132896630-132896631	Island:chr4:132896361-132896778	-2.21978	-2.72948	-0.314853	-0.834829	-2.72713	-1.2298	-1.17068	-1.31867
chr4:132896636-132896637	Island:chr4:132896361-132896778	-2.34608	-2.35466	-0.721146	-0.689832	-2.25991	-1.50711	-1.17158	-1.8484
chr4:132896639-132896640	Island:chr4:132896361-132896778	-2.06855	-2.47945	-0.218257	-0.871775	-2.53265	-1.22894	-1.31552	-1.51057
chr4:132896647-132896648	Island:chr4:132896361-132896778	-2.35037	-2.00779	-0.0180518	-0.605829	-2.07247	-1.31458	-1.3005	-1.89521
chr4:132896658-132896659	Island:chr4:132896361-132896778	-2.4635	-2.63868	-0.737788	-0.218211	-2.13543	-1.70759	-1.22006	-1.61921
chr4:132896666-132896667	Island:chr4:132896361-132896778	-2.52229	-2.13339	-0.640002	-0.374027	-1.64224	-1.37655	-0.950127	-1.25793
chr4:132896681-132896682	Island:chr4:132896361-132896778	-2.73573	-2.58412	-0.433191	-0.647166	-2.19367	-1.7165	-0.717414	-1.61659
chr4:132896683-132896684	Island:chr4:132896361-132896778	-2.37603	-2.35581	-0.253077	-0.0893063	-1.64363	-1.92978	-0.782202	-1.59236
chr4:132896710-132896711	Island:chr4:132896361-132896778	-2.49256	-2.08183	-0.164408	-0.233166	-2.14173	-1.63878	0.0634529	-1.25961
chr4:132896713-132896714	Island:chr4:132896361-132896778	-2.48894	-2.11745	0.483898	0.170617	-1.7226	-2.4353	-0.00337021	-1.19809
chr4:132896733-132896734	Island:chr4:132896361-132896778	-2.47241	-2.18291	0.444922	0.0022299	-2.67395	-0.887477	-1.01458	-1.28447
chr4:132896736-132896737	Island:chr4:132896361-132896778	-1.90742	-1.99946	0.427418	0.0104587	-2.34162	-1.51125	-0.700185	-1.74939
chr4:132896749-132896750	Island:chr4:132896361-132896778	-2.34463	-1.76456	0.0692554	-0.143156	-1.5179	-0.18757	-0.400286	-1.69022
chr4:132896765-132896766	Island:chr4:132896361-132896778	-2.43499	-1.70468	0.14355	0.517174	-2.32237	-0.492194	-1.70837	-1.5903
chr4:132896777-132896778	Island:chr4:132896361-132896778	-2.47791	-1.50452	0.081742	0.682987	-1.72759	0.280025	-0.739716	-1.50452
chr4:155703260-155703261	Island:chr4:155702341-155703328	-2.79151	-2.69546	-4.44592	-2.9243	-3.64385	-2.60333	-3.22821	-2.05056
chr4:155703262-155703263	Island:chr4:155702341-155703328	-2.58047	-2.50256	-4.27631	-1.34343	-2.80772	-2.92909	-2.34334	-2.44689
chr4:155703284-155703285	Island:chr4:155702341-155703328	-2.84344	-1.42153	-4.83557	-3.20564	-4.26963	-0.862619	-2.94908	-2.10115
chr4:155703295-155703296	Island:chr4:155702341-155703328	-2.23479	-0.569378	-6.54732	-6.08224	-8.70359	-4.39105	-3.32623	-3.63447
chr4:155703302-155703303	Island:chr4:155702341-155703328	-3.19044	-1.18898	-4.80621	-2.88617	-5.91971	-1.37662	-2.9595	-2.1653
chr4:155703306-155703307	Island:chr4:155702341-155703328	-1.46617	-1.11877	-4.75629	-2.9257	-4.06148	-3.59065	-2.35398	-3.27909
chr4:155703316-155703317	Island:chr4:155702341-155703328	-2.59872	-2.44495	-2.58663	-2.68088	-4.38597	-3.36296	-2.18375	-1.38725
chr4:155703319-155703320	Island:chr4:155702341-155703328	-1.95929	-0.775685	-2.93461	-1.64342	-3.7146	-2.47249	-2.39855	-1.38476
chr4:155703327-155703328	Island:chr4:155702341-155703328	-0.729032	-0.858744	-1.1204	-1.18302	-3.06848	-1.32168	-0.71785	-1.27955
chr4:183729060-183729061	Island:chr4:183729060-183729344	-1.56982	-0.659973	-1.60544	0.572967	-0.00339841	-1.44471	-1.84181	0.167311
chr4:183729069-183729070	Island:chr4:183729060-183729344	-2.06056	0.178746	-1.45699	1.91071	0.477499	-2.17552	-2.23232	0.598615
chr4:183729073-183729074	Island:chr4:183729060-183729344	-2.15019	0.654496	-2.13329	2.04953	0.276442	-2.94377	-2.84427	1.58964
chr4:183729078-183729079	Island:chr4:183729060-183729344	-2.51667	1.07578	-1.94671	1.30693	0.705942	-2.02372	-2.67261	0.662234
chr4:183729116-183729117	Island:chr4:183729060-183729344	-2.7585	0.198988	-1.60138	0.866486	1.15012	-2.52765	-2.75175	-0.409924
[truncated: 6,489 more rows]
