# Supplementary material for: Familial NSD1 Exon 3 Deletion Associated with Phenotypic and Epigenetic Variability
Source: Genes (Basel). 2025 Oct 13;16(10):1190. doi: 10.3390/genes16101190 (PMC12563888; doi:10.3390/genes16101190)
Supplement: Supplementary file 1 [file genes-16-01190-s001.zip › Supplementary Table 2 05092025.xlsx]

## Sheet: normalised betavalue
NGS_ID	DMB	Patient_1	Patient_2	Patient_3
type	type	NSD1-Exon3del	NSD1-Exon3del	NSD1-Exon3del
chr1:2063815-2063816	Island:chr1:2063783-2064052	-2.42931	-2.47754	-1.67846
chr1:2063835-2063836	Island:chr1:2063783-2064052	-1.63611	-2.21199	-2.00632
chr1:2063980-2063981	Island:chr1:2063783-2064052	-3.07117	-2.47044	-1.61077
chr1:2063988-2063989	Island:chr1:2063783-2064052	-3.08956	-3.33963	-1.7493
chr1:2063996-2063997	Island:chr1:2063783-2064052	-3.2772	-3.69777	-1.90508
chr1:2064006-2064007	Island:chr1:2063783-2064052	-2.86819	-2.3447	-3.30949
chr1:2064016-2064017	Island:chr1:2063783-2064052	-1.74028	-2.93113	-2.96341
chr1:2064042-2064043	Island:chr1:2063783-2064052	-2.14803	-1.82726	-1.27738
chr1:42611528-42611529	Island:chr1:42611486-42611691	-2.95833	-2.20981	-0.81819
chr1:42611540-42611541	Island:chr1:42611486-42611691	-2.65227	-1.63468	-1.47904
chr1:42611542-42611543	Island:chr1:42611486-42611691	-3.37441	-2.50818	-2.6445
chr1:42611546-42611547	Island:chr1:42611486-42611691	-2.80184	-2.00445	-2.13972
chr1:42611560-42611561	Island:chr1:42611486-42611691	-2.21383	-2.0269	-1.12609
chr1:42611562-42611563	Island:chr1:42611486-42611691	-2.76205	-2.27768	-2.35254
chr1:42611567-42611568	Island:chr1:42611486-42611691	-2.12279	-2.06133	-1.17508
chr1:42611576-42611577	Island:chr1:42611486-42611691	-1.95193	-2.02892	-2.23057
chr1:42611603-42611604	Island:chr1:42611486-42611691	-1.84537	-1.75467	-1.55783
chr1:42611607-42611608	Island:chr1:42611486-42611691	-1.62017	-1.7906	-1.5848
chr1:42611613-42611614	Island:chr1:42611486-42611691	-2.52917	-2.02945	-2.35755
chr1:42611621-42611622	Island:chr1:42611486-42611691	-1.95398	-1.55309	-1.90063
chr1:42611626-42611627	Island:chr1:42611486-42611691	-2.18307	-1.67845	-1.96331
chr1:42611643-42611644	Island:chr1:42611486-42611691	-2.50881	-1.60429	-2.50881
chr1:42611666-42611667	Island:chr1:42611486-42611691	-4.18591	-2.9321	-3.33352
chr1:42611670-42611671	Island:chr1:42611486-42611691	-3.5186	-2.63346	-2.63346
chr1:46940271-46940272	Island:chr1:46940237-46940437	-4.20055	-1.34769	-2.99024
chr1:46940283-46940284	Island:chr1:46940237-46940437	-1.34249	0.466383	-0.982433
chr1:46940311-46940312	Island:chr1:46940237-46940437	-4.6919	-1.96673	0.462375
chr1:68517255-68517256	Island:chr1:68517255-68517474	-2.63924	-2.34594	-3.04986
chr1:68517258-68517259	Island:chr1:68517255-68517474	-2.91046	-1.86347	-0.187635
chr1:68517266-68517267	Island:chr1:68517255-68517474	-2.04756	-2.13929	-2.98315
chr1:68517273-68517274	Island:chr1:68517255-68517474	-2.65936	-2.48827	-3.41618
chr1:68517281-68517282	Island:chr1:68517255-68517474	-2.11326	-1.60425	-0.767591
chr1:68517287-68517288	Island:chr1:68517255-68517474	-2.70085	-1.96281	0.0308781
chr1:68517293-68517294	Island:chr1:68517255-68517474	-1.95138	-1.98062	-2.81641
chr1:68517306-68517307	Island:chr1:68517255-68517474	-1.90878	-1.87929	-2.46467
chr1:68517315-68517316	Island:chr1:68517255-68517474	-2.12549	-2.19566	-1.00484
chr1:68517333-68517334	Island:chr1:68517255-68517474	-2.78927	-2.24568	-0.666472
chr1:68517426-68517427	Island:chr1:68517255-68517474	-3.69666	-3.95206	-2.24382
chr1:68517433-68517434	Island:chr1:68517255-68517474	-3.0176	-2.84087	-1.94194
chr1:68517436-68517437	Island:chr1:68517255-68517474	-3.49223	-4.04324	-1.98539
chr1:68517454-68517455	Island:chr1:68517255-68517474	-1.39018	-4.35802	-3.44459
chr1:68517462-68517463	Island:chr1:68517255-68517474	-2.11531	-4.89353	-0.398433
chr1:86081701-86081702	Island:chr1:86081701-86082068	-3.32559	-1.72866	-2.55602
chr1:86081708-86081709	Island:chr1:86081701-86082068	-3.11032	-3.15566	-1.94661
chr1:86081713-86081714	Island:chr1:86081701-86082068	-3.59702	-2.04117	-1.56904
chr1:86081716-86081717	Island:chr1:86081701-86082068	-3.83563	-1.8435	-2.3698
chr1:86081727-86081728	Island:chr1:86081701-86082068	-3.78557	-2.34261	-1.71044
chr1:86081729-86081730	Island:chr1:86081701-86082068	-2.48588	-2.69302	-1.90712
chr1:86081957-86081958	Island:chr1:86081701-86082068	-2.20918	-1.36346	-2.89828
chr1:86081961-86081962	Island:chr1:86081701-86082068	-1.79646	-2.06788	-2.80813
chr1:86081969-86081970	Island:chr1:86081701-86082068	-2.84331	-1.77765	-3.09368
chr1:86081977-86081978	Island:chr1:86081701-86082068	-2.58211	-0.548047	-1.56508
chr1:86082002-86082003	Island:chr1:86081701-86082068	-1.23715	-1.07321	-0.747454
chr1:86082005-86082006	Island:chr1:86081701-86082068	-2.31632	-2.07041	-0.527906
chr1:86082007-86082008	Island:chr1:86081701-86082068	-0.869668	-0.898762	-0.0444721
chr1:86082030-86082031	Island:chr1:86081701-86082068	-1.62171	-0.536771	-3.14062
chr1:86082032-86082033	Island:chr1:86081701-86082068	-2.1996	-0.361849	-0.900853
chr1:145385290-145385291	Island:chr1:145385290-145385537	-6.42949	-5.66328	-5.94974
chr1:145385301-145385302	Island:chr1:145385290-145385537	-7.40608	-5.01695	-5.81333
chr1:145385315-145385316	Island:chr1:145385290-145385537	-5.43228	-4.71435	-4.0213
chr1:145385334-145385335	Island:chr1:145385290-145385537	-7.73311	-6.47407	-5.59191
chr1:145385336-145385337	Island:chr1:145385290-145385537	-8.92799	-5.76277	-7.68812
chr1:145385338-145385339	Island:chr1:145385290-145385537	-5.46451	-5.00002	-4.5693
chr1:145385340-145385341	Island:chr1:145385290-145385537	-8.74555	-6.54997	-6.67574
chr1:145385344-145385345	Island:chr1:145385290-145385537	-9.95525	-6.80949	-7.09608
chr1:145385358-145385359	Island:chr1:145385290-145385537	-3.59562	-3.25622	-3.36318
chr1:145385361-145385362	Island:chr1:145385290-145385537	-9.48655	-6.74337	-7.56412
chr1:145385391-145385392	Island:chr1:145385290-145385537	-8.38444	-5.96018	-6.20884
chr1:145385411-145385412	Island:chr1:145385290-145385537	-10.8677	-6.07303	-6.09369
chr1:145385422-145385423	Island:chr1:145385290-145385537	-12.401	-7.31332	-6.13779
chr1:145385425-145385426	Island:chr1:145385290-145385537	-11.4329	-5.88679	-5.71656
chr1:145385458-145385459	Island:chr1:145385290-145385537	-6.17734	-4.30445	-3.89285
chr1:145385461-145385462	Island:chr1:145385290-145385537	-5.17548	-4.3305	-3.3009
chr1:145385473-145385474	Island:chr1:145385290-145385537	-8.63241	-6.79877	-6.023
chr1:147789667-147789668	Island:chr1:147789653-147790094	-20.6503	-3.10158	-3.73658
chr1:147789675-147789676	Island:chr1:147789653-147790094	-12.0139	-5.44062	-4.68217
chr1:147789677-147789678	Island:chr1:147789653-147790094	-11.8637	-4.96738	-5.43412
chr1:147789686-147789687	Island:chr1:147789653-147790094	-5.23604	-2.98491	-1.42644
chr1:147789697-147789698	Island:chr1:147789653-147790094	-3.63146	-2.84509	-0.606963
chr1:147789699-147789700	Island:chr1:147789653-147790094	-3.23742	-1.12175	-1.64614
chr1:147789732-147789733	Island:chr1:147789653-147790094	-11.6815	-5.7024	-5.06614
chr1:147789743-147789744	Island:chr1:147789653-147790094	-18.4183	-3.73692	-0.756896
chr1:147789747-147789748	Island:chr1:147789653-147790094	-23.3265	-4.51249	-6.42975
chr1:147789759-147789760	Island:chr1:147789653-147790094	-10.0574	-3.68147	-2.74841
chr1:147789778-147789779	Island:chr1:147789653-147790094	-3.10957	-1.89083	-0.0751519
chr1:147789784-147789785	Island:chr1:147789653-147790094	-3.8377	-2.3069	-2.56362
chr1:147789796-147789797	Island:chr1:147789653-147790094	-2.82417	-2.42057	-2.55211
chr1:147789801-147789802	Island:chr1:147789653-147790094	-2.05289	-2.11331	-1.64236
chr1:147789807-147789808	Island:chr1:147789653-147790094	-2.35431	-2.12693	-1.3735
chr1:147789812-147789813	Island:chr1:147789653-147790094	-8.00288	-3.52073	-4.2262
chr1:147789842-147789843	Island:chr1:147789653-147790094	-3.01547	-2.1993	-1.29245
chr1:147789877-147789878	Island:chr1:147789653-147790094	-6.91369	-3.41344	-1.37013
chr1:147789880-147789881	Island:chr1:147789653-147790094	-6.39939	-2.13665	-2.39393
chr1:147789891-147789892	Island:chr1:147789653-147790094	-3.97352	-2.46306	-0.88408
chr1:147789922-147789923	Island:chr1:147789653-147790094	-3.29619	-2.41831	-1.72734
chr1:147789934-147789935	Island:chr1:147789653-147790094	-3.13423	-2.43469	-1.10138
chr1:147789948-147789949	Island:chr1:147789653-147790094	-3.88002	-2.60287	-0.920076
chr1:147789960-147789961	Island:chr1:147789653-147790094	-1.98383	-0.965996	-1.53038
chr1:147789973-147789974	Island:chr1:147789653-147790094	-2.68485	-2.05325	-1.80355
chr1:147789979-147789980	Island:chr1:147789653-147790094	-2.81273	-2.29927	-2.20374
chr1:147790017-147790018	Island:chr1:147789653-147790094	-2.26797	-1.86728	-0.835788
chr1:147790028-147790029	Island:chr1:147789653-147790094	-2.69759	-1.99228	-2.04143
chr1:147790059-147790060	Island:chr1:147789653-147790094	-3.273	-1.79332	-1.10281
chr1:147790074-147790075	Island:chr1:147789653-147790094	-3.13918	-2.01621	-0.786301
chr1:147790077-147790078	Island:chr1:147789653-147790094	-2.75523	-1.18569	-0.636344
chr1:147826168-147826169	Island:chr1:147826168-147826388	-3.29948	-0.75408	-1.90201
chr1:147826177-147826178	Island:chr1:147826168-147826388	-3.26546	-0.910364	-0.337084
chr1:147826191-147826192	Island:chr1:147826168-147826388	-3.71724	-1.91048	0.763783
chr1:147826199-147826200	Island:chr1:147826168-147826388	-2.44305	-0.46934	-1.29172
chr1:147826206-147826207	Island:chr1:147826168-147826388	-2.86911	-0.935312	-1.74486
chr1:147826215-147826216	Island:chr1:147826168-147826388	-2.7787	-1.60538	-1.41461
chr1:147826227-147826228	Island:chr1:147826168-147826388	-3.93656	-1.30443	-2.73714
chr1:147826254-147826255	Island:chr1:147826168-147826388	-2.23076	-1.28775	-1.7257
chr1:147826300-147826301	Island:chr1:147826168-147826388	-3.08866	-2.9396	-1.98018
chr1:147826337-147826338	Island:chr1:147826168-147826388	-1.92195	-2.25494	-2.26951
chr1:147826347-147826348	Island:chr1:147826168-147826388	-3.41617	-3.59663	-2.89481
chr1:147826353-147826354	Island:chr1:147826168-147826388	-3.32491	-2.04523	-3.05508
chr1:205818947-205818948	Island:chr1:205818899-205819191	-1.21827	-1.33592	-0.242469
chr1:205818950-205818951	Island:chr1:205818899-205819191	-0.913574	-1.59427	-0.272915
chr1:205818956-205818957	Island:chr1:205818899-205819191	-1.15375	-1.58003	0.383109
chr1:205819023-205819024	Island:chr1:205818899-205819191	-1.05054	-1.13931	-0.517941
chr1:205819051-205819052	Island:chr1:205818899-205819191	-1.28973	-1.38131	-0.342558
chr1:205819053-205819054	Island:chr1:205818899-205819191	-1.35497	-1.35497	-0.159812
chr1:205819056-205819057	Island:chr1:205818899-205819191	-1.40442	-1.40442	-0.230982
chr1:205819058-205819059	Island:chr1:205818899-205819191	-1.40121	-1.40121	-0.216601
chr1:205819088-205819089	Island:chr1:205818899-205819191	-1.33765	-1.33765	-0.166295
chr1:205819090-205819091	Island:chr1:205818899-205819191	-1.26106	-1.26106	-0.271681
chr1:205819093-205819094	Island:chr1:205818899-205819191	-1.29414	-1.29414	-0.741839
chr1:205819110-205819111	Island:chr1:205818899-205819191	-1.37565	-1.37565	-0.781624
chr1:205819117-205819118	Island:chr1:205818899-205819191	-1.1852	-1.1852	-0.619521
chr1:205819126-205819127	Island:chr1:205818899-205819191	-1.15708	-1.15708	-0.597561
chr1:234367373-234367374	Island:chr1:234367136-234367496	-3.77868	-3.03722	-1.04099
chr1:234367388-234367389	Island:chr1:234367136-234367496	-2.78262	-2.44183	0.557051
chr1:234367480-234367481	Island:chr1:234367136-234367496	-3.53225	-2.82397	-1.96466
chr1:240656281-240656282	Island:chr1:240656254-240656720	-2.2587	-2.01971	-0.486229
chr1:240656415-240656416	Island:chr1:240656254-240656720	-2.38338	-1.41595	-1.89967
chr1:240656448-240656449	Island:chr1:240656254-240656720	-1.92402	-1.18142	-0.264091
chr1:240656453-240656454	Island:chr1:240656254-240656720	-2.07682	-0.782532	-0.710628
chr1:240656455-240656456	Island:chr1:240656254-240656720	-1.54678	-0.863981	-0.0294458
chr1:240656481-240656482	Island:chr1:240656254-240656720	-2.29169	-1.59828	-1.3011
chr1:240656492-240656493	Island:chr1:240656254-240656720	-2.33061	-0.731945	-0.311245
chr1:240656507-240656508	Island:chr1:240656254-240656720	-2.32212	-2.32212	-0.958611
chr1:240656513-240656514	Island:chr1:240656254-240656720	-2.42036	-0.230004	-0.887111
chr1:240656526-240656527	Island:chr1:240656254-240656720	-2.23811	-2.23811	-0.684276
chr1:240656533-240656534	Island:chr1:240656254-240656720	-2.18896	-1.58726	-0.68471
chr2:16153987-16153988	Island:chr2:16153945-16154419	-1.98966	-2.0452	-1.00133
chr2:16154009-16154010	Island:chr2:16153945-16154419	-2.21984	-2.07626	-0.809765
chr2:16154016-16154017	Island:chr2:16153945-16154419	-2.54708	-2.43332	-1.56732
chr2:16154018-16154019	Island:chr2:16153945-16154419	-2.50008	-2.38917	-0.68611
chr2:16154021-16154022	Island:chr2:16153945-16154419	-2.33942	-2.25849	-1.40061
chr2:16154023-16154024	Island:chr2:16153945-16154419	-2.62049	-2.57917	-1.53433
chr2:16154047-16154048	Island:chr2:16153945-16154419	-2.87709	-1.96111	-1.0207
chr2:16154177-16154178	Island:chr2:16153945-16154419	-2.35252	-1.84997	-0.132678
chr2:16154209-16154210	Island:chr2:16153945-16154419	-2.22063	-2.05212	-0.0473679
chr2:16154211-16154212	Island:chr2:16153945-16154419	-2.89171	-2.62776	-0.738555
chr2:16154215-16154216	Island:chr2:16153945-16154419	-2.64634	-1.80943	-0.703506
chr2:16154227-16154228	Island:chr2:16153945-16154419	-2.78525	-2.24043	0.168272
chr2:16154243-16154244	Island:chr2:16153945-16154419	-2.19374	-2.10308	-0.186425
chr2:16154290-16154291	Island:chr2:16153945-16154419	-1.87246	-1.3857	-0.237392
chr2:16154325-16154326	Island:chr2:16153945-16154419	-0.850213	-2.09392	-0.335491
chr2:43328122-43328123	Island:chr2:43327937-43328337	-1.23148	-0.5494	-2.36827
chr2:43328134-43328135	Island:chr2:43327937-43328337	-0.703263	-0.253238	-1.9372
chr2:43328150-43328151	Island:chr2:43327937-43328337	-0.636604	-1.48238	-1.93256
chr2:43328161-43328162	Island:chr2:43327937-43328337	-0.428164	-0.846658	-2.50224
chr2:43328174-43328175	Island:chr2:43327937-43328337	-1.23903	-1.25806	-2.79915
chr2:43328177-43328178	Island:chr2:43327937-43328337	-1.23075	-1.4987	-2.54075
chr2:43328189-43328190	Island:chr2:43327937-43328337	-1.77828	-1.38842	-1.77828
chr2:43328229-43328230	Island:chr2:43327937-43328337	-0.876377	-1.58298	-2.65523
chr2:43328239-43328240	Island:chr2:43327937-43328337	-1.04371	-1.9633	-2.42864
chr2:43328262-43328263	Island:chr2:43327937-43328337	-1.66176	-2.60756	-3.609
chr2:43328266-43328267	Island:chr2:43327937-43328337	-1.48885	-2.30698	-3.07503
chr2:43328270-43328271	Island:chr2:43327937-43328337	-1.2696	-2.35522	-2.94737
chr2:43328275-43328276	Island:chr2:43327937-43328337	-1.86974	-2.40525	-3.00769
chr2:43328277-43328278	Island:chr2:43327937-43328337	-0.0588005	-2.22829	-2.44524
chr2:43328302-43328303	Island:chr2:43327937-43328337	-1.56	-2.95381	-3.20723
chr2:43328304-43328305	Island:chr2:43327937-43328337	-1.19988	-2.78417	-2.88402
chr2:43328311-43328312	Island:chr2:43327937-43328337	-1.31229	-2.23901	-2.59052
chr2:86038634-86038635	Island:chr2:86038312-86038666	-2.55034	-1.79669	-1.6254
chr2:86038636-86038637	Island:chr2:86038312-86038666	-2.56037	-1.46356	-2.33487
chr2:86038639-86038640	Island:chr2:86038312-86038666	-2.28599	-0.808788	-0.601461
chr2:86038660-86038661	Island:chr2:86038312-86038666	-1.77393	-0.65382	-2.67002
chr2:86038662-86038663	Island:chr2:86038312-86038666	-1.83595	-1.07081	-2.34604
chr2:86038665-86038666	Island:chr2:86038312-86038666	-5.65339	-1.40423	-3.69224
chr2:88583529-88583530	Island:chr2:88583529-88583970	-5.07331	-3.63558	0.0688081
chr2:88583534-88583535	Island:chr2:88583529-88583970	-3.75469	-2.59282	-3.7886
chr2:88583541-88583542	Island:chr2:88583529-88583970	-6.38712	-4.04283	-3.6867
chr2:88583557-88583558	Island:chr2:88583529-88583970	-4.78625	-4.03394	-1.88873
chr2:88583559-88583560	Island:chr2:88583529-88583970	-5.31193	-3.00597	-1.88306
chr2:88583575-88583576	Island:chr2:88583529-88583970	-9.67607	-3.32174	-1.45758
chr2:88583586-88583587	Island:chr2:88583529-88583970	-3.11588	-1.72287	0.186281
chr2:88583592-88583593	Island:chr2:88583529-88583970	-5.92311	-3.97729	-1.68021
chr2:88583595-88583596	Island:chr2:88583529-88583970	-4.92386	-2.51353	-1.87461
chr2:88583598-88583599	Island:chr2:88583529-88583970	-7.34327	-4.62013	-3.64509
chr2:88583618-88583619	Island:chr2:88583529-88583970	-4.74278	-3.23087	-2.30987
chr2:105853494-105853495	Island:chr2:105853494-105853797	-2.41616	-0.93719	-1.60007
chr2:105853499-105853500	Island:chr2:105853494-105853797	-2.58573	-1.67128	-0.0134254
chr2:105853526-105853527	Island:chr2:105853494-105853797	-2.39461	-1.49748	-0.678893
chr2:105853529-105853530	Island:chr2:105853494-105853797	-2.49166	-1.4569	-1.23195
chr2:105853532-105853533	Island:chr2:105853494-105853797	-1.93301	-1.13385	-1.42195
chr2:105853549-105853550	Island:chr2:105853494-105853797	-2.64594	-1.24998	-1.66792
chr2:105853566-105853567	Island:chr2:105853494-105853797	-2.08807	-1.86214	-0.00306943
chr2:105853585-105853586	Island:chr2:105853494-105853797	-2.32104	-1.22378	-2.03425
chr2:105853589-105853590	Island:chr2:105853494-105853797	-2.53627	-1.49029	-1.6983
chr2:105853605-105853606	Island:chr2:105853494-105853797	-2.43387	-1.63756	-1.36454
chr2:105853607-105853608	Island:chr2:105853494-105853797	-2.45101	-2.00034	-1.46773
chr2:105853609-105853610	Island:chr2:105853494-105853797	-2.16069	-1.63475	-1.4191
chr2:105853619-105853620	Island:chr2:105853494-105853797	-2.32149	-1.88321	-0.662298
chr2:105853623-105853624	Island:chr2:105853494-105853797	-2.35592	-1.79013	-0.719167
chr2:105853650-105853651	Island:chr2:105853494-105853797	-2.39774	-2.23653	-1.4456
chr2:105853659-105853660	Island:chr2:105853494-105853797	-2.2716	-2.12902	-0.663869
chr2:105853662-105853663	Island:chr2:105853494-105853797	-2.27805	-1.74246	-0.379414
chr2:105853672-105853673	Island:chr2:105853494-105853797	-2.29869	-2.61254	-0.572511
chr2:105853685-105853686	Island:chr2:105853494-105853797	-2.20264	-2.05081	-0.347042
chr2:105853696-105853697	Island:chr2:105853494-105853797	-2.18043	-1.88392	-0.619283
chr2:105853708-105853709	Island:chr2:105853494-105853797	-2.78134	-1.95387	-1.33109
chr2:105853730-105853731	Island:chr2:105853494-105853797	-2.17479	-2.3084	-1.1188
chr2:105853744-105853745	Island:chr2:105853494-105853797	-2.30603	-2.2162	-1.00996
chr2:105853764-105853765	Island:chr2:105853494-105853797	-2.05198	-1.72281	-1.09881
chr2:105853780-105853781	Island:chr2:105853494-105853797	-2.4547	-2.61036	-2.23987
chr2:105853783-105853784	Island:chr2:105853494-105853797	-3.44913	-2.39132	-2.34594
chr2:105853788-105853789	Island:chr2:105853494-105853797	-2.95296	-2.41911	-1.71437
chr2:105853796-105853797	Island:chr2:105853494-105853797	-3.60325	-2.17926	-2.16581
chr2:129659300-129659301	Island:chr2:129659300-129659568	-2.25059	-2.34555	-1.87154
chr2:129659311-129659312	Island:chr2:129659300-129659568	-2.18732	-2.20221	-1.71081
chr2:129659316-129659317	Island:chr2:129659300-129659568	-2.22667	-2.98099	-1.58726
chr2:129659325-129659326	Island:chr2:129659300-129659568	-2.39955	-2.86476	-2.45176
chr2:129659327-129659328	Island:chr2:129659300-129659568	-1.65713	-2.62956	-1.86683
chr2:129659345-129659346	Island:chr2:129659300-129659568	-1.7333	-2.06794	-1.80431
chr2:129659352-129659353	Island:chr2:129659300-129659568	-1.65702	-2.04729	-2.03335
chr2:129659374-129659375	Island:chr2:129659300-129659568	-1.77757	-2.71503	-2.51606
chr2:129659384-129659385	Island:chr2:129659300-129659568	-1.37197	-2.5976	-2.5976
chr2:129659420-129659421	Island:chr2:129659300-129659568	-1.64294	-2.14663	-2.25841
chr2:129659496-129659497	Island:chr2:129659300-129659568	-0.0496276	-1.61717	-1.41383
chr2:129659520-129659521	Island:chr2:129659300-129659568	-1.98522	-1.56169	-1.79271
chr2:129659699-129659700	Island:chr2:129659682-129659947	-1.89968	-1.40539	-1.61629
chr2:129659730-129659731	Island:chr2:129659682-129659947	-1.72815	-1.29124	-1.88165
chr2:129659736-129659737	Island:chr2:129659682-129659947	-2.00499	-1.47379	-1.20819
chr2:129659743-129659744	Island:chr2:129659682-129659947	-1.57663	-0.776316	-1.88075
chr2:129659754-129659755	Island:chr2:129659682-129659947	-1.79039	-1.09703	-1.79039
chr2:129659769-129659770	Island:chr2:129659682-129659947	-1.56144	-1.52297	-1.76477
chr2:129659801-129659802	Island:chr2:129659682-129659947	-1.52585	-1.30903	-1.52585
chr2:129659804-129659805	Island:chr2:129659682-129659947	-1.64247	-1.64247	-1.64247
chr2:129659807-129659808	Island:chr2:129659682-129659947	-1.66454	-1.66454	-1.66454
chr2:129659832-129659833	Island:chr2:129659682-129659947	-1.7259	-1.39992	-1.7259
chr2:129659834-129659835	Island:chr2:129659682-129659947	-1.51634	-1.54863	-1.69933
chr2:129659867-129659868	Island:chr2:129659682-129659947	-1.30413	-1.49441	-1.63245
chr2:129659869-129659870	Island:chr2:129659682-129659947	-1.50537	-1.9199	-1.60037
chr2:129659876-129659877	Island:chr2:129659682-129659947	-1.7943	-1.7943	-1.7943
chr2:129659905-129659906	Island:chr2:129659682-129659947	-2.0413	-1.8834	-2.0413
chr2:129659914-129659915	Island:chr2:129659682-129659947	-1.69189	-1.78964	-2.48785
chr2:129659926-129659927	Island:chr2:129659682-129659947	-2.19097	-2.08109	-1.45761
chr2:129659938-129659939	Island:chr2:129659682-129659947	-1.84947	-1.87311	-0.927549
chr2:129659946-129659947	Island:chr2:129659682-129659947	-1.8233	-1.95146	-2.33595
chr2:132152794-132152795	Island:chr2:132152767-132153044	-7.37017	-4.11829	-0.549414
chr2:132152804-132152805	Island:chr2:132152767-132153044	-4.81348	-3.03386	-4.25435
chr2:132152814-132152815	Island:chr2:132152767-132153044	-4.70488	-4.23999	-4.40516
chr2:132152827-132152828	Island:chr2:132152767-132153044	-7.00517	-5.02037	-3.93775
chr2:132152834-132152835	Island:chr2:132152767-132153044	-6.20223	-5.74373	-2.88056
chr2:132152848-132152849	Island:chr2:132152767-132153044	-5.20167	-4.50137	-3.65625
chr2:132152857-132152858	Island:chr2:132152767-132153044	-4.77041	-2.4968	-3.21268
chr2:132152860-132152861	Island:chr2:132152767-132153044	-4.46533	-2.76457	-3.0214
chr2:132152873-132152874	Island:chr2:132152767-132153044	-3.76016	-2.93639	-2.77964
chr2:132152878-132152879	Island:chr2:132152767-132153044	-5.71403	-5.12029	-4.36356
chr2:132152903-132152904	Island:chr2:132152767-132153044	-5.40571	-3.69711	-3.65762
chr2:132152916-132152917	Island:chr2:132152767-132153044	-6.67516	-2.49633	-3.69627
chr2:132152951-132152952	Island:chr2:132152767-132153044	-6.23787	-3.85365	-2.99867
chr2:132152960-132152961	Island:chr2:132152767-132153044	-10.9675	-3.62401	-1.48341
chr2:132152973-132152974	Island:chr2:132152767-132153044	-10.2418	-2.55692	-5.85097
chr2:132152986-132152987	Island:chr2:132152767-132153044	-7.54987	-4.54697	-4.40176
chr2:132152994-132152995	Island:chr2:132152767-132153044	-5.82397	-2.76628	-4.04032
chr2:132153020-132153021	Island:chr2:132152767-132153044	-4.95299	-3.24811	-2.63193
chr2:132153029-132153030	Island:chr2:132152767-132153044	-4.06033	-2.62283	-2.85759
chr2:132153040-132153041	Island:chr2:132152767-132153044	-4.99012	-3.20426	-3.08619
chr2:132153043-132153044	Island:chr2:132152767-132153044	-11.3614	-1.25127	-5.08512
chr2:220107847-220107848	Island:chr2:220107845-220108348	-4.47028	-3.68785	-4.05112
chr2:220107856-220107857	Island:chr2:220107845-220108348	-2.78936	-2.90502	-1.99461
chr2:220107880-220107881	Island:chr2:220107845-220108348	-2.97245	-1.65246	-1.43796
chr2:220107889-220107890	Island:chr2:220107845-220108348	-3.79908	-2.84563	-2.44127
chr2:220107897-220107898	Island:chr2:220107845-220108348	-5.15641	-2.51212	-2.6119
chr2:220107912-220107913	Island:chr2:220107845-220108348	-3.47011	-1.79143	-1.62677
chr2:220107930-220107931	Island:chr2:220107845-220108348	-3.22592	-3.40929	-0.317559
chr2:220107932-220107933	Island:chr2:220107845-220108348	-5.50165	-2.41966	-0.934995
chr2:220107939-220107940	Island:chr2:220107845-220108348	-3.62589	-4.21913	-0.956338
chr2:220107969-220107970	Island:chr2:220107845-220108348	-2.22342	-3.57357	-0.596093
chr2:220107974-220107975	Island:chr2:220107845-220108348	-3.68754	-2.96667	-0.0974588
chr2:220107982-220107983	Island:chr2:220107845-220108348	-3.47064	-2.36432	-0.0734688
chr2:220107996-220107997	Island:chr2:220107845-220108348	-2.57603	-1.9774	-0.764795
chr2:220108018-220108019	Island:chr2:220107845-220108348	-2.81087	-1.94092	-2.85585
chr2:220108022-220108023	Island:chr2:220107845-220108348	-2.40641	-1.76977	-1.2465
chr2:220108026-220108027	Island:chr2:220107845-220108348	-3.15683	-2.02984	-2.43201
chr2:220108054-220108055	Island:chr2:220107845-220108348	-2.85675	-1.42641	-1.46217
chr2:220108068-220108069	Island:chr2:220107845-220108348	-2.82103	-1.91786	-2.70374
chr2:220108081-220108082	Island:chr2:220107845-220108348	-2.54614	-2.15677	-1.84704
chr2:220108084-220108085	Island:chr2:220107845-220108348	-2.57277	-1.83319	-1.72506
chr2:220108094-220108095	Island:chr2:220107845-220108348	-3.58875	-2.18359	-2.19734
chr2:220108107-220108108	Island:chr2:220107845-220108348	-2.99707	-1.54415	-1.90246
chr2:220108130-220108131	Island:chr2:220107845-220108348	-2.99344	-2.30603	-2.47075
chr2:220108167-220108168	Island:chr2:220107845-220108348	-3.61602	-2.56586	-1.57685
chr2:220108195-220108196	Island:chr2:220107845-220108348	-2.69353	-1.62209	-1.86512
chr2:220108211-220108212	Island:chr2:220107845-220108348	-3.33804	-1.88331	-2.03627
chr2:232348631-232348632	Island:chr2:232348217-232348866	-1.58054	-1.58054	-1.58054
chr2:232348641-232348642	Island:chr2:232348217-232348866	-1.48704	-1.48704	-1.48704
chr2:232348646-232348647	Island:chr2:232348217-232348866	-1.70881	-1.70881	-1.70881
chr2:232348668-232348669	Island:chr2:232348217-232348866	-2.07715	-2.07715	-2.07715
chr2:232348671-232348672	Island:chr2:232348217-232348866	-1.83758	-1.83758	-1.83758
chr2:232348684-232348685	Island:chr2:232348217-232348866	-2.32143	-2.32143	-2.32143
chr2:232348698-232348699	Island:chr2:232348217-232348866	-1.51264	-2.18609	-2.18609
chr2:232348704-232348705	Island:chr2:232348217-232348866	-2.13939	-2.13939	-2.13939
chr2:232348714-232348715	Island:chr2:232348217-232348866	-2.18396	-2.18396	-2.18396
chr2:232348740-232348741	Island:chr2:232348217-232348866	-2.41421	-2.41421	-2.41421
chr2:232348742-232348743	Island:chr2:232348217-232348866	-2.47861	-2.47861	-2.47861
chr2:232348762-232348763	Island:chr2:232348217-232348866	-2.58838	-2.58838	-2.58838
chr2:232348788-232348789	Island:chr2:232348217-232348866	-2.10701	-2.31713	-2.31713
chr2:232348794-232348795	Island:chr2:232348217-232348866	-2.44719	-2.44719	-2.44719
chr2:232348804-232348805	Island:chr2:232348217-232348866	-2.4621	-2.4621	-1.88872
chr2:232348827-232348828	Island:chr2:232348217-232348866	-2.2828	-2.2828	-1.67549
chr2:232348836-232348837	Island:chr2:232348217-232348866	-2.07863	-2.07863	-2.07863
chr2:232348846-232348847	Island:chr2:232348217-232348866	-1.72987	-1.72987	-1.72987
chr2:232348848-232348849	Island:chr2:232348217-232348866	-2.10439	-2.10439	-2.10439
chr2:232348857-232348858	Island:chr2:232348217-232348866	-2.23205	-2.23205	-2.23205
chr2:232348865-232348866	Island:chr2:232348217-232348866	-2.11955	-2.11955	-2.11955
chr3:46618308-46618309	Island:chr3:46618308-46618669	-6.11739	-3.20152	-3.07135
chr3:46618314-46618315	Island:chr3:46618308-46618669	-8.41521	-3.49622	-2.37059
chr3:46618325-46618326	Island:chr3:46618308-46618669	-3.8137	-2.5804	-2.72615
chr3:46618327-46618328	Island:chr3:46618308-46618669	-7.51426	-4.64001	-4.94234
chr3:46618344-46618345	Island:chr3:46618308-46618669	-1.78955	-2.93741	-3.94288
chr3:46618393-46618394	Island:chr3:46618308-46618669	-3.66862	-2.55978	-2.54652
chr3:46618408-46618409	Island:chr3:46618308-46618669	-1.4643	-1.6306	-0.212936
chr3:46618421-46618422	Island:chr3:46618308-46618669	-1.87384	-1.45694	-2.19715
chr3:46618427-46618428	Island:chr3:46618308-46618669	-2.97153	-2.0116	-2.97153
chr3:46618440-46618441	Island:chr3:46618308-46618669	-1.68983	-1.40426	-1.01696
chr3:46618443-46618444	Island:chr3:46618308-46618669	-2.52607	-1.46127	-2.8469
chr3:46618461-46618462	Island:chr3:46618308-46618669	-5.2269	-3.9088	-3.23818
chr3:46618597-46618598	Island:chr3:46618308-46618669	-3.59083	-3.19962	-2.37118
chr3:46618607-46618608	Island:chr3:46618308-46618669	-2.25805	-2.18709	-1.30526
chr3:46618623-46618624	Island:chr3:46618308-46618669	-1.18358	-0.849634	-1.93097
chr3:46618637-46618638	Island:chr3:46618308-46618669	-1.58645	-0.96203	-1.69605
chr3:46618644-46618645	Island:chr3:46618308-46618669	-2.18865	-1.63022	-2.98988
chr3:46618646-46618647	Island:chr3:46618308-46618669	-2.08098	-1.94704	-2.39349
chr3:46618664-46618665	Island:chr3:46618308-46618669	-3.13265	-2.15079	-2.66567
chr3:46618668-46618669	Island:chr3:46618308-46618669	-2.60778	-1.74696	-1.74696
chr4:11370308-11370309	Island:chr4:11370230-11370886	-3.5927	-1.03544	-2.1579
chr4:11370314-11370315	Island:chr4:11370230-11370886	-3.25853	-0.383115	-0.790097
chr4:11370321-11370322	Island:chr4:11370230-11370886	-3.37309	-2.19967	-1.89339
chr4:11370332-11370333	Island:chr4:11370230-11370886	-3.18294	-1.68536	-1.01144
chr4:11370340-11370341	Island:chr4:11370230-11370886	-3.09915	-2.3576	-1.71492
chr4:11370345-11370346	Island:chr4:11370230-11370886	-1.81913	-1.29557	-1.81913
chr4:11370802-11370803	Island:chr4:11370230-11370886	-3.50968	-1.83331	-2.92836
chr4:11370804-11370805	Island:chr4:11370230-11370886	-3.55019	-1.26154	-1.19403
chr4:11370808-11370809	Island:chr4:11370230-11370886	-3.55067	-1.60458	-2.11973
chr4:11370815-11370816	Island:chr4:11370230-11370886	-3.13969	-1.41315	-1.60314
chr4:11370823-11370824	Island:chr4:11370230-11370886	-3.6005	-2.24892	-3.9654
chr4:11370836-11370837	Island:chr4:11370230-11370886	-3.09222	-0.746963	-1.42123
chr4:11370839-11370840	Island:chr4:11370230-11370886	-4.76933	-1.05081	-2.36323
chr4:11370857-11370858	Island:chr4:11370230-11370886	-5.07537	-1.30721	-1.2912
chr4:11370872-11370873	Island:chr4:11370230-11370886	-6.22207	-0.925385	-0.780471
chr4:11370878-11370879	Island:chr4:11370230-11370886	-4.88855	-1.50323	-1.30548
chr4:11370885-11370886	Island:chr4:11370230-11370886	-7.89594	-1.09154	-3.57526
chr4:77723093-77723094	Island:chr4:77723093-77723424	-2.59947	-1.75662	-4.68178
chr4:77723109-77723110	Island:chr4:77723093-77723424	-5.44273	-3.42084	-3.42084
chr4:77723115-77723116	Island:chr4:77723093-77723424	-2.62795	-2.61472	-5.83559
chr4:77723132-77723133	Island:chr4:77723093-77723424	-2.24751	-2.16668	-4.12621
chr4:77723157-77723158	Island:chr4:77723093-77723424	-0.568613	-1.38258	-0.405819
chr4:77723159-77723160	Island:chr4:77723093-77723424	-0.244839	-2.64058	-2.03637
chr4:77723163-77723164	Island:chr4:77723093-77723424	-0.36398	-3.52044	-4.96023
chr4:77723169-77723170	Island:chr4:77723093-77723424	-1.20918	-2.09518	-3.43533
chr4:77723192-77723193	Island:chr4:77723093-77723424	-1.66037	-1.48259	-1.93388
chr4:77723198-77723199	Island:chr4:77723093-77723424	-2.47313	-3.23035	-4.26162
chr4:77723236-77723237	Island:chr4:77723093-77723424	0.608247	-2.68449	-6.74024
chr4:77723244-77723245	Island:chr4:77723093-77723424	-1.45306	-2.29471	-2.5575
chr4:77723261-77723262	Island:chr4:77723093-77723424	-1.91724	-2.15115	-3.11516
chr4:77723273-77723274	Island:chr4:77723093-77723424	-1.31803	-3.19704	-5.08321
chr4:77723293-77723294	Island:chr4:77723093-77723424	-1.29869	-2.84685	-5.10803
chr4:77723300-77723301	Island:chr4:77723093-77723424	-2.15782	-2.17882	-4.36224
chr4:77723304-77723305	Island:chr4:77723093-77723424	-2.16161	-2.49618	-4.32751
chr5:1725184-1725185	Island:chr5:1725184-1725420	-2.04412	-2.24878	-1.85735
chr5:1725200-1725201	Island:chr5:1725184-1725420	-2.16721	-2.18578	-1.71872
chr5:1725209-1725210	Island:chr5:1725184-1725420	-2.23589	-1.7285	-1.69559
chr5:1725246-1725247	Island:chr5:1725184-1725420	-2.00897	-1.18258	-0.658139
chr5:1725250-1725251	Island:chr5:1725184-1725420	-1.92284	-1.19841	-1.06113
chr5:1725275-1725276	Island:chr5:1725184-1725420	-2.00338	-1.07096	-1.58772
chr5:1725285-1725286	Island:chr5:1725184-1725420	-1.95871	-1.8084	-1.48568
chr5:1725287-1725288	Island:chr5:1725184-1725420	-1.87171	-1.05218	-1.52763
chr5:1725293-1725294	Island:chr5:1725184-1725420	-2.16329	-1.7672	-1.33243
chr5:1725296-1725297	Island:chr5:1725184-1725420	-1.9008	-0.850052	-1.30105
chr5:1725334-1725335	Island:chr5:1725184-1725420	-1.44836	-1.0744	-0.663001
chr5:1725343-1725344	Island:chr5:1725184-1725420	-1.08981	-0.550525	-0.5931
chr5:5495215-5495216	Island:chr5:5495162-5495377	-2.31448	-1.21795	-2.31448
chr5:5495224-5495225	Island:chr5:5495162-5495377	-2.1411	-1.15525	-2.35325
chr5:5495252-5495253	Island:chr5:5495162-5495377	-3.29073	-1.70793	-3.65933
chr5:5495267-5495268	Island:chr5:5495162-5495377	-3.96975	-1.9234	-5.30917
chr5:5495287-5495288	Island:chr5:5495162-5495377	-3.62058	-1.08886	-2.73274
chr5:5495297-5495298	Island:chr5:5495162-5495377	-2.84709	-1.90778	-3.3242
chr5:5495303-5495304	Island:chr5:5495162-5495377	-3.45595	-1.83805	-2.51319
chr5:5495305-5495306	Island:chr5:5495162-5495377	-3.88885	-1.41392	-1.37033
chr5:5495347-5495348	Island:chr5:5495162-5495377	-1.73221	-0.781343	-1.00126
chr5:5495372-5495373	Island:chr5:5495162-5495377	-1.19706	-1.85727	-1.85727
chr5:5495376-5495377	Island:chr5:5495162-5495377	-3.45696	-0.977135	-0.890693
chr5:42924215-42924216	Island:chr5:42924215-42924670	-2.89181	-2.58992	-3.38674
chr5:42924231-42924232	Island:chr5:42924215-42924670	-2.8728	-2.7814	-3.7166
chr5:42924237-42924238	Island:chr5:42924215-42924670	-3.53263	-3.06047	-3.40072
chr5:42924239-42924240	Island:chr5:42924215-42924670	-3.06855	-2.10231	-3.34261
chr5:42924244-42924245	Island:chr5:42924215-42924670	-3.47897	-2.92977	-4.26019
chr5:42924247-42924248	Island:chr5:42924215-42924670	-3.1372	-2.85858	-3.61212
chr5:42924249-42924250	Island:chr5:42924215-42924670	-3.26645	-3.12332	-3.95101
chr5:42924265-42924266	Island:chr5:42924215-42924670	-3.66813	-3.01672	-2.21574
chr5:42924297-42924298	Island:chr5:42924215-42924670	-3.1747	-2.1833	-2.53836
chr5:42924316-42924317	Island:chr5:42924215-42924670	-2.77401	-1.85428	-1.67004
chr5:42924327-42924328	Island:chr5:42924215-42924670	-3.19456	-3.04753	-2.6453
chr5:42924329-42924330	Island:chr5:42924215-42924670	-3.24998	-2.58809	-2.12851
chr5:42924351-42924352	Island:chr5:42924215-42924670	-3.62953	-2.76024	-2.04877
chr5:42924552-42924553	Island:chr5:42924215-42924670	-4.38492	-2.48255	-3.00188
chr5:42924555-42924556	Island:chr5:42924215-42924670	-3.28891	-2.86401	-1.66987
chr5:42924576-42924577	Island:chr5:42924215-42924670	-4.78743	-2.20161	-2.15746
chr5:42924583-42924584	Island:chr5:42924215-42924670	-4.36557	-1.81772	-2.59143
chr5:42924620-42924621	Island:chr5:42924215-42924670	-5.18305	-1.4445	-4.12379
chr5:42924628-42924629	Island:chr5:42924215-42924670	-5.88726	-0.917199	-3.80643
chr5:42924640-42924641	Island:chr5:42924215-42924670	-2.34305	-2.30523	-1.71908
chr5:42924656-42924657	Island:chr5:42924215-42924670	-3.90149	-2.36397	-4.07325
chr5:42924660-42924661	Island:chr5:42924215-42924670	-5.46598	-1.19541	-3.95364
chr5:42924669-42924670	Island:chr5:42924215-42924670	-6.19407	-0.268867	-3.96894
chr5:42944267-42944268	Island:chr5:42944267-42944582	-2.02682	-0.983936	-1.64577
chr5:42944272-42944273	Island:chr5:42944267-42944582	-1.6494	-1.0797	-2.29313
chr5:42944297-42944298	Island:chr5:42944267-42944582	-2.2266	-1.0536	-2.2266
chr5:42944301-42944302	Island:chr5:42944267-42944582	-2.2999	-2.02279	-2.2999
chr5:42944312-42944313	Island:chr5:42944267-42944582	-2.19394	-0.760984	-2.19394
chr5:42944318-42944319	Island:chr5:42944267-42944582	-0.549589	0.0744662	-0.622858
chr5:42944335-42944336	Island:chr5:42944267-42944582	-2.18335	-0.746043	-2.18335
chr5:42944341-42944342	Island:chr5:42944267-42944582	-1.92394	-0.303637	-1.92394
chr5:42944378-42944379	Island:chr5:42944267-42944582	-1.54873	-1.54873	-0.533193
chr5:42944382-42944383	Island:chr5:42944267-42944582	-2.09208	-0.285538	-2.09208
chr5:42944392-42944393	Island:chr5:42944267-42944582	-1.51831	-1.07173	-1.61353
chr5:42944411-42944412	Island:chr5:42944267-42944582	-2.43512	-0.584142	-2.1479
chr5:42944423-42944424	Island:chr5:42944267-42944582	-1.87134	-0.763629	-1.52848
chr5:42944433-42944434	Island:chr5:42944267-42944582	-1.82954	-0.345826	-1.56771
chr5:42944443-42944444	Island:chr5:42944267-42944582	-2.45804	-0.955612	-2.5936
chr5:42944449-42944450	Island:chr5:42944267-42944582	-2.22133	-0.688574	-2.13006
chr5:42944453-42944454	Island:chr5:42944267-42944582	-2.7096	-1.69099	-2.26912
chr5:42944457-42944458	Island:chr5:42944267-42944582	-3.02519	-0.863351	-2.06113
chr5:42944494-42944495	Island:chr5:42944267-42944582	-2.19452	-1.11552	-2.59049
chr5:42944497-42944498	Island:chr5:42944267-42944582	-2.53553	-1.22449	-1.91279
chr5:42944544-42944545	Island:chr5:42944267-42944582	-3.4087	-1.56838	-2.9478
chr5:131607019-131607020	Island:chr5:131607019-131607889	-2.64327	-3.46698	-0.856592
chr5:131607021-131607022	Island:chr5:131607019-131607889	-2.44722	-3.94781	-0.531791
chr5:131607027-131607028	Island:chr5:131607019-131607889	-2.23062	-2.8978	-0.766991
chr5:131607041-131607042	Island:chr5:131607019-131607889	-2.07585	-2.2049	-0.524829
chr5:131607053-131607054	Island:chr5:131607019-131607889	-2.45188	-2.61869	-0.77376
chr5:131607072-131607073	Island:chr5:131607019-131607889	-2.66029	-2.82418	-0.575237
chr5:131607083-131607084	Island:chr5:131607019-131607889	-2.45943	-2.61769	-0.753133
chr5:131607089-131607090	Island:chr5:131607019-131607889	-2.32442	-2.48545	-0.624621
chr5:131607095-131607096	Island:chr5:131607019-131607889	-2.30541	-2.37826	-0.675183
chr5:131607097-131607098	Island:chr5:131607019-131607889	-2.42325	-2.58924	-1.01076
chr5:131607123-131607124	Island:chr5:131607019-131607889	-2.80096	-2.22816	-0.719935
chr5:131607226-131607227	Island:chr5:131607019-131607889	-2.01031	-1.86427	-0.546148
chr5:131607234-131607235	Island:chr5:131607019-131607889	-2.19413	-2.32198	-0.507406
chr5:131607239-131607240	Island:chr5:131607019-131607889	-2.09902	-2.27164	-0.697893
chr5:131607244-131607245	Island:chr5:131607019-131607889	-2.01171	-2.39049	-0.480279
chr5:131607263-131607264	Island:chr5:131607019-131607889	-1.43005	-2.13978	-0.504054
chr5:131607272-131607273	Island:chr5:131607019-131607889	-1.86604	-2.25576	-0.680875
chr5:131607277-131607278	Island:chr5:131607019-131607889	-1.7605	-2.14819	-1.44659
chr5:131607285-131607286	Island:chr5:131607019-131607889	-2.0004	-2.18007	-0.748723
chr5:131607307-131607308	Island:chr5:131607019-131607889	-1.69627	-1.80528	-0.395407
chr5:131607424-131607425	Island:chr5:131607019-131607889	-1.84608	-2.33704	-1.56553
chr5:131607454-131607455	Island:chr5:131607019-131607889	-1.14006	-2.0299	-2.0299
chr5:131607469-131607470	Island:chr5:131607019-131607889	-2.52422	-2.79143	-1.40824
chr5:131607474-131607475	Island:chr5:131607019-131607889	-1.96245	-2.39485	-1.60212
chr5:131607494-131607495	Island:chr5:131607019-131607889	-1.16896	-1.9473	-1.08514
chr5:131607503-131607504	Island:chr5:131607019-131607889	-1.39185	-2.40957	-0.933319
chr5:131607703-131607704	Island:chr5:131607019-131607889	-3.18316	-3.33884	-2.32249
chr6:42695006-42695007	Island:chr6:42694964-42695631	-0.552824	-0.552824	1.02111
chr6:42695013-42695014	Island:chr6:42694964-42695631	-0.959953	-0.575653	0.0831473
chr6:42695016-42695017	Island:chr6:42694964-42695631	-0.856725	-0.856725	-0.856725
chr6:42695210-42695211	Island:chr6:42694964-42695631	-4.49135	-2.13012	-2.36092
chr6:42695217-42695218	Island:chr6:42694964-42695631	-3.85764	-3.51013	-2.3904
chr6:110721092-110721093	Island:chr6:110721060-110721630	-1.5805	-2.28476	-1.83187
chr6:110721119-110721120	Island:chr6:110721060-110721630	-1.73002	-1.80778	-2.56905
chr6:110721138-110721139	Island:chr6:110721060-110721630	-1.26621	-1.95615	-2.61323
chr6:110721153-110721154	Island:chr6:110721060-110721630	-1.38034	-1.90215	-2.67245
chr6:110721166-110721167	Island:chr6:110721060-110721630	-1.20878	-1.97257	-2.5039
chr6:110721177-110721178	Island:chr6:110721060-110721630	-1.09865	-1.54009	-2.48054
chr6:110721184-110721185	Island:chr6:110721060-110721630	-1.4377	-1.39104	-2.53643
chr6:110721187-110721188	Island:chr6:110721060-110721630	-1.36497	-1.27076	-2.59828
chr6:110721202-110721203	Island:chr6:110721060-110721630	-1.67282	-1.43728	-2.92388
chr6:110721211-110721212	Island:chr6:110721060-110721630	-1.44067	-1.45868	-2.8459
chr6:110721214-110721215	Island:chr6:110721060-110721630	-0.997878	-1.45864	-2.91266
chr6:110721221-110721222	Island:chr6:110721060-110721630	-1.20363	-0.892919	-2.80575
chr6:110721225-110721226	Island:chr6:110721060-110721630	-1.54311	-1.29603	-2.51843
chr6:110721231-110721232	Island:chr6:110721060-110721630	-1.66655	-1.63678	-2.55285
chr6:110721237-110721238	Island:chr6:110721060-110721630	-1.66483	-1.35991	-2.28874
chr6:110721243-110721244	Island:chr6:110721060-110721630	-2.03818	-1.6013	-2.36737
chr6:110721283-110721284	Island:chr6:110721060-110721630	-2.18671	-1.20372	-1.36468
chr6:163570186-163570187	Island:chr6:163570163-163570814	-2.38597	-2.01923	-1.09049
chr6:163570194-163570195	Island:chr6:163570163-163570814	-2.18253	-1.67442	-1.88459
chr6:163570226-163570227	Island:chr6:163570163-163570814	-2.5502	-1.31608	-1.82643
chr6:163570230-163570231	Island:chr6:163570163-163570814	-1.88982	-0.695398	-1.42301
chr6:163570267-163570268	Island:chr6:163570163-163570814	-2.97533	-1.41664	-2.2331
chr6:163570276-163570277	Island:chr6:163570163-163570814	-2.45853	-1.73292	-2.35112
chr6:163570283-163570284	Island:chr6:163570163-163570814	-2.47497	-1.84005	-2.05547
chr6:163570285-163570286	Island:chr6:163570163-163570814	-2.5561	-2.19043	-2.26678
chr6:163570289-163570290	Island:chr6:163570163-163570814	-3.07231	-1.59859	-2.68085
chr6:163570296-163570297	Island:chr6:163570163-163570814	-2.67571	-2.33773	-1.37088
chr6:163570310-163570311	Island:chr6:163570163-163570814	-3.13426	-2.07028	-3.13426
chr6:163570334-163570335	Island:chr6:163570163-163570814	-2.63554	-2.0412	-2.90087
chr6:163570346-163570347	Island:chr6:163570163-163570814	-2.41861	-1.2199	-2.6134
chr6:163570371-163570372	Island:chr6:163570163-163570814	-3.03625	-0.905455	-1.74345
chr6:163570381-163570382	Island:chr6:163570163-163570814	-2.34047	-0.488134	-1.44544
chr6:163570394-163570395	Island:chr6:163570163-163570814	-3.03033	-1.04422	-0.670123
chr6:163570410-163570411	Island:chr6:163570163-163570814	-2.66342	-0.813585	-1.12189
chr6:163570442-163570443	Island:chr6:163570163-163570814	-3.03248	-0.821605	0.958047
chr6:163570452-163570453	Island:chr6:163570163-163570814	-3.9703	-1.04835	0.314286
chr6:163570458-163570459	Island:chr6:163570163-163570814	-4.27081	-1.4528	-1.05828
chr6:163570473-163570474	Island:chr6:163570163-163570814	-4.12243	-1.20485	-0.190406
chr6:163570489-163570490	Island:chr6:163570163-163570814	-3.30176	-1.32376	0.104024
chr6:163570547-163570548	Island:chr6:163570163-163570814	-4.08956	-1.72762	-2.15797
chr6:163570549-163570550	Island:chr6:163570163-163570814	-3.62148	-1.97937	-0.30993
chr6:163570576-163570577	Island:chr6:163570163-163570814	-4.13377	-1.26977	-0.744225
chr6:163570578-163570579	Island:chr6:163570163-163570814	-4.65898	-1.36396	-1.8319
chr6:163570596-163570597	Island:chr6:163570163-163570814	-5.14142	-0.374607	-4.63198
chr7:31350-31351	Island:chr7:31004-31442	-1.51906	-1.51906	0.273837
chr7:31356-31357	Island:chr7:31004-31442	-1.46575	-1.46575	0.68214
chr7:31358-31359	Island:chr7:31004-31442	-1.56784	-1.56784	0.717303
chr7:31368-31369	Island:chr7:31004-31442	-1.64921	-1.64921	-0.326158
chr7:31372-31373	Island:chr7:31004-31442	-1.62501	-1.62501	0.0176163
chr7:31375-31376	Island:chr7:31004-31442	-1.65661	-1.65661	-0.267423
chr7:31381-31382	Island:chr7:31004-31442	-1.57923	-1.72507	-0.21814
chr7:31403-31404	Island:chr7:31004-31442	-1.87669	-1.87669	-0.205859
chr7:31405-31406	Island:chr7:31004-31442	-1.9098	-1.9098	0.0116675
chr7:31409-31410	Island:chr7:31004-31442	-1.83951	-1.83951	-0.229448
chr7:31422-31423	Island:chr7:31004-31442	-1.92504	-1.92504	-0.305135
chr7:31430-31431	Island:chr7:31004-31442	-1.94918	-1.94918	-0.409431
chr7:31441-31442	Island:chr7:31004-31442	-1.94526	-1.94526	-0.16069
chr7:5184049-5184050	Island:chr7:5183879-5184223	-0.938463	-1.58818	-1.58818
chr7:5184051-5184052	Island:chr7:5183879-5184223	-1.40758	-1.78841	-1.78841
chr7:5184057-5184058	Island:chr7:5183879-5184223	-1.77952	-1.77952	-1.77952
chr7:5184070-5184071	Island:chr7:5183879-5184223	-1.36198	-2.05714	-2.05714
chr7:5184134-5184135	Island:chr7:5183879-5184223	-1.78133	-1.74172	-1.95111
chr7:5184143-5184144	Island:chr7:5183879-5184223	-1.61865	-1.79968	-1.79968
chr7:5184155-5184156	Island:chr7:5183879-5184223	-1.45074	-1.79573	-1.79573
chr7:36007012-36007013	Island:chr7:36007012-36008154	-4.66762	-3.70832	-2.66612
chr7:36007026-36007027	Island:chr7:36007012-36008154	-5.39435	-3.15978	-4.85724
chr7:36007033-36007034	Island:chr7:36007012-36008154	-6.00416	-1.35144	-3.18565
chr7:36007035-36007036	Island:chr7:36007012-36008154	-4.06174	-1.65792	-1.71673
chr7:36007041-36007042	Island:chr7:36007012-36008154	-5.99076	-3.16164	-2.41821
chr7:36007061-36007062	Island:chr7:36007012-36008154	-4.45711	-1.19968	-2.32215
chr7:36007068-36007069	Island:chr7:36007012-36008154	-3.94935	-2.94009	-2.40736
chr7:36007073-36007074	Island:chr7:36007012-36008154	-5.04603	-3.35551	-5.51385
chr7:36007075-36007076	Island:chr7:36007012-36008154	-3.65427	-2.46607	-4.01434
chr7:36007090-36007091	Island:chr7:36007012-36008154	-3.09327	-3.07939	-3.2703
chr7:36007098-36007099	Island:chr7:36007012-36008154	-2.96641	-1.88752	-4.28437
chr7:36007151-36007152	Island:chr7:36007012-36008154	-2.40477	-2.48868	-2.65124
chr7:36007157-36007158	Island:chr7:36007012-36008154	-2.7247	-2.31876	-2.0549
chr7:36007479-36007480	Island:chr7:36007012-36008154	-2.37431	-2.12793	-2.37431
chr7:36007494-36007495	Island:chr7:36007012-36008154	-2.06896	-1.79917	-2.06896
chr7:36007496-36007497	Island:chr7:36007012-36008154	-2.24737	-2.24737	-2.24737
chr7:36007542-36007543	Island:chr7:36007012-36008154	-3.76372	-3.58859	-0.759396
chr7:36007577-36007578	Island:chr7:36007012-36008154	-3.88576	-3.4452	-3.48574
chr7:36007597-36007598	Island:chr7:36007012-36008154	-2.65193	-2.03103	-1.59335
chr7:36007776-36007777	Island:chr7:36007012-36008154	-1.07216	0.829559	-4.87561
chr7:36007778-36007779	Island:chr7:36007012-36008154	-7.09363	0.922918	-6.7596
chr7:36007788-36007789	Island:chr7:36007012-36008154	-4.0225	-0.995769	1.14623
chr7:36007799-36007800	Island:chr7:36007012-36008154	-5.86593	0.748508	-1.78703
chr7:36007823-36007824	Island:chr7:36007012-36008154	-1.80908	-0.192117	-5.98124
chr7:36007871-36007872	Island:chr7:36007012-36008154	-0.469709	-1.88738	-0.064661
chr7:36007888-36007889	Island:chr7:36007012-36008154	-0.670365	-0.339872	-4.84813
chr7:52341642-52341643	Island:chr7:52341469-52342266	-2.69711	-1.75419	-1.02418
chr7:52341648-52341649	Island:chr7:52341469-52342266	-2.21498	-1.37567	-0.567537
chr7:52341659-52341660	Island:chr7:52341469-52342266	-2.9584	-2.09245	-0.0181473
chr7:52341662-52341663	Island:chr7:52341469-52342266	-1.72563	-2.16101	-1.20863
chr7:52341671-52341672	Island:chr7:52341469-52342266	-3.00798	-1.56975	-0.594511
chr7:52341676-52341677	Island:chr7:52341469-52342266	-2.5971	-2.21643	-0.811423
chr7:52341683-52341684	Island:chr7:52341469-52342266	-2.13079	-1.27698	-0.802635
chr7:52341721-52341722	Island:chr7:52341469-52342266	-2.51427	-2.08681	-1.80779
chr7:52341747-52341748	Island:chr7:52341469-52342266	-1.661	-4.20542	-1.31697
chr7:52341788-52341789	Island:chr7:52341469-52342266	-1.86035	-2.47962	-2.55844
chr7:52341810-52341811	Island:chr7:52341469-52342266	-3.13938	-2.28957	-0.827534
chr7:99195684-99195685	Island:chr7:99195684-99196001	-3.48774	-2.997	-3.52465
chr7:99195690-99195691	Island:chr7:99195684-99196001	-5.3826	-2.71024	-6.15888
chr7:99195696-99195697	Island:chr7:99195684-99196001	-3.36657	-2.55626	-4.74091
chr7:99195712-99195713	Island:chr7:99195684-99196001	-3.6818	-1.91176	-4.62314
chr7:99195742-99195743	Island:chr7:99195684-99196001	-3.97773	-3.38535	-5.23724
chr7:99195753-99195754	Island:chr7:99195684-99196001	-3.95996	-2.02524	-2.20425
chr7:99195760-99195761	Island:chr7:99195684-99196001	-4.58053	-4.70729	-5.63514
chr7:99195765-99195766	Island:chr7:99195684-99196001	-3.58049	-2.93732	-3.77531
chr7:99195786-99195787	Island:chr7:99195684-99196001	-4.34118	-4.16091	-3.77944
chr7:138348977-138348978	Island:chr7:138348963-138349444	-1.91191	-2.03336	-1.25877
chr7:138348979-138348980	Island:chr7:138348963-138349444	-1.86927	-2.33713	-1.33643
chr7:138348981-138348982	Island:chr7:138348963-138349444	-1.97474	-1.88821	-0.965148
chr7:138348993-138348994	Island:chr7:138348963-138349444	-1.90611	-2.82395	-0.952265
chr7:138348995-138348996	Island:chr7:138348963-138349444	-1.58678	-2.58633	-0.8977
chr7:138348997-138348998	Island:chr7:138348963-138349444	-1.65697	-2.65517	-1.8632
chr7:138349012-138349013	Island:chr7:138348963-138349444	-1.61734	-2.4854	-1.7065
chr7:138349029-138349030	Island:chr7:138348963-138349444	-1.26678	-2.85117	-1.10834
chr7:138349035-138349036	Island:chr7:138348963-138349444	-1.54406	-2.7086	-1.59065
chr7:138349037-138349038	Island:chr7:138348963-138349444	-1.58776	-2.7547	-1.63444
chr7:138349069-138349070	Island:chr7:138348963-138349444	-1.53026	-2.77707	-1.80587
chr7:138349092-138349093	Island:chr7:138348963-138349444	-1.93724	-2.8081	-2.8081
chr7:138349096-138349097	Island:chr7:138348963-138349444	-1.99281	-2.93287	-2.93287
chr7:138349100-138349101	Island:chr7:138348963-138349444	-1.68738	-2.70909	-1.74414
chr7:138349115-138349116	Island:chr7:138348963-138349444	-1.94021	-3.01595	-2.42205
chr7:138349132-138349133	Island:chr7:138348963-138349444	-1.95356	-2.7019	-2.7019
chr7:138349138-138349139	Island:chr7:138348963-138349444	-1.99278	-2.80409	-2.29026
chr7:138349156-138349157	Island:chr7:138348963-138349444	-2.04695	-2.7961	-1.93993
chr7:138349158-138349159	Island:chr7:138348963-138349444	-2.20791	-2.82063	-1.94532
chr7:138349180-138349181	Island:chr7:138348963-138349444	-2.33773	-2.80871	-1.89815
chr7:138349196-138349197	Island:chr7:138348963-138349444	-2.63322	-2.97695	-2.4108
chr7:138349200-138349201	Island:chr7:138348963-138349444	-2.45628	-2.77994	-1.77301
chr7:138349215-138349216	Island:chr7:138348963-138349444	-2.0424	-2.44142	-1.05957
chr7:138349255-138349256	Island:chr7:138348963-138349444	-2.34611	-2.40232	-0.621392
chr7:138349259-138349260	Island:chr7:138348963-138349444	-2.14163	-2.19941	-1.04129
chr7:138349261-138349262	Island:chr7:138348963-138349444	-2.16667	-2.4362	-1.05685
chr7:138349263-138349264	Island:chr7:138348963-138349444	-2.16498	-2.45081	-1.03845
chr7:138349439-138349440	Island:chr7:138348963-138349444	-1.78933	-2.79316	-2.04028
chr7:138349443-138349444	Island:chr7:138348963-138349444	-2.23144	-2.71773	-1.9275
chr7:140135416-140135417	Island:chr7:140135365-140135620	-2.29348	-0.988844	-1.93767
chr7:140135426-140135427	Island:chr7:140135365-140135620	-3.08232	-2.59594	-2.07215
chr7:140135435-140135436	Island:chr7:140135365-140135620	-1.83361	-0.65512	-0.859393
chr7:140135440-140135441	Island:chr7:140135365-140135620	-3.38966	-3.00627	-2.93982
chr7:140135443-140135444	Island:chr7:140135365-140135620	-2.77106	-2.1269	-1.40222
chr7:140135468-140135469	Island:chr7:140135365-140135620	-2.66008	-2.17929	-2.12868
chr7:140135479-140135480	Island:chr7:140135365-140135620	-3.55491	-3.42395	-1.53805
chr7:140135515-140135516	Island:chr7:140135365-140135620	-3.3273	-2.75568	-1.58389
chr7:140135519-140135520	Island:chr7:140135365-140135620	-3.54182	-2.53835	-1.82088
chr7:140135546-140135547	Island:chr7:140135365-140135620	-3.55531	-3.69547	-2.48506
chr7:140135551-140135552	Island:chr7:140135365-140135620	-3.43239	-3.57969	-3.10836
chr7:140135558-140135559	Island:chr7:140135365-140135620	-2.55983	-2.63802	-1.87176
chr7:140135563-140135564	Island:chr7:140135365-140135620	-3.53356	-3.76799	-3.1972
chr7:140135568-140135569	Island:chr7:140135365-140135620	-3.0544	-2.54149	-2.90683
chr7:140135570-140135571	Island:chr7:140135365-140135620	-3.69114	-2.91685	-1.46393
chr7:140135574-140135575	Island:chr7:140135365-140135620	-3.08969	-2.55267	-1.8738
chr7:140135583-140135584	Island:chr7:140135365-140135620	-3.07269	-2.94872	-0.822581
chr7:140135592-140135593	Island:chr7:140135365-140135620	-3.84415	-3.34117	-1.88943
chr7:150705760-150705761	Island:chr7:150705760-150706129	-1.89413	-2.42619	-2.37375
chr7:150705767-150705768	Island:chr7:150705760-150706129	-1.75739	-2.71793	-2.21895
chr7:150705778-150705779	Island:chr7:150705760-150706129	-2.41016	-3.05503	-2.33504
chr7:150705794-150705795	Island:chr7:150705760-150706129	-1.97842	-2.19435	-1.33596
chr7:150705811-150705812	Island:chr7:150705760-150706129	-2.39693	-2.03103	-1.66768
chr7:150705848-150705849	Island:chr7:150705760-150706129	-1.2918	-1.52541	-1.52541
chr7:150705937-150705938	Island:chr7:150705760-150706129	-2.08163	-1.83224	-1.18683
chr7:150705956-150705957	Island:chr7:150705760-150706129	-1.89493	-1.59775	-0.508067
chr7:150705969-150705970	Island:chr7:150705760-150706129	-1.24391	0.689199	-1.24391
chr7:150705982-150705983	Island:chr7:150705760-150706129	-1.87268	-1.09767	-0.524546
chr7:150706003-150706004	Island:chr7:150705760-150706129	-1.56494	-1.71494	-1.45131
chr7:150706013-150706014	Island:chr7:150705760-150706129	-2.43566	-1.54899	-2.75029
chr7:150706111-150706112	Island:chr7:150705760-150706129	-2.57823	-2.96522	-3.94758
chr7:150706128-150706129	Island:chr7:150705760-150706129	-3.51892	-2.14671	-4.13405
chr7:156735285-156735286	Island:chr7:156735246-156735665	-3.5297	-4.44496	-3.17716
chr7:156735306-156735307	Island:chr7:156735246-156735665	-3.58983	-3.87757	-2.11727
chr7:156735316-156735317	Island:chr7:156735246-156735665	-2.58781	-3.64877	-2.73481
chr7:156735349-156735350	Island:chr7:156735246-156735665	-2.7294	-2.3497	-2.10744
chr7:156735358-156735359	Island:chr7:156735246-156735665	-3.73991	-4.32938	-3.32906
chr7:156735368-156735369	Island:chr7:156735246-156735665	-2.40904	-3.12809	-1.67924
chr7:156735380-156735381	Island:chr7:156735246-156735665	-3.45873	-3.13674	-1.1057
chr7:156735383-156735384	Island:chr7:156735246-156735665	-3.41642	-3.01975	-3.12975
chr7:156735433-156735434	Island:chr7:156735246-156735665	-2.67136	-2.67136	-2.67136
chr7:156735441-156735442	Island:chr7:156735246-156735665	-3.70159	-3.70159	-3.70159
chr7:156735464-156735465	Island:chr7:156735246-156735665	-3.43607	-2.75976	-3.17748
chr7:156735466-156735467	Island:chr7:156735246-156735665	-3.29869	-2.73927	-3.08016
chr7:156735497-156735498	Island:chr7:156735246-156735665	-2.28008	-2.28008	-2.28008
chr7:156735520-156735521	Island:chr7:156735246-156735665	-1.71692	-1.71692	-1.71692
chr7:156735562-156735563	Island:chr7:156735246-156735665	-2.91371	-2.91371	-2.91371
chr7:156735569-156735570	Island:chr7:156735246-156735665	-2.66823	-2.66823	-2.29421
chr7:156735581-156735582	Island:chr7:156735246-156735665	-3.0672	-2.84853	-3.0672
chr7:156735598-156735599	Island:chr7:156735246-156735665	-2.62739	-2.95057	-2.39234
chr7:156735603-156735604	Island:chr7:156735246-156735665	-3.58023	-3.20398	-2.20578
chr7:156735618-156735619	Island:chr7:156735246-156735665	-3.11211	-3.06276	-2.89298
chr7:156741514-156741515	Island:chr7:156741473-156741899	-2.34314	-1.58075	-2.09192
chr7:156741523-156741524	Island:chr7:156741473-156741899	-2.05405	-1.68931	-1.65003
chr7:156741525-156741526	Island:chr7:156741473-156741899	-2.40157	-1.51188	-2.46329
chr7:156741534-156741535	Island:chr7:156741473-156741899	-1.57569	-1.19384	-2.19619
chr7:156741538-156741539	Island:chr7:156741473-156741899	-1.79079	-1.38805	-2.22621
chr7:156741545-156741546	Island:chr7:156741473-156741899	-1.94425	-1.6899	-1.5515
chr7:156741579-156741580	Island:chr7:156741473-156741899	-1.60095	-0.721665	-1.60095
chr7:156741600-156741601	Island:chr7:156741473-156741899	-2.04749	-0.826541	-2.04749
chr7:158750224-158750225	Island:chr7:158750224-158750498	-1.56023	-1.66154	-1.94013
chr7:158750226-158750227	Island:chr7:158750224-158750498	-1.38818	-1.48332	-1.76874
chr7:158750235-158750236	Island:chr7:158750224-158750498	-1.93592	-1.63068	-1.93592
chr7:158750238-158750239	Island:chr7:158750224-158750498	-1.4736	-1.34141	-1.66748
chr7:158750244-158750245	Island:chr7:158750224-158750498	-0.991152	-1.56547	-1.98516
chr7:158750257-158750258	Island:chr7:158750224-158750498	-1.4529	-1.21838	-1.4529
chr7:158750407-158750408	Island:chr7:158750224-158750498	-1.4066	-1.45793	-1.81722
chr7:158750417-158750418	Island:chr7:158750224-158750498	-1.31303	-1.69583	-0.868301
chr7:158750453-158750454	Island:chr7:158750224-158750498	-1.41775	-1.52968	-2.05881
chr7:158750470-158750471	Island:chr7:158750224-158750498	-1.34395	-1.30923	-1.76069
chr8:1321603-1321604	Island:chr8:1321233-1321638	-1.34106	-1.62503	-2.01227
chr8:1321615-1321616	Island:chr8:1321233-1321638	-1.36598	-1.92128	-1.92128
chr8:1321620-1321621	Island:chr8:1321233-1321638	-1.45387	-2.01494	-2.01494
chr8:1321624-1321625	Island:chr8:1321233-1321638	-1.18799	-1.9937	-1.9937
chr8:1321631-1321632	Island:chr8:1321233-1321638	-0.585299	-1.58373	-1.89902
chr8:1321637-1321638	Island:chr8:1321233-1321638	-1.21794	-1.98187	-2.29069
chr8:67454556-67454557	Island:chr8:67454546-67454991	-4.48413	-2.95891	-3.63866
chr8:67454571-67454572	Island:chr8:67454546-67454991	-4.55702	-3.31262	-1.40351
chr8:67454595-67454596	Island:chr8:67454546-67454991	-4.33138	-2.83834	-3.05324
chr8:67454603-67454604	Island:chr8:67454546-67454991	-7.28079	-3.15888	-5.41411
chr8:67454643-67454644	Island:chr8:67454546-67454991	-3.15398	-1.73106	-1.57772
chr8:67454707-67454708	Island:chr8:67454546-67454991	-2.08243	-1.96766	-2.03109
chr8:67454722-67454723	Island:chr8:67454546-67454991	-3.40092	-2.2435	-1.51636
chr8:67454747-67454748	Island:chr8:67454546-67454991	-4.41936	-0.549023	-0.714078
chr8:67454749-67454750	Island:chr8:67454546-67454991	-6.36415	-3.38202	-1.08591
chr8:67454768-67454769	Island:chr8:67454546-67454991	-3.9557	-1.27743	-1.3902
chr8:67454781-67454782	Island:chr8:67454546-67454991	-4.35592	-2.00441	-4.2345
chr8:67454785-67454786	Island:chr8:67454546-67454991	-3.44708	-2.58028	-1.58012
chr8:67454790-67454791	Island:chr8:67454546-67454991	-4.70603	-2.0006	-3.77382
chr8:67454793-67454794	Island:chr8:67454546-67454991	-3.09566	-1.27187	-1.16572
chr8:67454895-67454896	Island:chr8:67454546-67454991	-3.04712	-1.84494	-0.76297
chr8:67454897-67454898	Island:chr8:67454546-67454991	-3.14009	-2.89726	-1.29462
chr8:67454919-67454920	Island:chr8:67454546-67454991	-3.01094	-0.344607	-2.67765
chr8:67454935-67454936	Island:chr8:67454546-67454991	-5.2184	-1.78895	-4.2677
chr8:67454938-67454939	Island:chr8:67454546-67454991	-1.95685	-0.608384	-2.26804
chr8:102236170-102236171	Island:chr8:102236154-102236949	-1.75099	-1.54246	-1.15831
chr8:102236173-102236174	Island:chr8:102236154-102236949	-2.14686	-2.74823	1.76208
chr8:102236182-102236183	Island:chr8:102236154-102236949	-0.471427	-1.14175	0.652346
chr8:102236188-102236189	Island:chr8:102236154-102236949	-1.83608	-1.58573	-0.233789
chr8:102236404-102236405	Island:chr8:102236154-102236949	-1.3654	-1.3654	2.47014
chr8:102236408-102236409	Island:chr8:102236154-102236949	-1.03217	-1.03217	2.65276
chr8:102236427-102236428	Island:chr8:102236154-102236949	-1.2423	-1.2423	0.687527
chr8:102236429-102236430	Island:chr8:102236154-102236949	-1.00437	1.15021	2.01205
chr8:102236443-102236444	Island:chr8:102236154-102236949	-0.696551	-1.09173	1.71043
chr8:102236446-102236447	Island:chr8:102236154-102236949	-1.16789	-1.16789	2.12483
chr8:102236451-102236452	Island:chr8:102236154-102236949	-0.139442	-1.10089	2.43898
chr8:102236457-102236458	Island:chr8:102236154-102236949	-1.7412	-1.7412	1.04527
chr8:102236499-102236500	Island:chr8:102236154-102236949	-1.83351	-1.51403	-0.029425
chr8:102236501-102236502	Island:chr8:102236154-102236949	-1.56056	-1.56056	-0.248198
chr8:102236731-102236732	Island:chr8:102236154-102236949	-5.10864	-4.22629	-0.696927
chr8:102236734-102236735	Island:chr8:102236154-102236949	-5.59788	-4.53116	-0.236437
chr8:102236760-102236761	Island:chr8:102236154-102236949	-2.48794	-2.22515	-1.38909
chr8:102236762-102236763	Island:chr8:102236154-102236949	-2.95862	-3.05113	-1.25569
chr8:102236771-102236772	Island:chr8:102236154-102236949	-4.1638	-2.69511	-0.264345
chr8:102236794-102236795	Island:chr8:102236154-102236949	-6.09918	-4.23353	-1.67614
chr8:102236831-102236832	Island:chr8:102236154-102236949	-7.35878	-2.90208	-2.02978
chr8:102236836-102236837	Island:chr8:102236154-102236949	-4.19232	-3.90078	-1.97443
chr8:102236860-102236861	Island:chr8:102236154-102236949	-8.3074	-3.62357	-2.77095
chr8:102236862-102236863	Island:chr8:102236154-102236949	-3.96535	-3.0266	0.384972
chr8:102236869-102236870	Island:chr8:102236154-102236949	-9.02647	-2.98859	-4.17748
chr8:102236877-102236878	Island:chr8:102236154-102236949	-6.80725	-3.24485	-2.98318
chr8:102236879-102236880	Island:chr8:102236154-102236949	-5.26762	-3.35489	-0.751455
chr8:102236898-102236899	Island:chr8:102236154-102236949	-4.99534	-2.43263	-1.94371
chr8:102236900-102236901	Island:chr8:102236154-102236949	-9.33383	-2.73759	0.476376
chr8:102236939-102236940	Island:chr8:102236154-102236949	-7.79256	-3.37565	1.7149
chr8:102236941-102236942	Island:chr8:102236154-102236949	-5.4688	-4.0365	-1.52006
chr8:143407297-143407298	Island:chr8:143407247-143408048	-2.11991	-2.2062	-3.8456
chr8:143407309-143407310	Island:chr8:143407247-143408048	-2.62196	-1.89393	-2.91152
chr8:143407338-143407339	Island:chr8:143407247-143408048	-3.19732	-1.77434	-4.819
chr8:143407409-143407410	Island:chr8:143407247-143408048	-1.05684	-6.49141	-3.40223
chr8:143407432-143407433	Island:chr8:143407247-143408048	-4.09256	-5.86036	-3.41513
chr8:143407441-143407442	Island:chr8:143407247-143408048	-2.18187	-2.30713	-1.18766
chr8:143407446-143407447	Island:chr8:143407247-143408048	-4.19989	-4.32271	-5.04395
chr8:143407453-143407454	Island:chr8:143407247-143408048	-2.91819	-4.473	-4.71142
chr8:143407467-143407468	Island:chr8:143407247-143408048	-3.2484	-4.54466	-5.08477
chr8:143407482-143407483	Island:chr8:143407247-143408048	-3.93675	-4.21389	-5.38222
chr8:143407491-143407492	Island:chr8:143407247-143408048	-2.75063	-2.44743	-3.45471
chr8:143407617-143407618	Island:chr8:143407247-143408048	-4.03742	-4.45354	-3.09216
chr8:143407632-143407633	Island:chr8:143407247-143408048	-1.67209	-1.89065	-0.395778
chr8:143407641-143407642	Island:chr8:143407247-143408048	-3.87785	-3.26371	-2.65288
chr8:143407646-143407647	Island:chr8:143407247-143408048	-2.71929	-1.3286	-2.56126
chr8:143407653-143407654	Island:chr8:143407247-143408048	-3.27501	-2.1886	-1.99319
chr8:143407667-143407668	Island:chr8:143407247-143408048	-2.72328	-2.41178	-2.77576
chr8:143407767-143407768	Island:chr8:143407247-143408048	-3.9181	-2.31748	-1.34669
chr8:143407796-143407797	Island:chr8:143407247-143408048	-3.46541	-2.11795	-1.11578
chr8:143407803-143407804	Island:chr8:143407247-143408048	-3.24173	-2.48191	-0.890936
chr9:38487839-38487840	Island:chr9:38487603-38488284	-2.47224	-1.91447	-1.93246
chr9:38487864-38487865	Island:chr9:38487603-38488284	-3.54527	-2.40119	-1.20472
chr9:38487886-38487887	Island:chr9:38487603-38488284	-2.94304	-2.72769	-0.498328
chr9:38487891-38487892	Island:chr9:38487603-38488284	-2.8442	-2.73782	-2.27206
chr9:38487894-38487895	Island:chr9:38487603-38488284	-2.60073	-1.30017	-0.253366
chr9:38487897-38487898	Island:chr9:38487603-38488284	-3.10859	-1.84457	-1.46766
chr9:38487905-38487906	Island:chr9:38487603-38488284	-2.15105	-2.16542	-0.962523
chr9:38487907-38487908	Island:chr9:38487603-38488284	-2.02487	-2.02487	-1.28797
chr9:38487944-38487945	Island:chr9:38487603-38488284	-1.97193	-2.31746	-0.873928
chr9:38487956-38487957	Island:chr9:38487603-38488284	-2.3495	-2.20161	-0.799334
chr9:38487969-38487970	Island:chr9:38487603-38488284	-2.71952	-2.86739	-1.46205
chr9:38487977-38487978	Island:chr9:38487603-38488284	-1.71678	-1.59008	-1.8652
chr9:38487980-38487981	Island:chr9:38487603-38488284	-2.13211	-2.13511	-0.965481
chr9:38487986-38487987	Island:chr9:38487603-38488284	-2.36	-2.20845	-2.36
chr9:38487990-38487991	Island:chr9:38487603-38488284	-2.95446	-2.89311	-2.6458
chr9:38488008-38488009	Island:chr9:38487603-38488284	-2.43107	-2.84838	-1.01473
chr9:38488011-38488012	Island:chr9:38487603-38488284	-3.38902	-3.38902	-1.81396
chr9:38488014-38488015	Island:chr9:38487603-38488284	-2.29003	-2.54015	-2.32156
chr9:38488016-38488017	Island:chr9:38487603-38488284	-2.40941	-2.29737	-1.43888
chr9:38488038-38488039	Island:chr9:38487603-38488284	-3.20851	-3.16668	-3.499
chr9:38488046-38488047	Island:chr9:38487603-38488284	-2.83514	-2.21595	-2.30425
chr9:38488051-38488052	Island:chr9:38487603-38488284	-3.51339	-1.97191	-3.36272
chr9:38488064-38488065	Island:chr9:38487603-38488284	-3.9021	-3.99057	-4.07531
chr9:38488066-38488067	Island:chr9:38487603-38488284	-3.30367	-3.39924	-2.76717
chr9:38488069-38488070	Island:chr9:38487603-38488284	-4.36988	-3.66762	-1.79154
chr9:38488076-38488077	Island:chr9:38487603-38488284	-3.78645	-3.90976	-3.2553
chr9:38488083-38488084	Island:chr9:38487603-38488284	-3.59449	-3.55093	-3.12895
chr9:38488122-38488123	Island:chr9:38487603-38488284	-2.38556	-1.40646	-2.18974
chr9:38488124-38488125	Island:chr9:38487603-38488284	-3.47408	-2.51692	-2.61193
chr9:38488164-38488165	Island:chr9:38487603-38488284	-2.72936	-2.66994	-3.06042
chr9:38488190-38488191	Island:chr9:38487603-38488284	-4.99173	-7.0376	-6.32671
chr9:38488198-38488199	Island:chr9:38487603-38488284	-6.13958	-5.39516	-4.31044
chr9:38488200-38488201	Island:chr9:38487603-38488284	-5.7387	-4.84683	-3.12999
chr9:38488216-38488217	Island:chr9:38487603-38488284	-5.28947	-5.44011	-4.83393
chr9:38488230-38488231	Island:chr9:38487603-38488284	-6.39018	-3.5684	-3.6894
chr9:38488240-38488241	Island:chr9:38487603-38488284	0.0100547	-6.24382	-3.39594
chr9:38488253-38488254	Island:chr9:38487603-38488284	-4.23914	-5.63827	-6.00839
chr9:38488261-38488262	Island:chr9:38487603-38488284	-5.0115	-4.51179	-5.19591
chr9:38488263-38488264	Island:chr9:38487603-38488284	-4.79213	-4.75147	-3.41975
chr9:93879739-93879740	Island:chr9:93879726-93880618	-8.55609	-0.320982	-4.11926
chr9:93879750-93879751	Island:chr9:93879726-93880618	-7.34653	-1.24384	-2.704
chr9:93879760-93879761	Island:chr9:93879726-93880618	-6.49209	-2.77477	-2.63538
chr9:93879783-93879784	Island:chr9:93879726-93880618	-6.02737	-3.83726	-3.03075
chr9:93879787-93879788	Island:chr9:93879726-93880618	-6.06446	-3.09119	-2.72525
chr9:93879796-93879797	Island:chr9:93879726-93880618	-7.40377	-2.76998	-5.10794
chr9:93879850-93879851	Island:chr9:93879726-93880618	-5.35247	-2.47661	-0.792757
chr9:93879852-93879853	Island:chr9:93879726-93880618	-6.21455	-5.17151	-1.02565
chr9:93879867-93879868	Island:chr9:93879726-93880618	-6.69338	-5.96418	-1.64511
chr9:93880283-93880284	Island:chr9:93879726-93880618	-2.94264	-2.86666	-0.795749
chr9:93880319-93880320	Island:chr9:93879726-93880618	-1.73411	-0.916772	-1.73411
chr9:93880328-93880329	Island:chr9:93879726-93880618	-1.75441	-0.663535	-1.17488
chr9:93880349-93880350	Island:chr9:93879726-93880618	-1.54299	-1.66976	-1.92964
chr9:93880365-93880366	Island:chr9:93879726-93880618	-1.85321	-0.964727	-1.85321
chr9:93880375-93880376	Island:chr9:93879726-93880618	-1.77077	-1.26553	-0.708028
chr9:93880384-93880385	Island:chr9:93879726-93880618	-1.7517	-1.48904	-1.7517
chr9:93880395-93880396	Island:chr9:93879726-93880618	-2.0173	-1.82413	0.068924
chr9:93880397-93880398	Island:chr9:93879726-93880618	-2.45079	-2.22029	-1.44649
chr9:93880413-93880414	Island:chr9:93879726-93880618	-1.87741	-1.87741	-1.01686
chr9:93880425-93880426	Island:chr9:93879726-93880618	-1.94954	-1.12547	-1.72385
chr9:93880432-93880433	Island:chr9:93879726-93880618	-2.18508	-1.06115	-2.18508
chr9:93880536-93880537	Island:chr9:93879726-93880618	-1.75016	-0.701249	-1.75016
chr9:93880553-93880554	Island:chr9:93879726-93880618	-1.79683	-0.784138	-1.79683
chr9:93880564-93880565	Island:chr9:93879726-93880618	-0.863897	-1.77612	-1.08927
chr9:93880577-93880578	Island:chr9:93879726-93880618	-2.02674	-1.43159	-2.02674
chr9:93880583-93880584	Island:chr9:93879726-93880618	-2.12995	-1.57205	-2.12995
chr9:93880588-93880589	Island:chr9:93879726-93880618	-1.95474	-0.400275	-1.95474
chr9:93880600-93880601	Island:chr9:93879726-93880618	-1.264	-1.264	-1.264
chr9:93880609-93880610	Island:chr9:93879726-93880618	-1.31365	-0.255704	-0.224588
chr9:93880611-93880612	Island:chr9:93879726-93880618	-1.5633	-1.21458	-0.168441
chr9:93880615-93880616	Island:chr9:93879726-93880618	-1.61262	-0.940269	-0.996299
chr9:93880617-93880618	Island:chr9:93879726-93880618	-1.60547	-0.978247	-1.04794
chr9:129468131-129468132	Island:chr9:129468131-129468336	-3.7503	-1.94288	-1.88458
chr9:129468142-129468143	Island:chr9:129468131-129468336	-2.94982	-1.51512	-0.759092
chr9:129468145-129468146	Island:chr9:129468131-129468336	-1.07584	-0.836774	-0.495254
chr9:129468150-129468151	Island:chr9:129468131-129468336	-1.8585	-1.55852	-0.740976
chr9:129468154-129468155	Island:chr9:129468131-129468336	-3.0783	-0.913236	-0.906848
chr9:129468157-129468158	Island:chr9:129468131-129468336	-2.93272	-0.602593	0.303744
chr9:129468175-129468176	Island:chr9:129468131-129468336	-2.36263	-1.76582	-0.283423
chr9:129468226-129468227	Island:chr9:129468131-129468336	-1.88484	-2.4918	-1.32846
chr9:129468237-129468238	Island:chr9:129468131-129468336	-2.16048	-2.16048	-1.02926
chr9:129468245-129468246	Island:chr9:129468131-129468336	-1.97306	-1.62629	-1.59966
chr9:129468253-129468254	Island:chr9:129468131-129468336	-2.96549	-2.17757	-1.74069
chr9:129468261-129468262	Island:chr9:129468131-129468336	-2.65648	-1.5896	-1.86199
chr9:129468285-129468286	Island:chr9:129468131-129468336	-1.63524	-1.7496	-1.61718
chr9:129468308-129468309	Island:chr9:129468131-129468336	-2.4243	-1.85002	-1.54234
chr9:129468311-129468312	Island:chr9:129468131-129468336	-2.6852	-1.97203	-2.60468
chr9:129468319-129468320	Island:chr9:129468131-129468336	-2.74277	-2.19782	-2.24056
chr10:530721-530722	Island:chr10:530714-531099	-2.93949	-2.21312	-1.3211
chr10:530726-530727	Island:chr10:530714-531099	-2.92093	-1.66208	-0.82223
chr10:530744-530745	Island:chr10:530714-531099	-3.00196	-0.925685	-2.63359
chr10:530754-530755	Island:chr10:530714-531099	-2.95312	-1.69271	-2.51252
chr10:530768-530769	Island:chr10:530714-531099	-3.1421	-0.99155	-2.82963
chr10:530774-530775	Island:chr10:530714-531099	-2.67136	-1.35979	-2.43557
chr10:530779-530780	Island:chr10:530714-531099	-2.8669	-1.61737	-2.6556
chr10:530789-530790	Island:chr10:530714-531099	-3.15018	-1.46719	-2.45612
chr10:530793-530794	Island:chr10:530714-531099	-3.0095	-1.59513	-2.39474
chr10:530796-530797	Island:chr10:530714-531099	-3.10571	-1.82923	-2.86534
chr10:530805-530806	Island:chr10:530714-531099	-2.64082	-1.84396	-3.03477
chr10:530819-530820	Island:chr10:530714-531099	-2.75835	-1.52805	-2.80954
chr10:530833-530834	Island:chr10:530714-531099	-2.67134	-1.25995	-2.71175
chr10:530836-530837	Island:chr10:530714-531099	-2.72741	-1.12297	-1.63995
chr10:530864-530865	Island:chr10:530714-531099	-3.20016	-1.61024	-2.16531
chr10:531078-531079	Island:chr10:530714-531099	-2.59724	-2.45501	-1.53052
chr10:531090-531091	Island:chr10:530714-531099	-2.64703	-2.16001	-1.52278
chr10:531098-531099	Island:chr10:530714-531099	-2.56143	-2.09472	-1.73133
chr10:1404660-1404661	Island:chr10:1404660-1406219	-0.779069	-1.01638	-1.10866
chr10:1404701-1404702	Island:chr10:1404660-1406219	-4.35806	0.441149	-1.91483
chr10:1404885-1404886	Island:chr10:1404660-1406219	-5.51687	-4.24114	-5.44198
chr10:1404890-1404891	Island:chr10:1404660-1406219	-5.31826	-3.67608	-1.20533
chr10:1404898-1404899	Island:chr10:1404660-1406219	-6.87347	-2.98664	-3.99621
chr10:1404906-1404907	Island:chr10:1404660-1406219	-4.95435	-1.92973	-2.54978
chr10:1404908-1404909	Island:chr10:1404660-1406219	-6.26158	-3.47553	-1.8929
chr10:1404924-1404925	Island:chr10:1404660-1406219	-5.13558	-2.23161	-1.90952
chr10:1404928-1404929	Island:chr10:1404660-1406219	-4.38907	-2.25028	-1.96087
chr10:1404940-1404941	Island:chr10:1404660-1406219	-4.68478	-3.25678	-1.35984
chr10:1404949-1404950	Island:chr10:1404660-1406219	-3.91637	-1.01625	-1.66926
chr10:1404973-1404974	Island:chr10:1404660-1406219	-4.42071	-3.08934	-3.18493
chr10:1404982-1404983	Island:chr10:1404660-1406219	-1.48924	-0.70433	0.159937
chr10:1404993-1404994	Island:chr10:1404660-1406219	-3.83808	-2.36321	-2.29043
chr10:1404999-1405000	Island:chr10:1404660-1406219	-3.55259	-2.41832	-2.17111
chr10:1405012-1405013	Island:chr10:1404660-1406219	-4.36601	-3.03722	-2.90434
chr10:1405020-1405021	Island:chr10:1404660-1406219	-4.95055	-2.7004	-3.2236
chr10:1405040-1405041	Island:chr10:1404660-1406219	-3.92887	-2.25737	-1.43864
chr10:1405043-1405044	Island:chr10:1404660-1406219	-2.74365	-1.54741	-2.20233
chr10:1405081-1405082	Island:chr10:1404660-1406219	-4.48445	-1.46431	-2.15793
chr10:1405829-1405830	Island:chr10:1404660-1406219	-1.52706	-1.76905	-1.6178
chr10:1405831-1405832	Island:chr10:1404660-1406219	-2.5061	-1.82521	-0.960546
chr10:1405838-1405839	Island:chr10:1404660-1406219	-2.46708	-1.71304	-2.20317
chr10:1405850-1405851	Island:chr10:1404660-1406219	-1.85817	-2.22384	-1.10575
chr10:1405856-1405857	Island:chr10:1404660-1406219	-2.26941	-2.26941	-2.10881
chr10:1405862-1405863	Island:chr10:1404660-1406219	-2.45577	-2.60901	-1.77696
chr10:1405872-1405873	Island:chr10:1404660-1406219	-2.68066	-2.66682	-2.26319
chr10:1405886-1405887	Island:chr10:1404660-1406219	-2.12132	-2.31507	-1.72154
chr10:1405897-1405898	Island:chr10:1404660-1406219	-1.68628	-1.73367	-1.39095
chr10:1405913-1405914	Island:chr10:1404660-1406219	-1.96077	-1.68786	-1.51789
chr10:1405915-1405916	Island:chr10:1404660-1406219	-1.89704	-1.77861	-1.43055
chr10:1405925-1405926	Island:chr10:1404660-1406219	-2.12441	-1.99091	-1.40922
chr10:1405931-1405932	Island:chr10:1404660-1406219	-1.90824	-1.82972	-1.82498
chr10:1405937-1405938	Island:chr10:1404660-1406219	-2.08352	-1.93372	-1.70903
chr10:1405997-1405998	Island:chr10:1404660-1406219	-1.53892	-1.87088	-1.75548
chr10:1406001-1406002	Island:chr10:1404660-1406219	-2.43906	-2.66983	-1.90359
chr10:1406012-1406013	Island:chr10:1404660-1406219	-2.50569	-2.31691	-1.96429
chr10:1406014-1406015	Island:chr10:1404660-1406219	-1.89914	-1.93998	-1.66713
chr10:1406017-1406018	Island:chr10:1404660-1406219	-2.39556	-2.284	-1.60071
chr10:1406023-1406024	Island:chr10:1404660-1406219	-2.21044	-2.1411	-1.60561
chr10:1406026-1406027	Island:chr10:1404660-1406219	-2.54119	-2.38735	-1.89259
chr10:1406031-1406032	Island:chr10:1404660-1406219	-2.11193	-1.88316	-1.41037
chr10:1406037-1406038	Island:chr10:1404660-1406219	-2.07684	-2.08423	-1.66779
chr10:1406044-1406045	Island:chr10:1404660-1406219	-2.30527	-2.04568	-2.05392
chr10:1406051-1406052	Island:chr10:1404660-1406219	-2.19777	-2.13205	-1.71248
chr10:1406058-1406059	Island:chr10:1404660-1406219	-2.03979	-2.09506	-1.94299
chr10:1406060-1406061	Island:chr10:1404660-1406219	-1.98925	-1.98925	-1.83678
chr10:1406062-1406063	Island:chr10:1404660-1406219	-2.31091	-1.97696	-2.31091
chr10:1406077-1406078	Island:chr10:1404660-1406219	-1.90032	-1.94018	-1.7613
chr10:1406082-1406083	Island:chr10:1404660-1406219	-2.68663	-2.81941	-2.41084
chr10:1406099-1406100	Island:chr10:1404660-1406219	-4.04484	-3.66267	-3.35676
chr10:1406101-1406102	Island:chr10:1404660-1406219	-3.04941	-2.65073	-2.79749
chr10:1406147-1406148	Island:chr10:1404660-1406219	-3.30153	-3.07043	-2.39469
chr10:1406154-1406155	Island:chr10:1404660-1406219	-3.04429	-2.33479	-0.439675
chr10:1406162-1406163	Island:chr10:1404660-1406219	-2.039	-2.38044	-1.44148
chr10:1406195-1406196	Island:chr10:1404660-1406219	-4.61368	-2.20703	-1.61887
chr10:1406203-1406204	Island:chr10:1404660-1406219	-1.95517	-1.30959	-2.11507
chr10:1406209-1406210	Island:chr10:1404660-1406219	-4.1853	-2.64718	-4.74265
chr10:1406212-1406213	Island:chr10:1404660-1406219	-5.02059	-3.9576	-0.759546
chr10:1406216-1406217	Island:chr10:1404660-1406219	-3.43848	-3.81256	-1.12383
chr10:1406218-1406219	Island:chr10:1404660-1406219	-5.23373	-1.07826	-3.56992
chr10:29214114-29214115	Island:chr10:29214052-29214362	-1.78452	-1.55357	-1.16096
chr10:29214117-29214118	Island:chr10:29214052-29214362	-1.52046	-1.94852	-1.42167
chr10:29214128-29214129	Island:chr10:29214052-29214362	-1.54052	-0.234707	-1.3558
chr10:29214138-29214139	Island:chr10:29214052-29214362	-2.33621	-0.815225	-1.25731
chr10:29214142-29214143	Island:chr10:29214052-29214362	-1.61952	-1.42296	-0.932166
chr10:29214152-29214153	Island:chr10:29214052-29214362	-2.14323	-1.39865	-1.5848
chr10:29214155-29214156	Island:chr10:29214052-29214362	-1.44921	-1.59199	-1.39753
chr10:29214175-29214176	Island:chr10:29214052-29214362	-1.7172	-1.03558	-0.515209
chr10:29214177-29214178	Island:chr10:29214052-29214362	-1.87202	-1.49442	-0.904412
chr10:29214191-29214192	Island:chr10:29214052-29214362	-1.88667	-1.23013	-0.728909
chr10:29214199-29214200	Island:chr10:29214052-29214362	-1.67549	-2.00372	-0.481942
chr10:29214207-29214208	Island:chr10:29214052-29214362	-1.49868	-2.00133	-0.976328
chr10:29214300-29214301	Island:chr10:29214052-29214362	-2.78891	-2.67142	-1.70129
chr10:29214313-29214314	Island:chr10:29214052-29214362	-2.20826	-2.28365	-2.736
chr10:29214316-29214317	Island:chr10:29214052-29214362	-1.8227	-1.5865	-2.19387
chr10:29214325-29214326	Island:chr10:29214052-29214362	-2.25363	-1.93716	-1.81849
chr10:29214332-29214333	Island:chr10:29214052-29214362	-3.44069	-2.1075	-3.0267
chr10:29214343-29214344	Island:chr10:29214052-29214362	-1.63613	-1.32993	-1.02714
chr10:29214349-29214350	Island:chr10:29214052-29214362	-2.97991	-1.87982	-2.65613
chr10:29214358-29214359	Island:chr10:29214052-29214362	-2.25105	-1.92102	-3.13217
chr10:29214361-29214362	Island:chr10:29214052-29214362	-3.34388	-2.28716	-1.74371
chr10:81967000-81967001	Island:chr10:81966990-81967517	-2.29364	-6.51702	-7.53907
chr10:81967024-81967025	Island:chr10:81966990-81967517	-2.78879	-5.89023	-8.85113
chr10:81967100-81967101	Island:chr10:81966990-81967517	-3.45358	-3.15807	-3.36566
chr10:81967111-81967112	Island:chr10:81966990-81967517	-3.27291	-5.43732	-5.8168
chr10:81967142-81967143	Island:chr10:81966990-81967517	-4.29546	-4.05523	-6.54645
chr10:81967145-81967146	Island:chr10:81966990-81967517	-5.14322	-7.24114	-9.40871
chr10:81967272-81967273	Island:chr10:81966990-81967517	-2.95695	-5.93681	-3.77169
chr10:81967281-81967282	Island:chr10:81966990-81967517	-2.75764	-4.37036	-3.76213
chr10:81967284-81967285	Island:chr10:81966990-81967517	-3.0547	-4.39235	-3.84448
chr10:81967296-81967297	Island:chr10:81966990-81967517	-2.96641	-4.76312	-2.52798
chr10:81967308-81967309	Island:chr10:81966990-81967517	-2.93338	-3.67026	-2.99944
chr10:81967310-81967311	Island:chr10:81966990-81967517	-1.86162	-3.82992	-3.21777
chr10:118885735-118885736	Island:chr10:118885566-118885884	-2.63371	-3.44847	-1.57237
chr10:118885753-118885754	Island:chr10:118885566-118885884	-4.36893	-4.0755	-1.68744
chr10:118885760-118885761	Island:chr10:118885566-118885884	-6.13119	-4.95843	-2.85981
chr10:118885769-118885770	Island:chr10:118885566-118885884	-5.03663	-2.83374	-3.03913
chr10:118885776-118885777	Island:chr10:118885566-118885884	-5.05662	-3.92664	-1.56337
chr10:118885787-118885788	Island:chr10:118885566-118885884	-6.09997	-4.35491	-4.11496
chr10:118885796-118885797	Island:chr10:118885566-118885884	-5.4148	-4.42386	-4.77849
chr10:118885837-118885838	Island:chr10:118885566-118885884	-3.48477	-2.61651	-2.18882
chr10:118885844-118885845	Island:chr10:118885566-118885884	-4.10353	-3.5155	-2.7016
chr10:118885847-118885848	Island:chr10:118885566-118885884	-3.10264	-3.06328	-3.27488
chr10:118885850-118885851	Island:chr10:118885566-118885884	-3.56523	-1.64154	-1.94528
chr10:118885873-118885874	Island:chr10:118885566-118885884	-5.83023	-2.52848	-3.70724
chr10:118885883-118885884	Island:chr10:118885566-118885884	-7.143	-1.44909	-2.29895
chr11:57232314-57232315	Island:chr11:57232314-57232573	-4.21744	-1.13722	-2.63203
chr11:57232331-57232332	Island:chr11:57232314-57232573	-2.58889	-0.794204	-1.97467
chr11:57232348-57232349	Island:chr11:57232314-57232573	-4.40621	-3.60245	-1.99796
chr11:57232355-57232356	Island:chr11:57232314-57232573	-4.76911	-1.66121	-1.60335
chr11:57232358-57232359	Island:chr11:57232314-57232573	-11.1641	-3.03983	-10.3402
chr11:57232362-57232363	Island:chr11:57232314-57232573	-5.74353	-1.57586	-6.82057
chr11:57232523-57232524	Island:chr11:57232314-57232573	-6.75486	-1.73036	-4.84827
chr11:57232544-57232545	Island:chr11:57232314-57232573	-8.75215	-1.07623	-0.747846
chr11:57232556-57232557	Island:chr11:57232314-57232573	-7.23666	0.619125	-5.17092
chr11:57232572-57232573	Island:chr11:57232314-57232573	-8.07881	1.0694	-5.57674
chr12:31405198-31405199	Island:chr12:31405185-31405545	-4.02792	-2.35737	-3.99318
chr12:31405205-31405206	Island:chr12:31405185-31405545	-4.28361	-2.52453	-4.1482
chr12:31405233-31405234	Island:chr12:31405185-31405545	-4.39695	-2.83095	-4.24747
chr12:31405243-31405244	Island:chr12:31405185-31405545	-4.70989	-2.98174	-4.38052
chr12:31405254-31405255	Island:chr12:31405185-31405545	-4.49258	-3.05421	-3.5715
chr12:31405281-31405282	Island:chr12:31405185-31405545	-4.22085	-2.97293	-3.74809
chr12:31405285-31405286	Island:chr12:31405185-31405545	-4.00901	-2.74645	-3.35064
chr12:31405290-31405291	Island:chr12:31405185-31405545	-4.19626	-2.76985	-3.79879
chr12:31405302-31405303	Island:chr12:31405185-31405545	-4.29631	-2.6588	-3.45898
chr12:31405314-31405315	Island:chr12:31405185-31405545	-4.23112	-2.79859	-3.4023
chr12:31405332-31405333	Island:chr12:31405185-31405545	-4.61334	-3.13559	-3.90584
chr12:31405425-31405426	Island:chr12:31405185-31405545	-4.5053	-2.69217	-3.31152
chr12:31405429-31405430	Island:chr12:31405185-31405545	-4.21422	-3.13693	-2.8647
chr12:31405443-31405444	Island:chr12:31405185-31405545	-4.33316	-3.04079	-3.56532
chr12:31405467-31405468	Island:chr12:31405185-31405545	-3.32932	-2.16178	-2.24098
chr12:31405474-31405475	Island:chr12:31405185-31405545	-4.06429	-2.56461	-3.30892
chr12:31405499-31405500	Island:chr12:31405185-31405545	-4.41484	-2.62835	-3.06661
chr12:50474955-50474956	Island:chr12:50474870-50475445	-5.87486	-3.40059	-0.239369
chr12:50474961-50474962	Island:chr12:50474870-50475445	-2.63902	-2.3885	-1.75477
chr12:50474970-50474971	Island:chr12:50474870-50475445	-5.14827	-2.23274	-2.18857
chr12:50474976-50474977	Island:chr12:50474870-50475445	-4.53221	0.134317	-3.02765
chr12:50474983-50474984	Island:chr12:50474870-50475445	-1.56184	-1.0557	1.19895
chr12:50474988-50474989	Island:chr12:50474870-50475445	-1.61543	0.288864	-0.640613
chr12:50474996-50474997	Island:chr12:50474870-50475445	-0.600963	0.258116	-1.27329
chr12:50475004-50475005	Island:chr12:50474870-50475445	-2.83641	-1.30344	-1.16149
chr12:50475016-50475017	Island:chr12:50474870-50475445	-4.14287	-2.62026	-1.40741
chr12:50475029-50475030	Island:chr12:50474870-50475445	-3.47164	-2.44493	-2.77663
chr12:50475035-50475036	Island:chr12:50474870-50475445	-4.36939	-2.25742	-1.85029
chr12:50475064-50475065	Island:chr12:50474870-50475445	-1.76827	-1.40099	-2.188
chr12:50475067-50475068	Island:chr12:50474870-50475445	-4.10369	-2.11622	-0.526251
chr12:50475104-50475105	Island:chr12:50474870-50475445	-3.59808	-1.79081	-0.895893
chr12:50475114-50475115	Island:chr12:50474870-50475445	-4.28354	-2.47563	-1.49736
chr12:50475135-50475136	Island:chr12:50474870-50475445	-5.08355	-1.48407	-2.48801
chr12:50475147-50475148	Island:chr12:50474870-50475445	-4.93793	-3.07606	-1.63707
chr12:50475157-50475158	Island:chr12:50474870-50475445	-6.99147	-3.14288	-3.22883
chr12:50475161-50475162	Island:chr12:50474870-50475445	-5.09243	-2.51756	-3.75079
chr12:50475167-50475168	Island:chr12:50474870-50475445	-7.99	-2.6791	-4.37446
chr12:50475179-50475180	Island:chr12:50474870-50475445	-4.5974	-2.27283	-1.79304
chr12:52685152-52685153	Island:chr12:52684946-52685222	-2.57118	-2.09486	-0.74738
chr12:52685162-52685163	Island:chr12:52684946-52685222	-5.58913	-1.68827	-0.751917
chr12:52685165-52685166	Island:chr12:52684946-52685222	-10.8498	-2.04239	-4.62949
chr12:52685179-52685180	Island:chr12:52684946-52685222	-4.9613	-0.766581	-2.82737
chr12:52685183-52685184	Island:chr12:52684946-52685222	-7.40021	-2.73935	-4.10824
chr12:52685188-52685189	Island:chr12:52684946-52685222	-4.90402	-3.26604	-4.63007
chr12:52685190-52685191	Island:chr12:52684946-52685222	-4.6143	-2.95307	-3.7037
chr12:52685195-52685196	Island:chr12:52684946-52685222	-7.06604	-4.58122	-4.86011
chr12:52685202-52685203	Island:chr12:52684946-52685222	-6.38888	-3.49278	-4.91275
chr12:52685219-52685220	Island:chr12:52684946-52685222	-7.62365	-4.53924	-4.38596
chr12:52685221-52685222	Island:chr12:52684946-52685222	-9.18083	-2.79039	-5.44257
chr13:20968920-20968921	Island:chr13:20968852-20969220	-3.01185	-2.3593	-1.93878
chr13:20968924-20968925	Island:chr13:20968852-20969220	-4.36362	-2.83128	-3.28473
chr13:20968936-20968937	Island:chr13:20968852-20969220	-3.07309	-2.25509	-1.75967
chr13:20968960-20968961	Island:chr13:20968852-20969220	-3.65604	-2.97759	-3.76613
chr13:20969006-20969007	Island:chr13:20968852-20969220	-3.97922	-2.31728	-2.99583
chr13:20969130-20969131	Island:chr13:20968852-20969220	-1.33704	-3.68893	-1.73051
chr13:20969135-20969136	Island:chr13:20968852-20969220	-0.955737	-2.27288	-3.39794
chr13:20969147-20969148	Island:chr13:20968852-20969220	-1.37681	0.339768	-1.97389
chr13:20969153-20969154	Island:chr13:20968852-20969220	-1.9101	-0.912107	-1.47646
chr13:20969155-20969156	Island:chr13:20968852-20969220	-1.13581	-1.39643	-1.58597
chr13:20969175-20969176	Island:chr13:20968852-20969220	-0.893313	0.822563	-1.90724
chr13:112063570-112063571	Island:chr13:112063570-112064022	-2.92516	-2.86009	0.0808221
chr13:112063577-112063578	Island:chr13:112063570-112064022	-2.13616	-1.95363	0.957655
chr13:112063583-112063584	Island:chr13:112063570-112064022	-1.81343	-3.62986	-0.713735
chr13:112063590-112063591	Island:chr13:112063570-112064022	-1.81397	-2.51389	-1.14193
chr13:112063602-112063603	Island:chr13:112063570-112064022	-2.23961	-2.97619	0.432819
chr13:112063604-112063605	Island:chr13:112063570-112064022	-1.61487	-2.77374	-0.21598
chr13:112063607-112063608	Island:chr13:112063570-112064022	-3.19636	-3.47782	-1.22852
chr13:112063613-112063614	Island:chr13:112063570-112064022	-2.62086	-2.61882	-0.549965
chr13:112063630-112063631	Island:chr13:112063570-112064022	-2.68073	-2.21233	-0.165608
chr13:112063644-112063645	Island:chr13:112063570-112064022	-1.76438	-1.52937	-1.37547
chr13:112063658-112063659	Island:chr13:112063570-112064022	-1.51934	-2.0195	-0.8058
chr13:112063683-112063684	Island:chr13:112063570-112064022	-1.98312	-2.0018	-1.80388
chr13:112063693-112063694	Island:chr13:112063570-112064022	-1.97741	-1.75597	-1.27386
chr13:112063695-112063696	Island:chr13:112063570-112064022	-1.4555	-1.78527	-1.98107
chr13:112063703-112063704	Island:chr13:112063570-112064022	-2.10517	-1.79605	-2.10517
chr13:112063724-112063725	Island:chr13:112063570-112064022	-1.16154	-1.56521	-0.475288
chr13:112063732-112063733	Island:chr13:112063570-112064022	-2.45503	-1.93505	-1.3804
chr13:112063739-112063740	Island:chr13:112063570-112064022	-1.89964	-1.68239	-1.89964
chr13:112063768-112063769	Island:chr13:112063570-112064022	-2.06351	-1.13209	-0.620121
chr13:112063771-112063772	Island:chr13:112063570-112064022	-1.79566	-0.830559	-0.877446
chr13:112063776-112063777	Island:chr13:112063570-112064022	-1.44047	-1.19524	0.053539
chr13:112063778-112063779	Island:chr13:112063570-112064022	-2.45361	-0.907597	-0.752995
chr13:112063781-112063782	Island:chr13:112063570-112064022	-1.74174	-1.89491	-1.06096
chr13:112064007-112064008	Island:chr13:112063570-112064022	-0.508215	-1.83404	-1.79792
chr13:112064009-112064010	Island:chr13:112063570-112064022	-1.75628	-1.70986	-2.21384
chr13:112064011-112064012	Island:chr13:112063570-112064022	-1.08191	-3.17478	-0.360678
chr13:112064021-112064022	Island:chr13:112063570-112064022	-1.38514	-2.81542	-1.18303
chr16:10912658-10912659	Island:chr16:10912160-10912719	-2.20984	-1.88242	-2.90105
chr16:10912664-10912665	Island:chr16:10912160-10912719	-2.93839	-1.73169	-2.10467
chr16:10912671-10912672	Island:chr16:10912160-10912719	-2.97366	-0.933367	-1.92691
chr16:10912677-10912678	Island:chr16:10912160-10912719	-3.57038	-1.77421	-3.54082
chr16:10912683-10912684	Island:chr16:10912160-10912719	-3.41802	-0.219959	-1.57144
chr16:10912696-10912697	Island:chr16:10912160-10912719	-3.02301	-1.71329	-2.92166
chr16:10912699-10912700	Island:chr16:10912160-10912719	-4.34371	-0.235087	-3.29234
chr16:10912707-10912708	Island:chr16:10912160-10912719	-2.36742	-1.07699	-2.36742
chr16:10912718-10912719	Island:chr16:10912160-10912719	-3.63063	0.315867	-3.80154
chr16:88706230-88706231	Island:chr16:88706212-88706492	-2.626	-2.8216	-2.8216
chr16:88706241-88706242	Island:chr16:88706212-88706492	-2.07069	-3.71167	-1.45919
chr16:88706264-88706265	Island:chr16:88706212-88706492	-1.55328	-3.23034	-1.97982
chr16:88706267-88706268	Island:chr16:88706212-88706492	-1.55431	-2.27993	-2.42711
chr16:88706291-88706292	Island:chr16:88706212-88706492	-1.89943	-1.98039	-2.24534
chr16:88706298-88706299	Island:chr16:88706212-88706492	-1.68088	-1.76451	-2.08229
chr16:88706302-88706303	Island:chr16:88706212-88706492	-1.49329	-1.41028	-1.8834
chr16:88706307-88706308	Island:chr16:88706212-88706492	-2.09458	-1.7954	-2.09458
chr16:88706309-88706310	Island:chr16:88706212-88706492	-2.22283	-1.7726	-2.22283
chr16:88706320-88706321	Island:chr16:88706212-88706492	-2.21304	-2.59259	-2.59259
chr16:88706330-88706331	Island:chr16:88706212-88706492	-1.56264	-1.86521	-1.86521
chr16:88706334-88706335	Island:chr16:88706212-88706492	-2.08496	-2.30261	-2.30261
chr16:88706361-88706362	Island:chr16:88706212-88706492	-1.76032	-1.83396	-2.27582
chr16:88706364-88706365	Island:chr16:88706212-88706492	-1.55727	-1.64838	-2.07357
chr16:88706367-88706368	Island:chr16:88706212-88706492	-1.21035	-1.38836	-1.83341
chr16:88706379-88706380	Island:chr16:88706212-88706492	-1.80825	-1.80825	-1.80825
chr16:88706381-88706382	Island:chr16:88706212-88706492	-1.78305	-1.26678	-1.78305
chr16:88706384-88706385	Island:chr16:88706212-88706492	-0.855178	-1.64211	-1.64211
chr16:88706389-88706390	Island:chr16:88706212-88706492	-2.01274	-1.47729	-2.01274
chr17:36997488-36997489	Island:chr17:36997449-36997661	-1.06766	-1.98826	-1.61427
chr17:36997492-36997493	Island:chr17:36997449-36997661	-0.657361	-2.14511	-2.5621
chr17:36997508-36997509	Island:chr17:36997449-36997661	-0.943805	-2.55361	-3.12238
chr17:36997510-36997511	Island:chr17:36997449-36997661	0.17795	-2.00223	-2.09166
chr17:36997520-36997521	Island:chr17:36997449-36997661	-1.11961	-2.82539	-3.65864
chr17:36997526-36997527	Island:chr17:36997449-36997661	-2.01922	-2.01922	-2.44164
chr17:36997551-36997552	Island:chr17:36997449-36997661	-1.99075	-2.61176	-3.88828
chr17:36997561-36997562	Island:chr17:36997449-36997661	-2.37384	-3.05385	-3.20664
chr17:36997563-36997564	Island:chr17:36997449-36997661	-1.80847	-2.64727	-2.63523
chr17:36997570-36997571	Island:chr17:36997449-36997661	-1.59618	-2.94964	-3.09115
chr17:46685255-46685256	Island:chr17:46685245-46685449	-2.25247	-0.466723	-0.571767
chr17:46685261-46685262	Island:chr17:46685245-46685449	-2.04416	-1.11182	-0.455737
chr17:46685263-46685264	Island:chr17:46685245-46685449	-2.10136	-0.247508	0.142777
chr17:46685292-46685293	Island:chr17:46685245-46685449	-2.69786	-0.748872	0.12898
chr17:46685295-46685296	Island:chr17:46685245-46685449	-2.52283	-1.29879	0.30385
chr17:46685327-46685328	Island:chr17:46685245-46685449	-2.97351	-1.50736	0.337313
chr17:46685339-46685340	Island:chr17:46685245-46685449	-2.96922	-0.254002	-0.592009
chr17:46685345-46685346	Island:chr17:46685245-46685449	-2.77875	-1.0059	0.0697508
chr17:46685347-46685348	Island:chr17:46685245-46685449	-2.21193	-0.201999	0.280572
chr17:46685353-46685354	Island:chr17:46685245-46685449	-2.14892	-1.17515	-0.3544
chr17:46685358-46685359	Island:chr17:46685245-46685449	-3.23912	-1.00807	-0.18801
chr17:46685361-46685362	Island:chr17:46685245-46685449	-2.92656	-0.811045	-0.306543
chr17:46685364-46685365	Island:chr17:46685245-46685449	-3.1396	-0.503464	-0.314846
chr17:46685367-46685368	Island:chr17:46685245-46685449	-2.46907	-0.418991	-0.169596
chr17:46685369-46685370	Island:chr17:46685245-46685449	-3.19884	-0.30157	0.190966
chr17:46685379-46685380	Island:chr17:46685245-46685449	-3.02427	-0.76775	-0.157651
chr17:48858662-48858663	Island:chr17:48858636-48858938	-2.30459	-2.4623	-2.90037
chr17:48858668-48858669	Island:chr17:48858636-48858938	-2.16584	-2.50159	-2.23832
chr17:48858673-48858674	Island:chr17:48858636-48858938	-1.89217	-2.04673	-2.49322
chr17:48858694-48858695	Island:chr17:48858636-48858938	-2.2294	-2.4764	-2.09218
chr17:48858696-48858697	Island:chr17:48858636-48858938	-2.1461	-1.57732	-1.79685
chr17:48858700-48858701	Island:chr17:48858636-48858938	-0.83779	-1.51616	-1.57602
chr17:48858708-48858709	Island:chr17:48858636-48858938	-2.15872	-2.22743	-2.06354
chr17:48858721-48858722	Island:chr17:48858636-48858938	-2.21442	-2.09517	-0.85202
chr17:48858724-48858725	Island:chr17:48858636-48858938	-2.00231	-1.82719	-1.01723
chr17:48858727-48858728	Island:chr17:48858636-48858938	-2.42002	-2.22773	-1.75853
chr17:48858732-48858733	Island:chr17:48858636-48858938	-2.84134	-2.98987	-1.83153
chr17:48858746-48858747	Island:chr17:48858636-48858938	-2.11186	-1.91311	-2.11186
chr17:48858771-48858772	Island:chr17:48858636-48858938	-2.38519	-1.71846	-1.65785
chr17:48858773-48858774	Island:chr17:48858636-48858938	-2.33385	-1.69539	-1.59564
chr17:48858785-48858786	Island:chr17:48858636-48858938	-1.97861	-1.72569	-1.97861
chr17:48858789-48858790	Island:chr17:48858636-48858938	-2.17253	-1.63603	-1.65094
chr17:48858798-48858799	Island:chr17:48858636-48858938	-1.6629	-1.47644	-1.43915
chr17:48858811-48858812	Island:chr17:48858636-48858938	-1.83127	-1.23343	-1.57764
chr17:48858813-48858814	Island:chr17:48858636-48858938	-1.62317	-1.20659	-1.83846
chr17:48858818-48858819	Island:chr17:48858636-48858938	-1.68112	-0.975598	-1.10284
chr17:48858826-48858827	Island:chr17:48858636-48858938	-2.09773	-1.56017	-2.21634
chr17:48858832-48858833	Island:chr17:48858636-48858938	-1.94083	-1.53496	-1.37007
chr17:48858848-48858849	Island:chr17:48858636-48858938	-2.27748	-1.67136	-1.00495
chr17:48858871-48858872	Island:chr17:48858636-48858938	-2.04484	-0.866082	-1.45642
chr17:48858873-48858874	Island:chr17:48858636-48858938	-2.3427	-0.659267	-1.11578
chr17:48858876-48858877	Island:chr17:48858636-48858938	-2.05259	-0.943489	-1.99018
chr17:48858907-48858908	Island:chr17:48858636-48858938	-1.88628	-1.6156	-1.7811
chr17:48858914-48858915	Island:chr17:48858636-48858938	-1.97479	-1.78227	-2.18317
chr17:72916021-72916022	Island:chr17:72915569-72916510	-3.3745	-2.97064	-3.3745
chr17:72916033-72916034	Island:chr17:72915569-72916510	-3.51696	-3.06791	-1.23938
chr17:72916046-72916047	Island:chr17:72915569-72916510	-3.14126	-2.28628	-2.70719
chr17:80708279-80708280	Island:chr17:80708193-80708528	-2.09188	-1.47457	-0.0440996
chr17:80708288-80708289	Island:chr17:80708193-80708528	-1.64918	-1.56026	-1.29348
chr17:80708303-80708304	Island:chr17:80708193-80708528	-3.48635	-1.8905	-1.80044
chr17:80708334-80708335	Island:chr17:80708193-80708528	-3.38285	-1.54292	-1.34133
chr17:80708336-80708337	Island:chr17:80708193-80708528	-3.01272	-1.68619	-1.07483
chr17:80708346-80708347	Island:chr17:80708193-80708528	-2.88783	-1.379	-1.20294
chr17:80708360-80708361	Island:chr17:80708193-80708528	-2.66347	-2.7895	-1.75408
chr17:80708367-80708368	Island:chr17:80708193-80708528	-2.40074	-2.06873	-0.131671
chr17:80708379-80708380	Island:chr17:80708193-80708528	-3.14625	-1.45	0.267856
chr17:80708382-80708383	Island:chr17:80708193-80708528	-3.80557	-2.22156	-0.272472
chr17:80708400-80708401	Island:chr17:80708193-80708528	-3.4621	-2.19322	-2.10189
chr17:80708405-80708406	Island:chr17:80708193-80708528	-3.44641	-2.16527	-2.38605
chr17:80708427-80708428	Island:chr17:80708193-80708528	-1.96342	-2.00506	-0.544788
chr17:80708445-80708446	Island:chr17:80708193-80708528	-2.50414	-2.21398	-0.782931
chr17:80708484-80708485	Island:chr17:80708193-80708528	-2.76525	-2.53708	-0.378248
chr17:80708494-80708495	Island:chr17:80708193-80708528	-2.41847	-2.03894	-0.690152
chr19:14376741-14376742	Island:chr19:14376689-14376961	-1.36749	-1.29849	-1.19498
chr19:14376770-14376771	Island:chr19:14376689-14376961	-2.90416	-1.75106	-0.331859
chr19:14376774-14376775	Island:chr19:14376689-14376961	-2.38771	-1.58217	-2.46827
chr19:14376785-14376786	Island:chr19:14376689-14376961	-1.96865	-1.40778	-2.60964
chr19:14376796-14376797	Island:chr19:14376689-14376961	-2.68335	-1.31374	-1.80963
chr19:14376803-14376804	Island:chr19:14376689-14376961	-1.76342	-0.223535	-1.49666
chr19:14376810-14376811	Island:chr19:14376689-14376961	-2.08569	-1.29532	-2.25603
chr19:14376814-14376815	Island:chr19:14376689-14376961	-1.50609	-0.732012	-2.14194
chr19:14376820-14376821	Island:chr19:14376689-14376961	-1.63407	-0.590731	-3.20763
chr19:21860793-21860794	Island:chr19:21860793-21861016	-0.57317	-0.57317	-0.57317
chr19:21860800-21860801	Island:chr19:21860793-21861016	-1.37692	-1.49881	-2.15126
chr19:21860814-21860815	Island:chr19:21860793-21861016	-1.42696	-1.78436	-1.74451
chr19:21860816-21860817	Island:chr19:21860793-21861016	-1.55676	-1.22604	-1.64139
chr19:21860821-21860822	Island:chr19:21860793-21861016	-1.85541	-1.8271	-1.4591
chr19:21860839-21860840	Island:chr19:21860793-21861016	-1.68086	-1.78782	-1.65946
chr19:21860846-21860847	Island:chr19:21860793-21861016	-1.75257	-1.70953	-1.53122
chr19:21860858-21860859	Island:chr19:21860793-21861016	-1.89139	-1.82688	-1.65484
chr19:21860867-21860868	Island:chr19:21860793-21861016	-1.53808	-1.76137	-1.32767
chr19:21860883-21860884	Island:chr19:21860793-21861016	-1.35751	-1.60792	-1.33466
chr19:21860900-21860901	Island:chr19:21860793-21861016	-1.79077	-1.82963	-1.51729
chr19:21860906-21860907	Island:chr19:21860793-21861016	-1.81675	-1.98756	-1.57273
chr19:21860910-21860911	Island:chr19:21860793-21861016	-1.74277	-1.90444	-1.5365
chr19:21860916-21860917	Island:chr19:21860793-21861016	-1.87719	-1.91975	-1.67039
chr19:21860921-21860922	Island:chr19:21860793-21861016	-1.87722	-1.7829	-1.87722
chr19:21860955-21860956	Island:chr19:21860793-21861016	-2.01474	-1.92559	-1.1872
chr19:21860965-21860966	Island:chr19:21860793-21861016	-1.84759	-2.0163	-1.41481
chr19:21860968-21860969	Island:chr19:21860793-21861016	-2.21628	-2.21628	-1.92177
chr19:21860987-21860988	Island:chr19:21860793-21861016	-2.23778	-2.12993	-1.58375
chr19:21860997-21860998	Island:chr19:21860793-21861016	-2.27578	-2.16112	-2.0006
chr19:21861008-21861009	Island:chr19:21860793-21861016	-2.11546	-2.01125	-1.71894
chr19:21861015-21861016	Island:chr19:21860793-21861016	-2.13886	-2.03143	-1.0758
chr19:22700683-22700684	Island:chr19:22700397-22701261	-2.08903	-1.5746	-0.67312
chr19:22700690-22700691	Island:chr19:22700397-22701261	-1.82636	-1.46445	-1.82636
chr19:22700709-22700710	Island:chr19:22700397-22701261	-1.63887	-1.29265	-2.55289
chr19:22700712-22700713	Island:chr19:22700397-22701261	-1.97841	-1.49945	-1.46596
chr19:22700729-22700730	Island:chr19:22700397-22701261	-2.03422	-2.46588	-1.96411
chr19:22700731-22700732	Island:chr19:22700397-22701261	-2.57755	-2.04353	-1.31197
chr19:22700740-22700741	Island:chr19:22700397-22701261	-2.75713	-1.82596	-2.13934
chr19:22700742-22700743	Island:chr19:22700397-22701261	-2.90095	-2.80334	-2.22055
chr19:22700778-22700779	Island:chr19:22700397-22701261	-2.73057	-3.1051	-2.61533
chr19:36024183-36024184	Island:chr19:36024183-36024803	-2.13552	-2.00161	2.01566
chr19:36024191-36024192	Island:chr19:36024183-36024803	0.520885	-1.23337	1.21335
chr19:36024197-36024198	Island:chr19:36024183-36024803	-3.21594	0.128228	-0.405732
chr19:36024204-36024205	Island:chr19:36024183-36024803	-1.80035	1.17282	-4.6634
chr19:36024217-36024218	Island:chr19:36024183-36024803	-6.4736	0.335204	-1.1638
chr19:36024225-36024226	Island:chr19:36024183-36024803	-3.66855	-1.81351	-6.79644
chr19:36024240-36024241	Island:chr19:36024183-36024803	-4.83263	-1.1152	-4.79991
chr19:36024253-36024254	Island:chr19:36024183-36024803	-2.98798	-3.28122	-4.03526
chr19:36024279-36024280	Island:chr19:36024183-36024803	-3.07604	-2.36421	-4.26171
chr19:36024282-36024283	Island:chr19:36024183-36024803	-2.89693	-1.02323	-2.67151
chr19:36024289-36024290	Island:chr19:36024183-36024803	-2.05129	-2.0903	-2.97327
chr19:36024292-36024293	Island:chr19:36024183-36024803	-2.67543	-1.76534	0.243703
chr19:36024295-36024296	Island:chr19:36024183-36024803	-0.913113	0.493707	0.316654
chr19:36024313-36024314	Island:chr19:36024183-36024803	-1.16826	-0.200855	-1.73733
chr19:36024441-36024442	Island:chr19:36024183-36024803	-6.13593	-3.39585	-6.18398
chr19:36024447-36024448	Island:chr19:36024183-36024803	-4.30147	-1.97012	-4.45718
chr19:36024465-36024466	Island:chr19:36024183-36024803	-2.55787	-3.46745	-4.62509
chr19:36024481-36024482	Island:chr19:36024183-36024803	-2.27705	-2.5936	-3.01011
chr19:36024488-36024489	Island:chr19:36024183-36024803	-2.27221	-2.07299	-2.27221
chr19:36024494-36024495	Island:chr19:36024183-36024803	-1.36288	-1.71163	-1.71163
chr19:36484905-36484906	Island:chr19:36484905-36485476	-2.97259	-2.41332	0.33218
chr19:36484907-36484908	Island:chr19:36484905-36485476	-1.6552	-2.34619	-1.30971
chr19:36484913-36484914	Island:chr19:36484905-36485476	-0.53609	-1.35361	-0.709503
chr19:36484915-36484916	Island:chr19:36484905-36485476	-1.73314	-2.33942	0.223492
chr19:36485126-36485127	Island:chr19:36484905-36485476	-2.2131	-2.00259	-1.32895
chr19:36485144-36485145	Island:chr19:36484905-36485476	-2.48145	-2.48145	-0.893577
chr19:36485159-36485160	Island:chr19:36484905-36485476	-2.19648	-1.85944	-2.68097
chr19:36485170-36485171	Island:chr19:36484905-36485476	-2.26508	-2.30255	-2.6959
chr19:36485179-36485180	Island:chr19:36484905-36485476	-2.57399	-1.31308	-2.99429
chr19:36485181-36485182	Island:chr19:36484905-36485476	-2.18077	-0.645969	-2.06937
chr19:36485207-36485208	Island:chr19:36484905-36485476	-2.8001	-2.45884	-2.01257
chr19:36485261-36485262	Island:chr19:36484905-36485476	-2.11955	-1.4736	-2.28103
chr19:36485278-36485279	Island:chr19:36484905-36485476	-2.42609	-2.22005	-2.42609
chr19:36485282-36485283	Island:chr19:36484905-36485476	-2.66916	-2.08017	-2.66916
chr19:36485299-36485300	Island:chr19:36484905-36485476	-2.0943	-1.9009	-2.0943
chr19:36485307-36485308	Island:chr19:36484905-36485476	-2.25684	-2.07148	-2.25684
chr19:36485319-36485320	Island:chr19:36484905-36485476	-1.71075	-1.23533	-1.71075
chr19:36485356-36485357	Island:chr19:36484905-36485476	-1.9151	-1.28367	-1.9151
chr19:36485360-36485361	Island:chr19:36484905-36485476	-1.69024	-1.46008	-2.06769
chr19:49000567-49000568	Island:chr19:49000562-49001149	-3.79127	-2.63416	-0.578319
chr19:49000593-49000594	Island:chr19:49000562-49001149	-3.48404	-3.03622	-0.7449
chr19:49000597-49000598	Island:chr19:49000562-49001149	-4.221	-1.8975	-1.56977
chr19:49000602-49000603	Island:chr19:49000562-49001149	-3.63353	-2.89964	-0.392192
chr19:49000612-49000613	Island:chr19:49000562-49001149	-3.3702	-2.95977	-2.11194
chr19:49000636-49000637	Island:chr19:49000562-49001149	-3.50591	-3.58204	-1.5843
chr19:49000700-49000701	Island:chr19:49000562-49001149	-2.97452	-2.58786	-0.297646
chr19:49000710-49000711	Island:chr19:49000562-49001149	-3.13828	-2.75697	-0.615774
chr20:18485205-18485206	Island:chr20:18485171-18485580	-2.42244	-2.22813	-3.05575
chr20:18485223-18485224	Island:chr20:18485171-18485580	-1.73515	-1.51872	-2.27931
chr20:18485225-18485226	Island:chr20:18485171-18485580	-2.16267	-2.52852	-3.62606
chr20:18485235-18485236	Island:chr20:18485171-18485580	-2.15427	-2.21269	-1.91981
chr20:18485262-18485263	Island:chr20:18485171-18485580	-1.36706	-2.06806	-0.709171
chr20:18485264-18485265	Island:chr20:18485171-18485580	-1.58847	-2.43568	-1.58847
chr20:18485271-18485272	Island:chr20:18485171-18485580	-2.59863	-3.57963	-2.9986
chr20:18485275-18485276	Island:chr20:18485171-18485580	-2.42248	-1.4293	-1.66766
chr20:18485420-18485421	Island:chr20:18485171-18485580	-3.38642	-2.52738	-3.10501
chr20:18485442-18485443	Island:chr20:18485171-18485580	-1.76201	-1.07568	-1.39701
chr20:18485447-18485448	Island:chr20:18485171-18485580	-3.64845	-1.7355	-1.92559
chr20:18485458-18485459	Island:chr20:18485171-18485580	-1.84302	-2.11012	-1.03377
chr20:18485460-18485461	Island:chr20:18485171-18485580	-0.774347	-2.21187	-2.05153
chr20:30437300-30437301	Island:chr20:30437284-30437732	0.413696	-1.81829	-2.41348
chr20:30437308-30437309	Island:chr20:30437284-30437732	-1.17298	-1.34181	0.684173
chr20:30437333-30437334	Island:chr20:30437284-30437732	-2.12165	-3.13687	-1.44484
chr20:30437341-30437342	Island:chr20:30437284-30437732	-1.15144	-2.0355	-2.15256
chr20:30437536-30437537	Island:chr20:30437284-30437732	-3.44462	-2.83712	-3.03637
chr20:30437550-30437551	Island:chr20:30437284-30437732	-1.90561	-1.90561	-1.90561
chr20:30437560-30437561	Island:chr20:30437284-30437732	-1.12626	-3.19737	-3.12626
chr20:30437700-30437701	Island:chr20:30437284-30437732	-1.43416	-1.43416	-1.43416
chr20:30437709-30437710	Island:chr20:30437284-30437732	-1.79099	-1.53496	-1.20212
chr20:30437715-30437716	Island:chr20:30437284-30437732	-2.18621	-1.85869	-2.77576
chr20:30437718-30437719	Island:chr20:30437284-30437732	-2.45101	-1.54703	-0.868727
chr20:30437731-30437732	Island:chr20:30437284-30437732	-2.62567	-2.75922	-2.41145
chr20:43932913-43932914	Island:chr20:43932913-43933400	-2.42258	-1.98936	0.466357
chr20:43932925-43932926	Island:chr20:43932913-43933400	-2.60448	-1.79355	0.594653
chr20:43932934-43932935	Island:chr20:43932913-43933400	-2.25009	-2.4235	0.784634
chr20:43932940-43932941	Island:chr20:43932913-43933400	-2.01966	-2.55131	-0.714697
chr20:43932947-43932948	Island:chr20:43932913-43933400	-2.44904	-1.47247	0.40438
chr20:43932953-43932954	Island:chr20:43932913-43933400	-2.87466	-2.42156	2.73256
chr20:43932964-43932965	Island:chr20:43932913-43933400	-2.68734	-2.22012	0.834738
chr20:43932966-43932967	Island:chr20:43932913-43933400	-3.54576	-2.72989	0.75583
chr20:43932979-43932980	Island:chr20:43932913-43933400	-2.4375	-1.94691	-1.23332
chr20:43932983-43932984	Island:chr20:43932913-43933400	-4.56844	-2.63477	0.563319
chr20:43932985-43932986	Island:chr20:43932913-43933400	-2.12318	-1.2408	0.00983564
chr20:43932987-43932988	Island:chr20:43932913-43933400	-2.48009	-2.18173	1.05549
chr20:57042192-57042193	Island:chr20:57042167-57042765	-2.40262	-1.68246	-2.29372
chr20:57042199-57042200	Island:chr20:57042167-57042765	-2.26299	-1.25881	-2.07775
chr20:57042208-57042209	Island:chr20:57042167-57042765	-1.925	-1.25411	-3.19453
chr20:57042216-57042217	Island:chr20:57042167-57042765	-1.67721	-3.68792	1.62327
chr20:57042219-57042220	Island:chr20:57042167-57042765	-0.999881	-1.32707	-0.0529314
chr20:57042224-57042225	Island:chr20:57042167-57042765	-1.48665	-0.685353	-0.630674
chr20:57042262-57042263	Island:chr20:57042167-57042765	-2.17969	-1.1318	-0.242409
chr20:57042267-57042268	Island:chr20:57042167-57042765	-1.68869	-1.49119	0.0540081
chr20:57042270-57042271	Island:chr20:57042167-57042765	-2.12486	-1.93049	-2.12486
chr20:57042274-57042275	Island:chr20:57042167-57042765	-1.56454	-1.18461	-1.05401
chr20:57042282-57042283	Island:chr20:57042167-57042765	-2.35203	-2.01247	-1.19148
chr20:57042292-57042293	Island:chr20:57042167-57042765	-2.57562	-2.53197	-2.24541
chr20:57042295-57042296	Island:chr20:57042167-57042765	-2.66709	-2.19259	-1.38688
chr20:57042302-57042303	Island:chr20:57042167-57042765	-1.34766	-1.03696	-0.762876
chr20:57042304-57042305	Island:chr20:57042167-57042765	-2.74586	-1.70266	-0.200311
chr20:57042320-57042321	Island:chr20:57042167-57042765	-1.27204	-1.58439	0.0219806
chr20:57042339-57042340	Island:chr20:57042167-57042765	-1.73773	-1.15491	0.353304
chr20:57042364-57042365	Island:chr20:57042167-57042765	-1.12055	-1.12769	-1.00551
chr20:57042368-57042369	Island:chr20:57042167-57042765	-1.57075	-1.31369	-1.31369
chr20:57042373-57042374	Island:chr20:57042167-57042765	-2.52156	-2.12407	-1.39534
chr20:57042380-57042381	Island:chr20:57042167-57042765	-2.00868	-1.64091	0.64741
chr20:57042387-57042388	Island:chr20:57042167-57042765	-1.55841	-1.59549	-0.0361367
chr20:57042406-57042407	Island:chr20:57042167-57042765	-1.18791	-1.18791	0.646726
chr20:57042411-57042412	Island:chr20:57042167-57042765	-1.48833	-1.2822	-1.26725
chr20:57042421-57042422	Island:chr20:57042167-57042765	-1.70353	-1.36583	-1.5143
chr20:57042424-57042425	Island:chr20:57042167-57042765	-1.72878	-1.16945	-1.13837
chr20:57042426-57042427	Island:chr20:57042167-57042765	-1.91122	-1.69436	-0.11975
chr20:57042428-57042429	Island:chr20:57042167-57042765	-2.44642	-1.86679	-0.44408
chr20:57042436-57042437	Island:chr20:57042167-57042765	-1.57563	-0.805568	-1.57563
chr20:57042440-57042441	Island:chr20:57042167-57042765	-2.20742	-1.32923	-1.78052
chr20:57042443-57042444	Island:chr20:57042167-57042765	-1.64188	-1.82515	-1.33642
chr20:57042445-57042446	Island:chr20:57042167-57042765	-1.51403	-1.20619	-0.930746
chr20:57042460-57042461	Island:chr20:57042167-57042765	-3.25142	-1.96377	-1.1016
chr20:57042464-57042465	Island:chr20:57042167-57042765	-1.97128	-1.84093	-1.96213
chr20:57042470-57042471	Island:chr20:57042167-57042765	-1.85498	-1.64356	-1.85498
chr20:57042473-57042474	Island:chr20:57042167-57042765	-1.32027	-1.32027	0.0219112
chr20:57042484-57042485	Island:chr20:57042167-57042765	-1.82886	-1.55855	-0.299956
chr20:57042487-57042488	Island:chr20:57042167-57042765	-2.05543	-1.51931	-0.936568
chr20:57042500-57042501	Island:chr20:57042167-57042765	-2.07105	-1.61371	-1.39593
chr20:57042527-57042528	Island:chr20:57042167-57042765	-2.67482	-1.92171	-1.27831
chr20:57042533-57042534	Island:chr20:57042167-57042765	-1.87383	-1.45648	-0.71938
chr20:57042544-57042545	Island:chr20:57042167-57042765	-2.21338	-1.98871	-1.55294
chr20:57042562-57042563	Island:chr20:57042167-57042765	-2.60437	-1.7321	-1.65708
chr20:57042565-57042566	Island:chr20:57042167-57042765	-3.3341	-2.32334	-3.42469
chr20:57042571-57042572	Island:chr20:57042167-57042765	-3.86329	-2.91347	-4.49298
chr20:57042587-57042588	Island:chr20:57042167-57042765	-2.75619	-2.27211	-1.16739
chr20:57042594-57042595	Island:chr20:57042167-57042765	-2.14464	-1.60893	-0.81271
chr20:57042611-57042612	Island:chr20:57042167-57042765	-3.32293	-1.86737	-1.77658
chr20:57042626-57042627	Island:chr20:57042167-57042765	-5.04021	-2.46313	-2.80102
chr20:57042646-57042647	Island:chr20:57042167-57042765	-6.21368	-4.28167	-5.22908
chr20:57042655-57042656	Island:chr20:57042167-57042765	-3.5456	-2.15534	-2.91316
chr20:57042677-57042678	Island:chr20:57042167-57042765	-3.9559	-4.78754	-2.38594
chr20:57042679-57042680	Island:chr20:57042167-57042765	-4.59629	-4.20032	-1.77393
chr21:45246278-45246279	Island:chr21:45246252-45246490	-4.64667	-4.99625	-2.76169
chr21:45246300-45246301	Island:chr21:45246252-45246490	-4.36647	-4.95813	-3.29798
chr21:45246308-45246309	Island:chr21:45246252-45246490	-4.84393	-5.42	-2.44294
chr21:45246325-45246326	Island:chr21:45246252-45246490	-0.700173	-0.700173	-0.700173
chr21:45246334-45246335	Island:chr21:45246252-45246490	-4.47486	-5.57029	-3.31796
chr21:45246363-45246364	Island:chr21:45246252-45246490	-3.4883	-6.66357	-3.34231
chr21:45246366-45246367	Island:chr21:45246252-45246490	-3.15861	-3.93241	-3.41622
chr21:45246383-45246384	Island:chr21:45246252-45246490	-4.91494	-6.27131	-2.85527
chr21:45246388-45246389	Island:chr21:45246252-45246490	-4.76847	-5.7283	-1.889
chr21:45246400-45246401	Island:chr21:45246252-45246490	-4.83536	-5.35115	-2.56591
chr21:45246407-45246408	Island:chr21:45246252-45246490	-4.39672	-7.37704	-4.01551
chr21:45246411-45246412	Island:chr21:45246252-45246490	-5.06819	-4.69111	-3.18276
chr21:45246417-45246418	Island:chr21:45246252-45246490	-4.20147	-5.97966	-3.44514
chr21:45246434-45246435	Island:chr21:45246252-45246490	-2.78359	-5.20638	-1.77702
chr21:45246441-45246442	Island:chr21:45246252-45246490	-4.08951	-6.61922	-2.75392
chr21:45246469-45246470	Island:chr21:45246252-45246490	-4.08271	-5.52862	-2.08943
chr21:45246479-45246480	Island:chr21:45246252-45246490	-3.09603	-5.40894	-1.78761
chr21:45246483-45246484	Island:chr21:45246252-45246490	-3.0899	-5.02695	-2.60984
chr22:36960529-36960530	Island:chr22:36960370-36961054	-3.66838	-3.74283	-3.22848
chr22:36960554-36960555	Island:chr22:36960370-36961054	-2.36236	-2.08803	-2.36236
chr22:36960744-36960745	Island:chr22:36960370-36961054	-3.26174	-3.01458	-1.90961
chr22:36960759-36960760	Island:chr22:36960370-36961054	-4.45976	-4.28606	-2.66174
chr22:36960763-36960764	Island:chr22:36960370-36961054	-3.59131	-3.81075	-2.7867
chr22:36960779-36960780	Island:chr22:36960370-36961054	-5.66081	-7.26995	-5.2743
chr22:36960790-36960791	Island:chr22:36960370-36961054	-5.50446	-5.58638	-3.41668
chr22:36960799-36960800	Island:chr22:36960370-36961054	-5.36396	-3.91673	-1.42087
chr22:36960802-36960803	Island:chr22:36960370-36961054	-6.44485	-6.00517	-2.78925
chr22:36960823-36960824	Island:chr22:36960370-36961054	-5.10816	-4.89848	-5.30286
chr22:36960996-36960997	Island:chr22:36960370-36961054	-8.41522	-6.27354	-2.92656
chr22:36961011-36961012	Island:chr22:36960370-36961054	-8.27159	-7.4367	-9.00212
chr22:36961020-36961021	Island:chr22:36960370-36961054	-6.77342	-5.02715	-3.39731
chr22:46326962-46326963	Island:chr22:46326913-46327254	-2.77006	-1.42478	-0.928513
chr22:46326968-46326969	Island:chr22:46326913-46327254	-2.69128	-1.52455	-0.647445
chr22:46326986-46326987	Island:chr22:46326913-46327254	-2.46327	-1.6052	-0.913078
chr22:46327015-46327016	Island:chr22:46326913-46327254	-2.73681	-1.47015	-1.03659
chr22:46327018-46327019	Island:chr22:46326913-46327254	-2.88366	-1.04752	-0.731438
chr22:46327020-46327021	Island:chr22:46326913-46327254	-2.36316	-0.404318	-0.736325
chr22:46327022-46327023	Island:chr22:46326913-46327254	-2.66779	-1.34711	-1.07136
chr22:46327039-46327040	Island:chr22:46326913-46327254	-2.61292	-0.810704	-1.47181
chr22:46327043-46327044	Island:chr22:46326913-46327254	-2.97257	-1.416	-1.76695
chr22:46327049-46327050	Island:chr22:46326913-46327254	-2.87522	-1.35465	-0.723488
chr22:46327054-46327055	Island:chr22:46326913-46327254	-2.86774	-1.74988	-1.60854
chr22:46327057-46327058	Island:chr22:46326913-46327254	-2.89316	-1.64098	-0.774083
chr22:46327067-46327068	Island:chr22:46326913-46327254	-3.09294	-0.636653	-1.26053
chr22:46327073-46327074	Island:chr22:46326913-46327254	-3.64273	-1.88337	1.27898
chr1:147801066-147801067	Open Sea:chr1:147801066-147801187	-4.34348	-1.94162	-1.71121
chr1:147801072-147801073	Open Sea:chr1:147801066-147801187	-3.94204	-2.20025	-1.34464
chr1:147801090-147801091	Open Sea:chr1:147801066-147801187	-5.01652	-2.47883	-1.05997
chr1:147801095-147801096	Open Sea:chr1:147801066-147801187	-3.75895	-2.57208	-0.647999
chr1:147801103-147801104	Open Sea:chr1:147801066-147801187	-3.42376	-1.28107	-1.45224
chr1:147801120-147801121	Open Sea:chr1:147801066-147801187	-5.12595	-2.95091	-2.58031
chr1:147801134-147801135	Open Sea:chr1:147801066-147801187	-2.77585	-2.00563	-1.52258
chr1:147801136-147801137	Open Sea:chr1:147801066-147801187	-2.59671	-0.936012	-1.22908
chr1:147801146-147801147	Open Sea:chr1:147801066-147801187	-2.6307	-1.15903	-1.18525
chr1:147801148-147801149	Open Sea:chr1:147801066-147801187	-1.91818	-1.97219	-1.20506
chr1:147801155-147801156	Open Sea:chr1:147801066-147801187	-3.11142	-2.50821	-1.97311
chr1:147801166-147801167	Open Sea:chr1:147801066-147801187	-2.6562	-2.50173	-0.529567
chr1:147801178-147801179	Open Sea:chr1:147801066-147801187	-1.99833	-1.82537	-0.944977
chr1:147801186-147801187	Open Sea:chr1:147801066-147801187	-2.26916	-1.92435	-2.04928
chr1:147801259-147801260	Open Sea:chr1:147801259-147801341	-1.68378	-1.69533	-0.595357
chr1:147801285-147801286	Open Sea:chr1:147801259-147801341	-2.56796	-2.56796	0.2586
chr1:147801300-147801301	Open Sea:chr1:147801259-147801341	-2.03161	-1.84704	-1.394
chr1:147801308-147801309	Open Sea:chr1:147801259-147801341	-2.48208	-2.64555	-0.625773
chr1:147801326-147801327	Open Sea:chr1:147801259-147801341	-2.07223	-1.63833	-1.67901
chr1:147801340-147801341	Open Sea:chr1:147801259-147801341	-1.53379	-1.23901	-1.53379
chr1:149293921-149293922	Open Sea:chr1:149293921-149293955	-3.66929	-1.53255	-1.7398
chr1:149293926-149293927	Open Sea:chr1:149293921-149293955	-2.79766	-1.77249	-1.63153
chr1:149293954-149293955	Open Sea:chr1:149293921-149293955	-2.40241	-2.4381	-0.835871
chr2:27940042-27940043	Open Sea:chr2:27940042-27940092	-2.725	-2.48945	-3.55073
chr2:27940055-27940056	Open Sea:chr2:27940042-27940092	-3.49416	-2.50711	-4.13284
chr2:27940072-27940073	Open Sea:chr2:27940042-27940092	-4.40392	-1.27267	-6.0106
chr2:27940081-27940082	Open Sea:chr2:27940042-27940092	-3.373	-2.40905	-4.75605
chr2:27940091-27940092	Open Sea:chr2:27940042-27940092	-4.53807	-1.83619	-5.08243
chr4:78977470-78977471	Open Sea:chr4:78977470-78977517	-1.70273	-2.72847	-1.78479
chr4:78977486-78977487	Open Sea:chr4:78977470-78977517	-0.770486	-2.56478	-3.96759
chr4:78977516-78977517	Open Sea:chr4:78977470-78977517	-2.31519	-2.65883	-1.16972
chr5:1725135-1725136	Shelf:chr5:1725135-1725162	-3.27609	-2.98654	-2.91269
chr5:1725138-1725139	Shelf:chr5:1725135-1725162	-3.88029	-2.68602	-2.97159
chr5:1725161-1725162	Shelf:chr5:1725135-1725162	-2.39896	-2.73499	-2.02145
chr6:28459146-28459147	Open Sea:chr6:28459146-28459228	-3.25449	-2.62273	-1.86544
chr6:28459152-28459153	Open Sea:chr6:28459146-28459228	-2.99763	-2.67088	-2.32927
chr6:28459158-28459159	Open Sea:chr6:28459146-28459228	-2.74906	-2.74906	-1.20914
chr6:28459170-28459171	Open Sea:chr6:28459146-28459228	-3.03082	-3.00968	-2.18854
chr6:28459174-28459175	Open Sea:chr6:28459146-28459228	-1.80103	-1.45071	-0.711634
chr6:28459180-28459181	Open Sea:chr6:28459146-28459228	-2.18101	-2.32654	-2.2416
chr6:28459184-28459185	Open Sea:chr6:28459146-28459228	-4.18445	-3.29997	-2.02239
chr6:28459188-28459189	Open Sea:chr6:28459146-28459228	-2.8957	-2.8957	-2.29501
chr6:28459227-28459228	Open Sea:chr6:28459146-28459228	-1.93517	-1.93517	-1.33501
chr7:12726055-12726056	Open Sea:chr7:12726055-12726068	-1.5407	-2.81075	-1.26127
chr7:12726065-12726066	Open Sea:chr7:12726055-12726068	-3.67052	-5.24574	-2.21276
chr7:12726067-12726068	Open Sea:chr7:12726055-12726068	-2.66324	-3.28982	-0.555502
chr7:149120611-149120612	Open Sea:chr7:149120611-149120670	-2.83011	-1.98329	-1.15571
chr7:149120620-149120621	Open Sea:chr7:149120611-149120670	-3.04758	-2.09541	-0.877763
chr7:149120622-149120623	Open Sea:chr7:149120611-149120670	-2.87119	-2.3897	-0.679048
chr7:149120650-149120651	Open Sea:chr7:149120611-149120670	-3.61865	-3.22057	-1.41539
chr7:149120669-149120670	Open Sea:chr7:149120611-149120670	-2.95791	-2.61973	-0.812888
chr8:22223812-22223813	Open Sea:chr8:22223812-22223861	-4.45832	-3.59623	-4.15406
chr8:22223821-22223822	Open Sea:chr8:22223812-22223861	-4.12903	-3.64322	-4.70074
chr8:22223849-22223850	Open Sea:chr8:22223812-22223861	-3.76591	-1.97884	-3.44287
chr8:22223852-22223853	Open Sea:chr8:22223812-22223861	-3.58615	-1.59591	-4.184
chr8:22223860-22223861	Open Sea:chr8:22223812-22223861	-3.451	-2.3501	-2.38104
chr8:39172020-39172021	Open Sea:chr8:39172020-39172112	-1.73025	-0.228849	-2.44246
chr8:39172022-39172023	Open Sea:chr8:39172020-39172112	-2.76907	-1.22319	-3.80903
chr8:39172046-39172047	Open Sea:chr8:39172020-39172112	-4.07792	-1.6494	-3.12556
chr8:39172051-39172052	Open Sea:chr8:39172020-39172112	-4.14412	-2.0114	-2.73634
chr8:39172059-39172060	Open Sea:chr8:39172020-39172112	-5.08246	-2.07916	-4.39895
chr8:39172072-39172073	Open Sea:chr8:39172020-39172112	-3.24115	-1.75358	-4.60728
chr8:39172088-39172089	Open Sea:chr8:39172020-39172112	-2.35518	-2.20285	-3.0864
chr8:39172095-39172096	Open Sea:chr8:39172020-39172112	-4.1188	-2.79346	-2.9391
chr8:39172097-39172098	Open Sea:chr8:39172020-39172112	-5.03155	-2.99509	-3.30892
chr8:39172099-39172100	Open Sea:chr8:39172020-39172112	-3.51118	-1.49243	-3.6237
chr8:39172111-39172112	Open Sea:chr8:39172020-39172112	-2.71716	-2.65496	-2.07744
chr8:53476905-53476906	Open Sea:chr8:53476905-53476918	-2.0771	-1.50556	-2.64863
chr8:53476909-53476910	Open Sea:chr8:53476905-53476918	-2.93691	-1.73684	-2.73202
chr8:53476917-53476918	Open Sea:chr8:53476905-53476918	-1.20749	-1.80753	-2.13482
chr8:61325803-61325804	Open Sea:chr8:61325803-61325880	-6.25879	-5.18235	-2.81287
chr8:61325805-61325806	Open Sea:chr8:61325803-61325880	-6.18543	-4.12911	-3.55371
chr8:61325837-61325838	Open Sea:chr8:61325803-61325880	-5.2666	-3.62739	-1.63693
chr8:61325841-61325842	Open Sea:chr8:61325803-61325880	-5.29224	-3.48551	-2.40978
chr8:61325857-61325858	Open Sea:chr8:61325803-61325880	-5.03842	-3.19572	-5.80993
chr8:61325863-61325864	Open Sea:chr8:61325803-61325880	-4.88867	-5.29313	-5.48897
chr8:61325879-61325880	Open Sea:chr8:61325803-61325880	-6.25128	-2.92674	-4.65768
chr8:143404298-143404299	Open Sea:chr8:143404298-143404356	-3.84837	-3.27825	-5.25167
chr8:143404307-143404308	Open Sea:chr8:143404298-143404356	-3.01553	-3.67479	-2.6037
chr8:143404313-143404314	Open Sea:chr8:143404298-143404356	-3.3802	-4.12359	-3.8896
chr8:143404327-143404328	Open Sea:chr8:143404298-143404356	-3.20725	-3.50896	-3.0093
chr8:143404346-143404347	Open Sea:chr8:143404298-143404356	-1.61205	-2.13622	-2.13622
chr8:143404355-143404356	Open Sea:chr8:143404298-143404356	-3.43195	-4.0971	-2.93851
chr10:89167515-89167516	Open Sea:chr10:89167515-89167553	-2.71639	-1.1513	-3.77499
chr10:89167525-89167526	Open Sea:chr10:89167515-89167553	-2.01573	-0.82459	-1.80976
chr10:89167539-89167540	Open Sea:chr10:89167515-89167553	-1.14643	-1.86125	-2.4667
chr10:89167541-89167542	Open Sea:chr10:89167515-89167553	-1.22157	-1.30956	-1.78176
chr10:89167545-89167546	Open Sea:chr10:89167515-89167553	-1.36513	-1.32727	-3.29605
chr10:89167548-89167549	Open Sea:chr10:89167515-89167553	-1.70096	-1.21656	-2.31499
chr10:89167552-89167553	Open Sea:chr10:89167515-89167553	-1.06942	-1.47312	-2.02862
chr11:10750890-10750891	Open Sea:chr11:10750890-10750913	-12.3937	0.297441	-0.279428
chr11:10750899-10750900	Open Sea:chr11:10750890-10750913	-6.19857	-1.47966	-2.15379
chr11:10750912-10750913	Open Sea:chr11:10750890-10750913	-6.3444	-0.217117	-0.0532861
chr11:45825469-45825470	Open Sea:chr11:45825469-45825486	-4.13689	-1.88192	-1.34486
chr11:45825483-45825484	Open Sea:chr11:45825469-45825486	-4.05861	-2.59152	-1.31179
chr11:45825485-45825486	Open Sea:chr11:45825469-45825486	-4.06158	-0.859407	0.143292
chr12:13043576-13043577	Open Sea:chr12:13043576-13043633	-3.78921	-3.04825	0.00407892
chr12:13043585-13043586	Open Sea:chr12:13043576-13043633	-3.21216	-3.11076	0.188996
chr12:13043604-13043605	Open Sea:chr12:13043576-13043633	-2.92899	-2.38786	-0.00317085
chr12:13043613-13043614	Open Sea:chr12:13043576-13043633	-2.96232	-2.73794	-0.227001
chr12:13043625-13043626	Open Sea:chr12:13043576-13043633	-3.04538	-1.93969	-0.676226
chr12:13043632-13043633	Open Sea:chr12:13043576-13043633	-2.92539	-2.1642	-0.730066
chr15:101389354-101389355	Open Sea:chr15:101389354-101389402	-2.7997	-1.24166	-2.48166
chr15:101389387-101389388	Open Sea:chr15:101389354-101389402	-2.50547	-1.46348	-3.06119
chr15:101389394-101389395	Open Sea:chr15:101389354-101389402	-1.96018	-0.962501	-2.64152
chr15:101389401-101389402	Open Sea:chr15:101389354-101389402	-2.06453	-1.05864	-2.27165
chr16:30573054-30573055	Open Sea:chr16:30573054-30573098	-2.70641	-1.44706	-2.36387
chr16:30573075-30573076	Open Sea:chr16:30573054-30573098	-3.326	-1.52183	-2.90229
chr16:30573097-30573098	Open Sea:chr16:30573054-30573098	-1.54324	-0.826972	-2.99513
chr17:75692526-75692527	Open Sea:chr17:75692526-75692581	-3.68439	-0.919322	-2.37098
chr17:75692531-75692532	Open Sea:chr17:75692526-75692581	-2.37113	-2.61646	-2.4083
chr17:75692538-75692539	Open Sea:chr17:75692526-75692581	-3.16243	-2.18284	-1.97504
chr17:75692571-75692572	Open Sea:chr17:75692526-75692581	-2.66094	-0.494943	-2.66094
chr17:75692575-75692576	Open Sea:chr17:75692526-75692581	-2.86439	-2.86439	-2.86439
chr17:75692578-75692579	Open Sea:chr17:75692526-75692581	-2.5694	-0.343291	-2.5694
chr17:75692580-75692581	Open Sea:chr17:75692526-75692581	-1.9869	-0.917367	-1.9869
chr19:30864783-30864784	Open Sea:chr19:30864783-30864904	-2.22261	-1.2559	-2.06372
chr19:30864813-30864814	Open Sea:chr19:30864783-30864904	-2.22104	-1.65994	-2.22104
chr19:30864815-30864816	Open Sea:chr19:30864783-30864904	-1.77058	-1.51803	-2.40194
chr19:30864820-30864821	Open Sea:chr19:30864783-30864904	-2.18033	-1.31466	-2.18033
chr19:30864838-30864839	Open Sea:chr19:30864783-30864904	-2.08006	-2.20629	-2.37643
chr19:30864849-30864850	Open Sea:chr19:30864783-30864904	-3.26598	-2.02453	-2.06651
chr19:30864852-30864853	Open Sea:chr19:30864783-30864904	-3.46375	-2.76736	-2.88615
chr19:30864856-30864857	Open Sea:chr19:30864783-30864904	-2.66606	-2.08392	-3.00452
chr19:30864867-30864868	Open Sea:chr19:30864783-30864904	-2.45525	-1.82672	-1.87111
chr19:30864898-30864899	Open Sea:chr19:30864783-30864904	-2.31157	-1.40753	-2.31157
chr19:30864903-30864904	Open Sea:chr19:30864783-30864904	-3.19301	-2.21066	-2.38582
chr19:49249059-49249060	Open Sea:chr19:49249059-49249189	-2.31509	-2.31509	-1.74503
chr19:49249077-49249078	Open Sea:chr19:49249059-49249189	-1.84993	-1.84993	-1.84993
chr19:49249084-49249085	Open Sea:chr19:49249059-49249189	-1.55776	-1.44213	-2.25152
chr19:49249087-49249088	Open Sea:chr19:49249059-49249189	-2.37202	-1.29466	-0.863717
chr19:49249108-49249109	Open Sea:chr19:49249059-49249189	-2.87335	-1.62967	-1.44677
chr19:49249123-49249124	Open Sea:chr19:49249059-49249189	-1.53273	-1.88206	-0.719063
chr19:49249126-49249127	Open Sea:chr19:49249059-49249189	-2.6783	-1.57389	-1.57389
chr19:49249128-49249129	Open Sea:chr19:49249059-49249189	-2.81693	-1.62303	0.00749263
chr19:49249139-49249140	Open Sea:chr19:49249059-49249189	-2.9594	-1.31717	-1.67481
chr19:49249146-49249147	Open Sea:chr19:49249059-49249189	-2.74032	-0.838333	-1.50115
chr19:49249174-49249175	Open Sea:chr19:49249059-49249189	-3.17783	-2.07232	-2.48568
chr19:49249188-49249189	Open Sea:chr19:49249059-49249189	-3.0713	-1.49354	-1.30229
chr21:43062241-43062242	Open Sea:chr21:43062241-43062265	-1.96717	-1.72529	-2.46059
chr21:43062250-43062251	Open Sea:chr21:43062241-43062265	-1.99654	-0.876321	-1.90364
chr21:43062264-43062265	Open Sea:chr21:43062241-43062265	-2.329	-1.60439	-2.41999
chr22:45705128-45705129	Open Sea:chr22:45705128-45705150	-2.73761	-2.02825	-1.78752
chr22:45705130-45705131	Open Sea:chr22:45705128-45705150	-2.42654	-1.42236	-2.42654
chr22:45705145-45705146	Open Sea:chr22:45705128-45705150	-2.62022	-1.28678	-2.62022
chr22:45705149-45705150	Open Sea:chr22:45705128-45705150	-1.16123	-1.40584	-2.34351
